# Supplementary material for: CRISPRlnc: a machine learning method for lncRNA-specific single-guide RNA design of CRISPR/Cas9 system
Source: Brief Bioinform. 2024 Feb 29;25(2):bbae066. doi: 10.1093/bib/bbae066 (PMC10905519; doi:10.1093/bib/bbae066)
Supplement: FigureS1_bbae066 [file figures1_bbae066.zip]

Archive with 1 entries (1 files):
- FigureS1_bbae066.eps
