# Supplementary material for: CRISPRlnc: a machine learning method for lncRNA-specific single-guide RNA design of CRISPR/Cas9 system
Source: Brief Bioinform. 2024 Feb 29;25(2):bbae066. doi: 10.1093/bib/bbae066 (PMC10905519; doi:10.1093/bib/bbae066)
Supplement: Table_S1_The_detailed_information_of_all_tools_bbae066 [file table_s1_the_detailed_information_of_all_tools_bbae066.xlsx]

## Sheet: Sheet1
tool	design principle	muti-mechnisms	muti-enzymes	platform	result form	features	off-target predict	web url
sgRNAcas9	Alignment-Based	no	no	perl(off-line)	list	-	yes	http://www.biootools.com/
CRISPRseek	Alignment-Based	no	no	R(off-line)	score	-	yes	http://www.bioconductor.org
Cas-OFFinder	Alignment-Based	no	yes	online and off-line	list	-	yes	http://www.rgenome.net/cas-offinder/
CRISPRdirect	Alignment-Based	no	yes	online	filter	GC%,poly TTTT	yes	https://crispr.dbcls.jp/
CasFinder	Alignment-Based	no	yes	python(off-line)	list	exon position	yes	https://arep.med.harvard.edu/CasFinder/
CRISPR-P	Hypothesis-driven	no	yes	online and off-line	score	GC%,structure,sequence	yes	http://crispr.hzau.edu.cn/CRISPR2/
CHOPCHOP	Hypothesis-driven	yes	yes	online	score/filter	4nt self-complementary stem,GC%,sequence	yes	https://chopchop.cbu.uib.no/
mm10db	Hypothesis-driven	no	yes	python(off-line)	score/filter	poly T，GC%	yes	https://github.com/bmds-lab/mm10db
CRISPOR	Hypothesis-driven	no	yes	online and off-line	score/filter	sequence,GC%	yes	http://crispor.tefor.net/crispor.py
E-CRISPR	Hypothesis-driven	no	no	online	score/filter	genetic feature，GC%	yes	http://www.e-crisp.org/E-CRISP/index.html
CRISPR-GE	Hypothesis-driven	no	yes	online	filter	position,GC%,poly T	yes	http://skl.scau.edu.cn/targetdesign/
CCTOP	Hypothesis-driven	no	yes	online and off-line	score/filter	GC%、sequence	yes	https://cctop.cos.uni-heidelberg.de:8043/
Cas-Designer	Hypothesis-driven	no	yes	online and off-line	score/filter	position,GC%,sequence,out-of-frame	yes	http://www.rgenome.net/cas-designer/
CRISPR-ERA	Hypothesis-driven	yes	no	online	score/filter	GC%，polyT	yes	http://crispr-era.stanford.edu/next.jsp#s2
Off-Spotter	Hypothesis-driven	no	yes	online and off-line	list	GC%、5UTR、3UTR	yes	https://cm.jefferson.edu/Off-Spotter/
IDT	Hypothesis-driven	no	no	online	score/filter	sequence,GC%	yes	https://www.idtdna.com/site/order/designtool/index/CRISPR_CUSTOM
MIT	Hypothesis-driven	no	no	online	score	pam proximal sequence,Mutation frequency,mismatch quantity	yes	http://www.genome-engineering.org/
CRISPRPick	Hypothesis-driven	yes	yes	online	score/filter	sequence,GC%,position	yes	https://portals.broadinstitute.org/gppx/crispick/public
CRISTA	Machine Learning	no	no	online	score	bulges 、thermodynamics、structure、GC%	yes	https://crista.tau.ac.il/pair_score.html
CRISPR Optimal Target Finder	Machine Learning	no	no	online	score	GC%,seed region	yes	http://bioinfolab.miamioh.edu/ct-finder
SSC	Machine Learning	yes	no	online	score	sequence,GC%	no	http://crispr.dfci.harvard.edu/SSC/
Wu_CRISPR	Machine Learning	no	no	online	score	sequence,GC%,structural characteristics	yes	http://crispr.wustl.edu
CRISPRscan	Machine Learning	no	no	online	score	sequence,position.GC%	yes	https://www.crisprscan.org/sequence/
CRISPRater	Machine Learning	no	yes	-	score	fragment GC%、sequence	no	https://doi.org/10.1093/nar/gkx1268
TUSCAN	Machine Learning	no	no	python(off-line)	score	GC%、sequence	no	https://github.com/BauerLab/TUSCAN
CRISPRml(Fusi_Score)	Machine Learning	no	no	online	score	GC%,sequence,position,thermodynamic feature	no	https://crispr.ml/#
Wang_score	Machine Learning	no	no	online	score	target sequences, depletion scores of ribosomal protein-targeting single guide RNAs	no	http://crispor.tefor.net/crispor.py
sgRNAScorer(Chari_Score)	Machine Learning	no	yes	online	score	sequence,Epigenetic features	no	http://crispr.med.harvard.edu/sgRNAScorer
DeepCRISPR	Machine Learning	no	no	online and off-line	score	sequence,position	yes	http://www.deepcrispr.net/
DeepHF	Machine Learning	no	yes	online and off-line	score	sequence,position	no	http://www.deephf.com/#/cas9
CNN-SVR	Machine Learning	no	yes	python(off-line)	score	sequence,GC%	no	https://github.com/Peppags/CNN-SVR
C-RNNCrispr	Machine Learning	no	NO	python(off-line)	score	epigenetic features,sequence,GC%	no	https://github.com/Peppags/C_RNNCrispr
DeepCas9	Machine Learning	no	no	online	score	sequence,position	no	http://deepcrispr.info/DeepCas9
CRISPR-DO	Machine Learning	no	no	online	score	sequence	no	http://cistrome.org/crispr/
sup:The part marked in yellow is the tool we selected for this evaluation.
