# Supplementary material for: CRISPRlnc: a machine learning method for lncRNA-specific single-guide RNA design of CRISPR/Cas9 system
Source: Brief Bioinform. 2024 Feb 29;25(2):bbae066. doi: 10.1093/bib/bbae066 (PMC10905519; doi:10.1093/bib/bbae066)
Supplement: Table_S2_Formatted_datasets_and_regularization_scores_of_bbae066 [file table_s2_formatted_datasets_and_regularization_scores_of_bbae066.xlsx]

## Sheet: KBM7
sgRNA_ID	dataset	mechanism	data_class	sequence	PAM	score	MIT	Fusi_Score	Chari_Score	SSC	Wu_CRISPR	Wang_Score	CRISPRscan	CRISPRater	DeepCas9	TUSCAN	DeepHF	CRISPOR	CHOPCHOP	CCTOP	CRISPRdirect	IDT	CRISPR_GE	CRISPick
Coding_sg1599	KBM7	Coding_CRISPRko	Coding	GCGCACGTGAAGCACCGTAA	AGG	1	0.959184	0.649351	0.59596	0.551724	0.655914	0.766667	0.75	0.676056	0.551226	0.319841	0.710076	1	1	0	0	0	0	0
Coding_sg1812	KBM7	Coding_CRISPRko	Coding	GGCTTGCCGGGCCTTACGTC	TGG	1	0.959184	0.350649	0.363636	0.310345	0	0.633333	0.5	0.676056	0.577556	0.179886	0.7281	1	1	0	0	1	1	0
Coding_sg1592	KBM7	Coding_CRISPRko	Coding	GAGCTGTTCATTGCCGCCGA	GGG	1	0.928571	0.675325	0.444444	0.62069	0	0.833333	0.89	0.732394	0.615563	0.271451	0.807879	1	1	0	1	0	1	0
Coding_sg1785	KBM7	Coding_CRISPRko	Coding	TCTGAAGCGAGCGTCTTCGA	TGG	1	0.979592	0.662338	0.555556	0.586207	0.580645	0.744444	0.46	0.71831	0.672077	0.167107	0.726822	1	1	0	1	0	0	0
Coding_sg1351	KBM7	Coding_CRISPRko	Coding	GCGTTCAAGATGTCGAAGCG	AGG	1	0.653061	0.766234	0.888889	0.586207	0.83871	0.8	0.52	0.676056	0.742647	0.334879	0.799647	1	1	0	1	0	1	0
Coding_sg1594	KBM7	Coding_CRISPRko	Coding	CAGGACATCATCCACGACCC	GGG	1	0.846939	0.727273	0.383838	0.586207	0	0.666667	0.6	0.619718	0.817317	0.418782	0.785566	1	0	0	0	1	1	0
Coding_sg1506	KBM7	Coding_CRISPRko	Coding	TCGGAGTACACCGATATCAG	TGG	1	0.653061	0.701299	0.858586	0.62069	0.72043	0.811111	0.5	0.760563	0.722708	0.618644	0.808714	1	0	1	0	1	1	0
Coding_sg1596	KBM7	Coding_CRISPRko	Coding	GAGCGGCACGGCTACATCAA	GGG	1	0.5	0.597403	0.868687	0.586207	0.634409	0.733333	0.83	0.802817	0.783214	0.375899	0.839127	1	1	1	0	0	1	0
Coding_sg1665	KBM7	Coding_CRISPRko	Coding	GGTATGAAGATCGGGCGGAT	TGG	1	0.94898	0.571429	0.656566	0.310345	0	0.677778	0.51	0.549296	0.511653	0.113397	0.760661	1	1	0	1	0	1	0
Coding_sg1953	KBM7	Coding_CRISPRko	Coding	GGCGGATCAGCACGCGAGCG	TGG	1	0.571429	0.571429	0.818182	0.482759	0.623656	0.7	0.59	0.704225	0.511124	0.426467	0.636854	1	0	0	0	0	1	0
Coding_sg1789	KBM7	Coding_CRISPRko	Coding	AGCCGGCCCGTAAGATCCGC	AGG	1	0.846939	0.545455	0.525253	0.551724	0	0.688889	0.35	0.619718	0.538181	0.234438	0.743127	1	1	0	1	0	1	0
Coding_sg1823	KBM7	Coding_CRISPRko	Coding	GGCCGGATGGGACCCGACGC	GGG	1	0.571429	0.415584	0.757576	0.62069	0	0.777778	0.46	0.830986	0.408549	0.214679	0.779445	1	0	1	0	0	0	0
Coding_sg1947	KBM7	Coding_CRISPRko	Coding	CTGCGGCGGCTGGTCCGCAT	TGG	1	0.663265	0.246753	0.525253	0.448276	0	0.533333	0.87	0.873239	0.374077	0.137968	0.636826	1	0	1	0	0	0	0
Coding_sg1442	KBM7	Coding_CRISPRko	Coding	AGCGTTTGACATACCGACGT	AGG	1	0.816327	0.831169	0.191919	0.551724	0	0.711111	0.5	0.676056	0.770332	0.0458975	0.834967	1	0	0	1	1	1	0
Coding_sg1450	KBM7	Coding_CRISPRko	Coding	GTACCCGCTGCGGAAGTACG	CGG	1	0.602041	0.766234	0.828283	0.551724	0.763441	0.711111	0.57	0.71831	0.918566	0.759889	0.837893	1	1	0	0	0	0	0
Coding_sg1598	KBM7	Coding_CRISPRko	Coding	GCGCCGTGGATTTCGCTGAG	CGG	1	0.94898	0.701299	0.838384	0.517241	0.827957	0.655556	0.68	0.676056	0.763583	0.753953	0.700367	1	1	0	0	0	1	1
Coding_sg1345	KBM7	Coding_CRISPRko	Coding	CTCTCGCGACACCCTGTACG	AGG	1	0.506122	0.688312	0.878788	0.482759	0.55914	0.477778	0.43	0.647887	0.830365	0.598044	0.768036	1	0	0	0	0	1	0
Coding_sg1585	KBM7	Coding_CRISPRko	Coding	CAGCACACGATTGTACCCTC	AGG	1	0.918367	0.623377	0.222222	0.517241	0	0.577778	0.72	0.492958	0.704629	0.428636	0.769721	1	1	0	0	1	1	0
Coding_sg1481	KBM7	Coding_CRISPRko	Coding	CTAGACTCACTTGTACGTCC	AGG	1	0.938776	0.597403	0.530303	0.517241	0	0.577778	0.51	0.56338	0.650268	0.163325	0.82187	1	1	0	0	1	1	0
Coding_sg1677	KBM7	Coding_CRISPRko	Coding	GTCGAGGTCCACGCCGCGGT	AGG	1	0.306122	0.584416	0.545455	0.517241	0	0.733333	0.7	0.619718	0.672358	0.195197	0.839754	0	0	0	0	0	1	0
Coding_sg1419	KBM7	Coding_CRISPRko	Coding	CGTGCGGGAAGTCGACAGGC	CGG	1	0.602041	0.545455	0.717172	0.62069	0	0.755556	0.65	0.464789	0.458317	0.351107	0.74417	1	1	0	0	0	1	0
Coding_sg1954	KBM7	Coding_CRISPRko	Coding	GGTGGTACCTGATATGGCGC	TGG	1	0.94898	0.519481	0.313131	0.689655	0	0.9	0.3	0.816901	0.709292	0.233513	0.761133	1	0	1	0	0	1	0
Coding_sg1907	KBM7	Coding_CRISPRko	Coding	GCATGTCGTCTTTATCGCTC	AGG	1	0.571429	0.467532	0.343434	0.37931	0	0.666667	0.33	0.690141	0.430559	0.175993	0.587478	1	1	0	0	0	1	0
Coding_sg1702	KBM7	Coding_CRISPRko	Coding	GTCACGATGGGCTTATCGGT	AGG	1	0.697959	0.753247	0.707071	0.724138	0.827957	0.811111	0.78	0.873239	0.724669	0.0416036	0.826428	1	0	0	0	1	0	0
Coding_sg1944	KBM7	Coding_CRISPRko	Coding	CACCTTCGAACAGACGCCGT	GGG	1	0.653061	0.74026	0.767677	0.551724	0	0.611111	0.57	0.760563	0.678371	0.238866	0.72417	1	1	1	0	1	1	0
Coding_sg1712	KBM7	Coding_CRISPRko	Coding	GGGATAACGTACCAGACCCA	GGG	1	0.857143	0.701299	0.787879	0.586207	0.698925	0.9	0.58	0.619718	0.786797	0.535487	0.848224	1	1	0	1	1	1	0
Coding_sg1816	KBM7	Coding_CRISPRko	Coding	AGGTGCGAGTTACACCAACC	AGG	1	0.571429	0.688312	0.676768	0.448276	0	0.566667	0.59	0.619718	0.807612	0.276716	0.732486	1	1	0	0	0	1	0
Coding_sg1591	KBM7	Coding_CRISPRko	Coding	GCCCGTGTGAATGCCCTCGG	CGG	1	0.77551	0.675325	0.909091	0.689655	0.860215	0.8	0.97	0.816901	0.72388	0.59831	0.815746	1	1	1	0	1	1	0
Coding_sg1800	KBM7	Coding_CRISPRko	Coding	TCTCCACCAGACGTAAGGCC	CGG	1	0.918367	0.636364	0.50404	0.655172	0	0.644444	0.58	0.535211	0.74441	0.361412	0.714432	1	1	0	0	1	1	0
Coding_sg1943	KBM7	Coding_CRISPRko	Coding	GACCCACGGCGTCTGTTCGA	AGG	1	0.704082	0.61039	0.878788	0.582759	0	0.722222	0.45	0.676056	0.516367	0.361249	0.654991	1	0	0	0	1	1	0
Coding_sg1604	KBM7	Coding_CRISPRko	Coding	TCCACGGATCACACGGCCCA	TGG	1	0.897959	0.571429	0.828283	0.586207	0	0.7	0.49	0.577465	0.686435	0.270437	0.77033	1	1	0	0	0	1	0
Coding_sg1507	KBM7	Coding_CRISPRko	Coding	GTGTGCTCGCCCACTGATAT	CGG	1	0.755102	0.467532	0.520202	0.310345	0	0.366667	0.61	0.690141	0.252151	0.109961	0.532137	1	1	0	0	0	1	0
Coding_sg1640	KBM7	Coding_CRISPRko	Coding	GTACTACAAGAACATCGGTC	TGG	1	0.612245	0.441558	0.707071	0.310345	0	0.755556	0.28	0.732394	0.634032	0.0841532	0.779966	1	1	0	0	0	1	0
Coding_sg1921	KBM7	Coding_CRISPRko	Coding	ACAGCACACCGTACCGACAG	TGG	1	0.22449	0.792208	0.888889	0.62069	0.688172	0.822222	0.61	0.788732	0.820205	0.49333	0.837127	0	1	1	0	1	0	0
Coding_sg1458	KBM7	Coding_CRISPRko	Coding	TCAAGGCTCGAGATCTTCGC	GGG	1	0.622449	0.662338	0.575758	0.551724	0	0.677778	0.49	0.802817	0.545088	0.169893	0.729655	1	0	1	0	1	1	0
Coding_sg1597	KBM7	Coding_CRISPRko	Coding	GTGGATTTCGCTGAGCGGCA	CGG	1	0.928571	0.636364	0.545455	0.551724	0	0.722222	0.61	0.549296	0.589779	0.171215	0.783165	1	1	0	0	0	1	0
Coding_sg1731	KBM7	Coding_CRISPRko	Coding	TGGTGATCACACGTTCCACC	TGG	1	0.571429	0.636364	0.514141	0.448276	0	0.533333	0.36	0.577465	0.631865	0.230319	0.677223	1	0	0	0	1	1	0
Coding_sg1818	KBM7	Coding_CRISPRko	Coding	CAGTCAGTTCCCGAATCCGC	CGG	1	0.559184	0.636364	0.363636	0.689655	0	0.766667	0.5	0.450704	0.552546	0.308156	0.847962	1	1	0	0	0	1	0
Coding_sg1926	KBM7	Coding_CRISPRko	Coding	GGAAGTAACACGCACCAGCT	TGG	1	0.887755	0.623377	0.787879	0.448276	0	0.711111	0.53	0.690141	0.503435	0.247488	0.669153	1	1	0	0	1	1	0
Coding_sg1420	KBM7	Coding_CRISPRko	Coding	TGGCATGACTCACATCGTGC	GGG	1	0.704082	0.61039	0.444444	0.517241	0	0.733333	0.47	0.661972	0.748912	0.212788	0.71474	1	0	0	0	1	1	0
Coding_sg1880	KBM7	Coding_CRISPRko	Coding	CGCCGGGACTGTGAGACGAC	AGG	1	0.653061	0.597403	0.525253	0.517241	0	0.255556	0.64	0.71831	0.58315	0.304239	0.738877	1	0	0	0	0	1	0
Coding_sg1624	KBM7	Coding_CRISPRko	Coding	TCTCTGGACGGCTACGGCGT	AGG	1	0.55102	0.571429	0.494949	0.62069	0	0.7	0.71	0.84507	0.670266	0.235015	0.785588	1	0	1	0	0	1	0
Coding_sg1587	KBM7	Coding_CRISPRko	Coding	CTTGCAGCCCAGCTCAACAT	TGG	1	0.806122	0.558442	0.212121	0.551724	0	0.7	0.58	0.774648	0.703838	0.110202	0.557878	1	0	1	0	0	1	1
Coding_sg1324	KBM7	Coding_CRISPRko	Coding	GTACTCACGGGAGTTGGCAT	TGG	1	0.806122	0.558442	0.492929	0.517241	0	0.822222	0.44	0.859155	0.617435	0.133609	0.770119	1	0	1	0	1	1	0
Coding_sg1600	KBM7	Coding_CRISPRko	Coding	GTGCGCGCGGAACACAGACC	CGG	1	0.857143	0.545455	0.542424	0.655172	0	0.755556	0.65	0.746479	0.698969	0.320906	0.885992	1	1	1	0	0	1	0
Coding_sg1488	KBM7	Coding_CRISPRko	Coding	CCCTGCGCTGGATACGGCGA	CGG	1	0.622449	0.506494	0.363636	0.689655	0	0.688889	0.63	0.71831	0.632466	0.259871	0.788659	1	1	0	0	0	1	0
Coding_sg1435	KBM7	Coding_CRISPRko	Coding	GGAAACATTGTGAGCGATCT	CGG	1	0.204082	0.493506	0.181818	0.275862	0	0.444444	0.54	0.521127	0.301443	0.0216197	0.604437	0	0	0	0	0	1	0
Coding_sg1482	KBM7	Coding_CRISPRko	Coding	CGTGACAGCGGAAGTGGTAC	TGG	1	0.877551	0.480519	0.212121	0.344828	0	0.422222	0.36	0.647887	0.346029	0.217278	0.74845	1	0	0	0	1	1	0
Coding_sg1938	KBM7	Coding_CRISPRko	Coding	TGGGCTCCGGAACAAACGTG	AGG	1	0.387755	0.766234	0.949495	0.655172	0	0.844444	0.75	0.619718	0.771724	0.537686	0.8684	0	0	0	0	0	1	0
Coding_sg1595	KBM7	Coding_CRISPRko	Coding	CTACATCAAGGGCATCGTCA	AGG	1	0.877551	0.688312	0.676768	0.448276	0.612903	0.611111	0.34	0.746479	0.581357	0.247612	0.722512	1	1	1	0	1	0	0
Coding_sg1460	KBM7	Coding_CRISPRko	Coding	GCGCGCCATGGAGTTACTGA	AGG	1	0.530612	0.688312	0.89899	0.62069	0.860215	0.833333	0.54	0.802817	0.608779	0.220508	0.722409	1	0	1	0	0	1	0
Coding_sg1662	KBM7	Coding_CRISPRko	Coding	GTTGACATCTGACGACGTGA	AGG	1	0.336735	0.688312	0.818182	0.586207	0	0.833333	0.44	0.507042	0.610784	0.288222	0.818072	0	0	0	0	1	1	0
Coding_sg1832	KBM7	Coding_CRISPRko	Coding	AGTTAACAGGGTCTCCGCTG	TGG	1	0.577551	0.675325	0.828283	0.551724	0	0.788889	0.55	0.704225	0.66173	0.516533	0.862881	1	0	0	0	0	1	0
Coding_sg1710	KBM7	Coding_CRISPRko	Coding	GCTGTGGCGCACTGCAAACG	CGG	1	0.285714	0.675325	0.828283	0.655172	0.849462	0.844444	0.63	0.774648	0.878464	0.577913	0.783195	0	0	1	0	0	1	0
Coding_sg1381	KBM7	Coding_CRISPRko	Coding	ATTTGTCGAAGTTGATCCGG	TGG	1	0.571429	0.662338	0.828283	0.724138	0.677419	0.8	0.6	0.56338	0.629861	0.378267	0.627794	1	1	0	0	1	0	0
Coding_sg1803	KBM7	Coding_CRISPRko	Coding	CAGAAGGGCACTCTCGACGA	AGG	1	0.193878	0.662338	0.727273	0.827586	0.634409	0.877778	0.74	0.605634	0.872266	0.388023	0.799181	0	0	0	0	1	0	0
Coding_sg1387	KBM7	Coding_CRISPRko	Coding	GATCGCACCACATCAATGAT	GGG	1	0.520408	0.649351	0.434343	0.582759	0	0.622222	0.34	0.661972	0.594483	0.241179	0.639727	1	0	0	0	1	1	0
Coding_sg1455	KBM7	Coding_CRISPRko	Coding	CGCGTCGCCAAAGTGACAGG	CGG	1	0.142857	0.649351	0.888889	0.827586	0.935484	0.888889	0.65	0.802817	0.691136	0.366196	0.764242	0	0	1	0	0	1	0
Coding_sg1644	KBM7	Coding_CRISPRko	Coding	TCTTGTGGCGCTTCTCGAAG	CGG	1	0.581633	0.623377	0.626263	0.62069	0.580645	0.455556	0.63	0.760563	0.49376	0.261993	0.694457	1	0	1	0	0	1	0
Coding_sg1855	KBM7	Coding_CRISPRko	Coding	GATTTCATCAAGTTCGACAC	TGG	1	0.244898	0.623377	0.252525	0.517241	0	0.744444	0.46	0.71831	0.679118	0.0912938	0.735655	0	0	0	1	1	1	0
Coding_sg1936	KBM7	Coding_CRISPRko	Coding	ATTTCTCGAAGGGTCTCCGC	GGG	1	0.559184	0.61039	0.787879	0.655172	0	0.733333	0.52	0.676056	0.572582	0.18998	0.593997	1	0	0	0	0	1	0
Coding_sg1288	KBM7	Coding_CRISPRko	Coding	GGTGTACCGGCATTTCGGCA	AGG	1	0.255102	0.61039	0.646465	0.62069	0.569892	0.877778	0.35	0.774648	0.543155	0.202376	0.822929	0	0	1	0	1	0	0
Coding_sg1916	KBM7	Coding_CRISPRko	Coding	GCTCGCACCCACCTTGGTGT	TGG	1	0.683673	0.597403	0.131313	0.517241	0	0.744444	0.38	0.830986	0.695186	0.279665	0.72695	1	1	1	0	1	0	0
Coding_sg1906	KBM7	Coding_CRISPRko	Coding	GCTGAATATTACGGCAGCTA	AGG	1	0.27551	0.532468	0.636364	0.413793	0	0.788889	0.47	0.535211	0.649405	0.28498	0.691359	0	0	0	0	0	1	0
Coding_sg1984	KBM7	Coding_CRISPRko	Coding	TCATCCTCAAGTTTCCGCAC	AGG	1	0.897959	0.519481	0.212121	0.586207	0	0.677778	0.43	0.591549	0.565917	0.145352	0.820359	1	1	0	0	1	1	0
Coding_sg1834	KBM7	Coding_CRISPRko	Coding	GGGCCGGATGGGACCCGACG	CGG	1	0.520408	0.480519	0.929293	0.655172	0	0.9	0.84	0.760563	0.409967	0.537825	0.788214	1	0	1	0	0	0	0
Coding_sg1388	KBM7	Coding_CRISPRko	Coding	AATTTGGCCTTCACGATGAC	AGG	1	0.507143	0.480519	0.333333	0.37931	0	0.355556	0.44	0.676056	0.512373	0.165006	0.469002	1	1	0	0	1	0	0
Coding_sg1359	KBM7	Coding_CRISPRko	Coding	GTCGCAGTGTCTTCGGCCGC	CGG	1	0.22449	0.467532	0.282828	0.586207	0.731183	0.566667	0.59	0.619718	0.595642	0.164612	0.644975	0	0	0	0	0	1	0
Coding_sg1707	KBM7	Coding_CRISPRko	Coding	TGCGCGGCTCAATCATCTCC	AGG	1	0.755102	0.441558	0.111111	0.517241	0	0.655556	0.26	0.605634	0.359462	0.221196	0.730272	1	0	0	0	0	1	0
Coding_sg1475	KBM7	Coding_CRISPRko	Coding	GGTAAATACGGGACCCGCTA	TGG	1	0.622449	0.363636	0.656566	0.37931	0	0.8	0.42	0.633803	0.418106	0.18428	0.858219	1	0	0	0	0	1	0
Coding_sg1749	KBM7	Coding_CRISPRko	Coding	TGAATACAGTCTCCTTCCAG	AGG	1	0.597959	1	0.808081	0.655172	0.88172	0.911111	0.78	0.943662	0.777557	0.388447	0.83758	1	1	0	0	0	1	0
Coding_sg1305	KBM7	Coding_CRISPRko	Coding	TAGGCGCAAAGATTCGCATG	CGG	1	0.591837	0.857143	0.949495	0.655172	0.612903	0.666667	0.78	0.71831	0.762211	0.432315	0.798103	1	1	0	0	0	1	0
Coding_sg1643	KBM7	Coding_CRISPRko	Coding	TGTAGTGCAGATAGTCTCGG	CGG	1	0.530612	0.844156	0.838384	0.62069	0.913978	0.766667	0.82	0.690141	0.86696	0.828315	0.875501	1	1	0	0	1	1	0
Coding_sg1941	KBM7	Coding_CRISPRko	Coding	AAGCGTCAGCAGTTCCCGGG	CGG	1	0.27551	0.792208	0.929293	0.724138	1	0.844444	0.95	0.802817	0.659838	0.443243	0.768768	0	0	1	0	0	1	0
Coding_sg1465	KBM7	Coding_CRISPRko	Coding	GCAACGTACTGGCCGCCATG	AGG	1	0.506122	0.766234	1	0.582759	0	0.733333	0.44	0.732394	0.594599	0.565758	0.801473	1	0	0	0	0	0	0
Coding_sg1499	KBM7	Coding_CRISPRko	Coding	TGTTCACTCTACGATGCCAA	CGG	1	0.506122	0.766234	0.59596	0.586207	0.688172	0.611111	0.56	0.605634	0.710111	0.0142324	0.798429	1	0	0	0	1	1	0
Coding_sg1684	KBM7	Coding_CRISPRko	Coding	TGCTGCCCACCATCTCGGGT	AGG	1	0.507755	0.727273	0.272727	0.517241	0	0.655556	0.41	0.647887	0.545746	0.209462	0.745827	1	0	0	0	1	1	0
Coding_sg1462	KBM7	Coding_CRISPRko	Coding	GGACGCACATCCGCGCCAAG	AGG	1	0.27551	0.727273	0.989899	0.586207	0.935484	0.711111	0.43	0.84507	0.711138	0.613659	0.650812	0	1	1	0	0	1	0
Coding_sg1709	KBM7	Coding_CRISPRko	Coding	ACGCGGCAATGGTCTCATCA	AGG	1	0.22449	0.727273	0.565657	0.448276	0.655914	0.566667	0.5	0.816901	0.550863	0.278621	0.685426	0	0	1	0	0	1	0
Coding_sg1353	KBM7	Coding_CRISPRko	Coding	GCGCCGAAAGCGAAGAAGGA	AGG	1	0.755102	0.636364	0.989899	0.62069	0	0.844444	0.57	0.647887	0.634167	0.360769	0.826013	1	1	0	0	0	1	0
Coding_sg1682	KBM7	Coding_CRISPRko	Coding	GTAGGATGATCATGTCCCGC	AGG	1	0.704082	0.623377	0.787879	0.551724	0	0.811111	0.45	0.704225	0.660309	0.204474	0.762529	1	0	0	0	0	1	0
Coding_sg1434	KBM7	Coding_CRISPRko	Coding	CTACAGCCAGACATAACACC	TGG	1	0.816327	0.532468	0.414141	0.551724	0	0.677778	0.2	0.549296	0.767541	0.296412	0.771501	1	0	0	0	0	1	0
Coding_sg1300	KBM7	Coding_CRISPRko	Coding	ATAACAAGGACCGAAAGGTT	CGG	1	0.755102	0.532468	0.594949	0.517241	0	0.711111	0.55	0.450704	0.66297	0.246031	0.727324	1	0	0	0	1	1	0
Coding_sg1779	KBM7	Coding_CRISPRko	Coding	CCGATTTACTTTACCTTGGT	AGG	1	0.857143	0.441558	0.560606	0.275862	0	0.211111	0.5	0.492958	0.461136	0.17349	0.60986	1	1	0	0	0	1	1
Coding_sg1574	KBM7	Coding_CRISPRko	Coding	GAACTGCTGGCCACGAGTAC	GGG	1	0.602041	0.441558	0.517475	0.513793	0	0.733333	0.63	0.84507	0.460343	0.290643	0.769026	1	0	1	0	1	1	0
Coding_sg1822	KBM7	Coding_CRISPRko	Coding	AATGGCACACAGACCTCTAG	TGG	1	0.697959	0.87013	0.606061	0.724138	0.698925	0.844444	0.78	0.901408	0.607238	0.33494	0.808392	1	1	0	0	1	1	0
Coding_sg1443	KBM7	Coding_CRISPRko	Coding	TATTGTAGGAAAGCCTACGT	CGG	1	0.704082	0.844156	0.616162	0.655172	0	0.755556	0.58	0.732394	0.737753	0.00940506	0.762981	1	0	0	0	1	1	0
Coding_sg1726	KBM7	Coding_CRISPRko	Coding	GGGCCGAAGATATGCTCATG	TGG	1	0.142857	0.766234	0.888889	0.534483	0	0.666667	0.56	0.605634	0.570594	0.429448	0.818591	0	0	0	0	0	1	0
Coding_sg1875	KBM7	Coding_CRISPRko	Coding	GAGCAGGTGTATGATCTCGA	AGG	1	0.538776	0.727273	0.767677	0.62069	0.688172	0.855556	0.66	0.647887	0.877074	0.31505	0.843453	1	0	0	0	0	1	0
Coding_sg1924	KBM7	Coding_CRISPRko	Coding	AGTGGGACTCGTACCACTGT	CGG	1	0.142857	0.727273	0.111111	0.551724	0	0.7	0.5	0.830986	0.752949	0.0432377	0.821824	0	0	1	0	0	1	0
Coding_sg1518	KBM7	Coding_CRISPRko	Coding	GAACAGCGTAACTCCAGACA	TGG	1	0.183673	0.714286	0.656566	0.586207	0.569892	0.877778	0.39	0.633803	0.654417	0.297298	0.785001	0	0	0	0	0	1	0
Coding_sg1876	KBM7	Coding_CRISPRko	Coding	CATACACCTGCTCACAGGCG	AGG	1	0.5	0.662338	0.79798	0.655172	0.688172	0.777778	0.61	0.661972	0.64192	0.442816	0.681263	1	0	0	0	1	1	0
Coding_sg1302	KBM7	Coding_CRISPRko	Coding	CCTTTCGGTCCTTGTTATGG	CGG	1	0.612245	0.597403	0.343434	0.517241	0	0.544444	0.49	0.704225	0.620036	0.16392	0.597652	1	1	0	0	1	0	0
Coding_sg1572	KBM7	Coding_CRISPRko	Coding	CCCGGAGACGTCCAGTCCGG	CGG	1	0.520408	0.584416	0.939394	0.724138	0.666667	0.766667	0.81	0.84507	0.652614	0.172039	0.755987	1	1	1	0	0	1	0
Coding_sg1534	KBM7	Coding_CRISPRko	Coding	CTACGGCCTGGACTTCTATG	TGG	1	0.408163	0.584416	0.858586	0.413793	0	0.522222	0.51	0.943662	0.820881	0.734044	0.818752	0	0	1	0	0	1	0
Coding_sg1377	KBM7	Coding_CRISPRko	Coding	GTATTCCTGCAGGCAAGCAC	CGG	1	0.806122	0.571429	0.292929	0.655172	0	0.855556	0.63	0.661972	0.820152	0.0184664	0.825167	1	1	0	0	1	1	0
Coding_sg1479	KBM7	Coding_CRISPRko	Coding	GACGCGAGCAGCCAAGGTGT	TGG	1	0.785714	0.545455	0.574747	0.517241	0	0.855556	0.5	0.591549	0.772069	0.3781	0.787825	1	0	0	0	1	1	0
Coding_sg1545	KBM7	Coding_CRISPRko	Coding	TTGTCTGCGATGCTGAAACC	TGG	1	0.755102	0.545455	0.222222	0.482759	0	0.477778	0.36	0.549296	0.66793	0.361535	0.721342	1	1	0	0	0	1	0
Coding_sg1952	KBM7	Coding_CRISPRko	Coding	CAGCACGCGAGCGTGGTGGA	TGG	1	0.755102	0.545455	0.535354	0.413793	0	0.511111	0.56	0.605634	0.675892	0.504871	0.756058	1	1	0	0	0	0	0
Coding_sg1937	KBM7	Coding_CRISPRko	Coding	CACCAGGCGAGTATGGGCTC	CGG	1	0.755102	0.545455	0.0808081	0.517241	0	0.488889	0.66	0.661972	0.661941	0.211029	0.690856	1	0	0	0	0	1	0
Coding_sg1256	KBM7	Coding_CRISPRko	Coding	ACGGCTTGTTCTTACAATAC	CGG	1	0.142857	0.532468	0.360606	0.482759	0.580645	0.4	0.57	0.591549	0.613262	0.00662812	0.628514	0	1	0	0	0	0	0
Coding_sg1349	KBM7	Coding_CRISPRko	Coding	CTGAACAGACTTCCCGCTGC	TGG	1	0.642857	0.519481	0.131313	0.344828	0	0.355556	0.36	0.521127	0.617002	0.0510302	0.607747	1	1	0	0	1	1	0
Coding_sg1415	KBM7	Coding_CRISPRko	Coding	TGTAGAGACACCACCCATGG	TGG	1	0.683673	0.779221	0.909091	0.62069	0.83871	0.777778	0.7	0.802817	0.732042	0.532739	0.863323	1	0	1	0	1	1	0
Coding_sg1676	KBM7	Coding_CRISPRko	Coding	GCGGTAGGTGAACTTGCGGA	AGG	1	0.22449	0.74026	0.858586	0.655172	0.784946	0.922222	0.76	0.690141	0.736965	0.3161	0.792519	0	0	0	0	0	1	0
Coding_sg1264	KBM7	Coding_CRISPRko	Coding	TATAGGATTCGTGTTCGCCG	TGG	1	0.142857	0.727273	0.787879	0.724138	0.752688	0.888889	0.4	0.830986	0.694116	0.485061	0.808303	0	0	1	0	0	1	0
Coding_sg1808	KBM7	Coding_CRISPRko	Coding	GTGTTTCCGTCAGTACGCGA	AGG	1	0.163265	0.714286	0.757576	0.724138	0.612903	0.944444	0.55	0.577465	0.789584	0.20573	0.811619	0	1	0	0	0	1	0
Coding_sg1350	KBM7	Coding_CRISPRko	Coding	CAATTGATTACAGCTCCTAC	CGG	1	0.795918	0.701299	0.543434	0.482759	0	0.577778	0.33	0.746479	0.473272	0.228343	0.858833	1	1	1	0	1	1	0
Coding_sg1661	KBM7	Coding_CRISPRko	Coding	CTGTTCGAAAGCATCTTGAG	AGG	1	0.704082	0.688312	0.808081	0.551724	0.677419	0.522222	0.5	0.661972	0.735316	0.588193	0.77313	1	1	0	0	1	0	0
Coding_sg1356	KBM7	Coding_CRISPRko	Coding	GCGGTGCGGGAAGTCCTGCA	CGG	1	0.265306	0.675325	0.949495	0.448276	0.731183	0.777778	0.84	0.760563	0.752446	0.44173	0.786956	0	0	1	0	0	1	0
Coding_sg1722	KBM7	Coding_CRISPRko	Coding	GTACTCAACACCAACATCGA	TGG	1	0.204082	0.675325	0.89899	0.517241	0	0.877778	0.27	0.774648	0.64693	0.281543	0.758819	0	0	1	0	0	1	0
Coding_sg1969	KBM7	Coding_CRISPRko	Coding	GCACGGTCCGCCAGAAGATG	CGG	1	0.72449	0.662338	0.747475	0.655172	0	0.844444	0.6	0.676056	0.666909	0.478885	0.774714	1	0	0	0	1	1	0
Coding_sg1664	KBM7	Coding_CRISPRko	Coding	TGGGTCGCATGCATGCTCCC	GGG	1	0.755102	0.636364	0.494949	0.448276	0	0.566667	0.6	0.732394	0.651152	0.287067	0.673383	1	0	0	0	0	1	0
Coding_sg1397	KBM7	Coding_CRISPRko	Coding	GCGGGTGCTCACCCTCCGCA	AGG	1	0.693878	0.636364	0.737374	0.551724	0.784946	0.855556	0.61	0.690141	0.400693	0.375527	0.731942	1	1	0	0	0	1	0
Coding_sg1883	KBM7	Coding_CRISPRko	Coding	GCTGTGCACAGGCGCTCGTG	AGG	1	0.591837	0.623377	0.979798	0.551724	0	0.788889	0.75	0.816901	0.685154	0.339984	0.773105	1	0	1	0	0	1	0
Coding_sg1692	KBM7	Coding_CRISPRko	Coding	TGACGTGCAACTCAAAGACC	TGG	1	0.387755	0.623377	0.314141	0.62069	0	0.7	0.26	0.605634	0.559826	0.210045	0.771392	0	1	0	0	0	1	0
Coding_sg1963	KBM7	Coding_CRISPRko	Coding	GTGGTGGTCGTACGCTGTGA	AGG	1	0.72449	0.61039	0.584848	0.586207	0	0.811111	0.77	0.71831	0.756648	0.223475	0.810408	1	0	0	0	1	1	0
Coding_sg1614	KBM7	Coding_CRISPRko	Coding	GAAAGGAACTGGCTACCGTT	CGG	1	0.142857	0.61039	0.767677	0.413793	0	0.722222	0.52	0.619718	0.700749	0.369702	0.859746	0	0	0	0	0	1	0
Coding_sg1325	KBM7	Coding_CRISPRko	Coding	TCCCAGGTACTCACGGGAGT	TGG	1	0.826531	0.597403	0.222222	0.448276	0	0.422222	0.39	0.577465	0.574953	0.0992215	0.626175	1	0	0	0	0	1	0
Coding_sg1588	KBM7	Coding_CRISPRko	Coding	CTGGCCCGTGTGAATGCCCT	CGG	1	0.755102	0.571429	0.592929	0.482759	0	0.522222	0.89	0.704225	0.617865	0.372648	0.698542	1	0	0	0	0	1	0
Coding_sg1986	KBM7	Coding_CRISPRko	Coding	AATCTTCTTGGCCCATCGTG	TGG	1	0.285714	0.571429	0.79798	0.551724	0	0.644444	0.65	0.704225	0.467701	0.220118	0.726283	0	0	0	0	0	1	0
Coding_sg1778	KBM7	Coding_CRISPRko	Coding	GGCGCCCAGCCGGAATGGCA	TGG	1	0.255102	0.571429	0.646465	0.448276	0	0.8	0.46	0.56338	0.704699	0.369781	0.789262	0	0	0	0	0	1	0
Coding_sg1449	KBM7	Coding_CRISPRko	Coding	GTGCTAAATGTGTTCGTGAC	AGG	1	0.112245	0.571429	0.441414	0.524138	0	0.277778	0.66	0.647887	0.283505	0.407774	0.643529	0	0	0	0	0	1	0
Coding_sg1498	KBM7	Coding_CRISPRko	Coding	ATACGCCATCTGTTCTGCCC	TGG	1	0.27551	0.558442	0.511111	0.517241	0	0.622222	0.29	0.84507	0.674221	0.128576	0.760857	0	0	1	0	0	1	0
Coding_sg1957	KBM7	Coding_CRISPRko	Coding	GGAATCCAGGCGGACAATGA	AGG	1	0.27551	0.558442	0.878788	0.517241	0.634409	0.833333	0.45	0.788732	0.784349	0.223903	0.89765	0	0	1	0	0	1	1
Coding_sg1310	KBM7	Coding_CRISPRko	Coding	TACCGGGACCTGACCACCGC	AGG	1	0.132653	0.558442	0.59596	0.62069	0.612903	0.711111	0.47	0.830986	0.665305	0.289427	0.772269	0	0	1	0	0	1	0
Coding_sg1556	KBM7	Coding_CRISPRko	Coding	GCAGACAAGAAGCGCAGGAC	AGG	1	0.816327	0.545455	0.676768	0.551724	0	0.811111	0.58	0.549296	0.603445	0.348844	0.778171	1	0	0	0	0	0	0
Coding_sg1900	KBM7	Coding_CRISPRko	Coding	AAGAAGGTGGCCCGGACCAT	CGG	1	0.508163	0.532468	0.676768	0.517241	0	0.688889	0.9	0.521127	0.696847	0.208062	0.657215	1	0	0	0	1	1	0
Coding_sg1318	KBM7	Coding_CRISPRko	Coding	CTGACGGCGCAGGACCCGGT	GGG	1	0.153061	0.519481	0.545455	0.517241	0.72043	0.722222	0.82	0.619718	0.672056	0.456705	0.827248	0	1	0	0	1	1	0
Coding_sg1685	KBM7	Coding_CRISPRko	Coding	AGCATGGTGGGCGTCTACAA	CGG	1	0.102041	0.506494	0.575758	0.655172	0.602151	0.666667	0.77	0.71831	0.783115	0.2988	0.744877	0	0	0	0	0	0	0
Coding_sg1721	KBM7	Coding_CRISPRko	Coding	TCGTGTGGAAGTCGTTGCCC	AGG	1	0.72449	0.493506	0.552525	0.62069	0	0.644444	0.58	0.549296	0.575204	0.143035	0.834703	1	1	0	0	0	1	0
Coding_sg1319	KBM7	Coding_CRISPRko	Coding	GTGGCTTGTGCTGACGGCGC	AGG	1	0.142857	0.493506	0.393939	0.62069	0	0.822222	0.65	0.633803	0.623735	0.27347	0.768572	0	0	0	0	0	0	0
Coding_sg1483	KBM7	Coding_CRISPRko	Coding	ACATTTGGCATCCTTTCGTC	GGG	1	0.806122	0.480519	0.383838	0.37931	0	0.466667	0.63	0.633803	0.330128	0.137138	0.480639	1	1	0	1	1	1	0
Coding_sg1509	KBM7	Coding_CRISPRko	Coding	GTGAAATTTAGAAGACGACG	AGG	1	0.520408	0.805195	0.878788	0.62069	0	0.9	0.27	0.323944	0.608088	0.486885	0.800071	1	1	0	1	1	1	0
Coding_sg1440	KBM7	Coding_CRISPRko	Coding	ATTTCCTTCAGCGTAACTGG	CGG	1	0.519184	0.753247	0.818182	0.758621	0	0.822222	0.41	0.605634	0.627412	0.310548	0.652587	1	1	0	0	0	1	0
Coding_sg1965	KBM7	Coding_CRISPRko	Coding	TCTTGTTGATGCGGATGACG	TGG	1	0.204082	0.74026	0.69697	0.551724	0.548387	0.633333	0.41	0.521127	0.644283	0.5218	0.621321	0	1	0	0	0	1	0
Coding_sg1919	KBM7	Coding_CRISPRko	Coding	GCTGGTTCGTACCAAGACCC	TGG	1	0.163265	0.688312	0.333333	0.551724	0	0.8	0.52	0.676056	0.808682	0.307437	0.759695	0	0	0	0	1	0	0
Coding_sg1289	KBM7	Coding_CRISPRko	Coding	CCTTCCCTAGGTCCTCGCAA	GGG	1	0.877551	0.675325	0.666667	0.62069	0	0.588889	0.5	0.633803	0.661963	0.256779	0.767549	1	1	0	0	1	1	0
Coding_sg1418	KBM7	Coding_CRISPRko	Coding	TGTCTGTACATACTGGATCC	CGG	1	0.765306	0.675325	0.50303	0.482759	0	0.444444	0.29	0.830986	0.760045	0.0717898	0.741682	1	0	1	0	1	1	0
Coding_sg1375	KBM7	Coding_CRISPRko	Coding	TTTGCGATTCTTGCTTCGGT	CGG	1	0.193878	0.636364	0.141414	0.413793	0	0.522222	0.65	0.633803	0.398258	0.0880659	0.512791	0	0	0	0	0	1	0
Coding_sg1833	KBM7	Coding_CRISPRko	Coding	TGTCAACGTAGTAGTTAACA	GGG	1	0.755102	0.623377	0.540404	0.413793	0.698925	0.377778	0.38	0.478873	0.596554	0.157973	0.669027	1	1	0	0	0	1	0
Coding_sg1931	KBM7	Coding_CRISPRko	Coding	AAGCGGAGCCAACATGCCAG	TGG	1	0.704082	0.623377	0.959596	0.758621	0.784946	0.933333	0.65	0.929577	0.694974	0.498553	0.808212	1	0	1	0	0	1	0
Coding_sg1697	KBM7	Coding_CRISPRko	Coding	CGTGCTCCAAAGTCATCGTC	CGG	1	0.142857	0.597403	0.121212	0.448276	0	0.466667	0.62	0.535211	0.521331	0.0833042	0.685426	0	0	0	0	0	1	0
Coding_sg1646	KBM7	Coding_CRISPRko	Coding	CACTGCGCTCACCTGAAGCA	GGG	1	0.755102	0.584416	0.545455	0.551724	0	0.611111	0.32	0.619718	0.669708	0.327818	0.77551	1	0	0	0	1	1	0
Coding_sg1897	KBM7	Coding_CRISPRko	Coding	GAAGTTGCTGCTGACGCTCT	GGG	1	0.577551	0.584416	0.616162	0.37931	0	0.566667	0.61	0.788732	0.597133	0.172992	0.70894	1	0	1	0	1	1	0
Coding_sg1464	KBM7	Coding_CRISPRko	Coding	GGAGGAGCTGAGCAACGTAC	TGG	1	0.571429	0.584416	0.141414	0.551724	0	0.844444	0.56	0.746479	0.658372	0.283784	0.833398	1	0	1	0	0	1	0
Coding_sg1314	KBM7	Coding_CRISPRko	Coding	GACAGGCAGCTTACAGCACT	GGG	1	0.77551	0.545455	0.573737	0.413793	0	0.555556	0.63	0.492958	0.734712	0.296897	0.767796	1	0	0	0	0	1	0
Coding_sg1309	KBM7	Coding_CRISPRko	Coding	GTATTCCCGGTACATGTTGT	GGG	1	0.112245	0.506494	0.282828	0.524138	0.612903	0.577778	0.41	0.774648	0.748808	0.0140318	0.709188	0	0	1	0	0	1	0
Coding_sg1911	KBM7	Coding_CRISPRko	Coding	CACAGAAATGCCGATGGTCC	GGG	1	0.755102	0.493506	0.511313	0.448276	0	0.366667	0.52	0.647887	0.310851	0.169543	0.63982	1	0	0	0	0	1	0
Coding_sg1500	KBM7	Coding_CRISPRko	Coding	GGTGGTGGGACTCACCGCTC	TGG	1	0.285714	0.480519	0.545455	0.551724	0	0.766667	0.64	0.816901	0.517489	0.0632503	0.618254	0	0	1	0	0	0	0
Coding_sg1893	KBM7	Coding_CRISPRko	Coding	GTCCGCCTGCTACTGAGTAA	GGG	1	0.163265	0.480519	0.606061	0.413793	0	0.611111	0.41	0.802817	0.528067	0.120002	0.777387	0	0	1	0	0	1	0
Coding_sg1277	KBM7	Coding_CRISPRko	Coding	TCACTGCAACCTCTGTCTCC	CGG	1	0.897959	0.935065	0.808081	0.655172	0.827957	0.8	0.78	0.901408	0.560243	0.378364	0.579567	1	0	0	0	0	1	0
Coding_sg1831	KBM7	Coding_CRISPRko	Coding	GATGGCCTGATGATCCACAG	CGG	1	0.527551	0.922078	0.959596	0.724138	0.989247	0.9	0.87	0.943662	0.856914	0.489479	0.855083	1	0	1	0	0	1	0
Coding_sg1378	KBM7	Coding_CRISPRko	Coding	GCAGACCACCAGCATTACCG	CGG	1	0.653061	0.818182	0.959596	0.758621	0.913978	0.955556	0.36	0.859155	0.95764	0.40083	0.86	1	0	1	0	0	1	0
Coding_sg1478	KBM7	Coding_CRISPRko	Coding	ACTACTTACCAGGGACACCT	CGG	1	0.765306	0.727273	0.636364	0.482759	0	0.722222	0.46	0.43662	0.878928	0.322973	0.695873	1	1	0	0	1	1	0
Coding_sg1584	KBM7	Coding_CRISPRko	Coding	TACAATCGTGTGCTGCCTGG	AGG	1	0.734694	0.714286	0.959596	0.551724	0.763441	0.688889	0.55	0.690141	0.684632	0.768935	0.829421	1	1	0	0	1	1	0
Coding_sg1297	KBM7	Coding_CRISPRko	Coding	CAACACAACCTGGTTGAATG	TGG	1	0.142857	0.688312	0.676768	0.344828	0.870968	0.544444	0.37	0.774648	0.412568	0.718558	0.648754	0	1	1	0	0	1	0
Coding_sg1736	KBM7	Coding_CRISPRko	Coding	TGAATCCAGGTCCTAGCCAA	TGG	1	0.755102	0.675325	0.717172	0.517241	0.569892	0.722222	0.65	0.605634	0.772554	0.0845455	0.852057	1	0	0	0	1	1	0
Coding_sg1409	KBM7	Coding_CRISPRko	Coding	CCGTGTCATTGCCCACACCC	AGG	1	0.540816	0.675325	0.616162	0.586207	0	0.633333	0.57	0.535211	0.781615	0.304709	0.747275	1	0	0	0	0	0	0
Coding_sg1428	KBM7	Coding_CRISPRko	Coding	AGTTCTCCGCTCCCAGACAT	GGG	1	0.173469	0.675325	0.282828	0.448276	0	0.566667	0.6	0.535211	0.706261	0.126599	0.787963	0	0	0	0	0	1	0
Coding_sg1683	KBM7	Coding_CRISPRko	Coding	CATGATCATCCTACCCGAGA	TGG	1	0.653061	0.649351	0.535354	0.551724	0.602151	0.766667	0.55	0.591549	0.615762	0.319425	0.693408	1	0	0	0	1	1	0
Coding_sg1858	KBM7	Coding_CRISPRko	Coding	ATGTACAGCAAAGCGACCCT	TGG	1	0.142857	0.636364	0.686869	0.551724	0	0.755556	0.54	0.577465	0.716881	0.185481	0.673896	0	1	0	0	0	1	0
Coding_sg1399	KBM7	Coding_CRISPRko	Coding	CATAGTGGACAAAGCCACCC	TGG	1	0.561224	0.623377	0.848485	0.448276	0	0.688889	0.47	0.633803	0.768485	0.333474	0.812633	1	0	0	0	0	0	0
Coding_sg1668	KBM7	Coding_CRISPRko	Coding	GCAGCCAACATAGCAGCATA	TGG	1	0.535714	0.623377	0.868687	0.482759	0	0.733333	0.47	0.535211	0.576747	0.286285	0.67909	1	0	0	0	0	1	0
Coding_sg1741	KBM7	Coding_CRISPRko	Coding	ACCAAGACCACTGGCCGCCG	TGG	1	0.526531	0.61039	0.787879	0.655172	0.569892	0.844444	0.55	0.577465	0.744856	0.610853	0.772977	1	0	0	0	1	1	0
Coding_sg1615	KBM7	Coding_CRISPRko	Coding	GCTCCGGGTTGACAAATGGT	GGG	1	0.122449	0.61039	0.909091	0.551724	0	0.755556	0.58	0.605634	0.853972	0.354547	0.814303	0	0	0	0	0	0	0
Coding_sg1405	KBM7	Coding_CRISPRko	Coding	GACCCACCGAGGCCTGCGCA	AGG	1	0.577551	0.571429	0.666667	0.448276	0	0.755556	0.59	0.647887	0.562048	0.400459	0.809427	1	0	0	0	0	1	0
Coding_sg1303	KBM7	Coding_CRISPRko	Coding	GCTACGAGAGTACAAGGTAG	TGG	1	0.520408	0.571429	0.969697	0.586207	0.612903	0.855556	0.47	0.676056	0.677638	0.461478	0.768232	1	1	0	0	0	0	0
Coding_sg1510	KBM7	Coding_CRISPRko	Coding	GATTGCTTATGCCCGTATAG	AGG	1	0.0918367	0.571429	0.828283	0.517241	0.677419	0.488889	0.3	0.802817	0.402868	0.301737	0.705241	0	0	1	0	1	1	0
Coding_sg1903	KBM7	Coding_CRISPRko	Coding	GTTCGAGTCCGGCATCTCCC	AGG	1	0.193878	0.558442	0.666667	0.448276	0	0.522222	0.25	0.873239	0.654523	0.318288	0.770802	0	0	1	0	0	1	0
Coding_sg1686	KBM7	Coding_CRISPRko	Coding	CAACGGCAAGACCTTCAACC	AGG	1	0.122449	0.545455	0.79798	0.517241	0	0.655556	0.37	0.774648	0.802914	0.308021	0.800724	0	0	1	0	0	1	0
Coding_sg1945	KBM7	Coding_CRISPRko	Coding	GGCCAACGTGCAGCGGCTGA	AGG	1	0.55102	0.519481	0.858586	0.482759	0	0.666667	0.59	0.676056	0.607753	0.486251	0.691388	1	1	0	0	0	1	0
Coding_sg1968	KBM7	Coding_CRISPRko	Coding	GTCCGCCAGAAGATGCGGCT	GGG	1	0.102041	0.480519	0.616162	0.482759	0	0.688889	0.48	0.704225	0.509966	0.284065	0.753424	0	0	0	0	0	1	0
Coding_sg1453	KBM7	Coding_CRISPRko	Coding	TCTCCTCGTGCTTGTTGAGC	CGG	1	0.265306	0.467532	0.161616	0.517241	0	0.322222	0.32	0.521127	0.497549	0.264317	0.416614	0	0	0	0	1	0	0
Coding_sg1304	KBM7	Coding_CRISPRko	Coding	AAAGATTCGCATGCGGTAGA	GGG	1	0.112245	0.454545	0.343434	0.448276	0.612903	0.622222	0.6	0.605634	0.37811	0.415542	0.539767	0	1	0	0	0	1	0
Coding_sg1917	KBM7	Coding_CRISPRko	Coding	ACGGACTGTGTGGATGCGGC	GGG	1	0.122449	0.441558	0.323232	0.468276	0	0.655556	0.73	0.619718	0.583721	0.409242	0.74236	0	0	0	0	0	0	0
Coding_sg1307	KBM7	Coding_CRISPRko	Coding	GGGTGAAGAACTTCGGGATC	TGG	1	0.173469	0.402597	0.590909	0.413793	0.612903	0.366667	0.41	0.535211	0.289526	0.128619	0.580767	0	0	0	0	0	1	0
Coding_sg1807	KBM7	Coding_CRISPRko	Coding	CGTCAGTACGCGAAGGATAT	CGG	1	0.122449	0.402597	0.181818	0.344828	0	0.2	0.47	0.774648	0.139221	0.0336689	0.498261	0	0	1	0	0	1	0
Coding_sg1311	KBM7	Coding_CRISPRko	Coding	TGACAGCGCCTGCGGTGGTC	AGG	1	0.173469	0.376623	0.40404	0.241379	0.612903	0.355556	0.56	0.647887	0.378449	0.143109	0.514163	0	1	0	0	0	1	0
Coding_sg1922	KBM7	Coding_CRISPRko	Coding	GTACTTATTGGCACAAATTC	GGG	1	0.153061	0.272727	0.282828	0.413793	0	0.488889	0.51	0.633803	0.294375	0.0120374	0.468745	0	0	0	0	0	1	0
Coding_sg1276	KBM7	Coding_CRISPRko	Coding	TCACTCAGGTGGGAGTGCAG	TGG	1	0.797959	0.909091	0.858586	0.827586	0.827957	0.855556	0.78	0.802817	0.50548	0.544004	0.727447	1	1	0	0	0	0	0
Coding_sg1918	KBM7	Coding_CRISPRko	Coding	ACAAGAAATACCGTGCCCTG	AGG	1	0.22449	0.831169	1	0.655172	0	0.777778	0.62	0.788732	0.752733	0.543498	0.799393	0	0	1	0	0	1	0
Coding_sg1920	KBM7	Coding_CRISPRko	Coding	CACGATGCAATTCTTCACCA	GGG	1	0.122449	0.792208	0.414141	0.517241	0.655914	0.744444	0.38	0.591549	0.792742	0.138082	0.825166	0	0	0	0	0	1	0
Coding_sg1528	KBM7	Coding_CRISPRko	Coding	CAAGAACGGCGGTACCCGGG	TGG	1	0.163265	0.766234	0.959596	0.62069	0.913978	0.877778	0.87	0.788732	0.707209	0.683001	0.784103	0	0	1	0	0	1	0
Coding_sg1826	KBM7	Coding_CRISPRko	Coding	GTAACGCAGAGACTCTGCCT	GGG	1	0.72449	0.74026	0.848485	0.655172	0	0.922222	0.49	0.704225	0.792158	0.170349	0.725687	1	1	0	0	0	1	0
Coding_sg1708	KBM7	Coding_CRISPRko	Coding	GTCTCATCAAGGTGAACGGG	CGG	1	0.27551	0.727273	0.737374	0.758621	0	0.877778	0.56	0.394366	0.676097	0.235189	0.820869	0	0	0	0	0	1	0
Coding_sg1613	KBM7	Coding_CRISPRko	Coding	ATGACTACAAATAGTCCGAA	CGG	1	0.132653	0.714286	0.545455	0.448276	0.870968	0.588889	0.61	0.323944	0.723232	0.30356	0.719237	0	0	0	0	0	1	0
Coding_sg1593	KBM7	Coding_CRISPRko	Coding	CGGATCCCGGAAGACCACCT	TGG	1	0.77551	0.701299	0.515152	0.517241	0	0.733333	0.58	0.71831	0.643646	0.293477	0.745554	1	1	0	0	1	1	0
Coding_sg1652	KBM7	Coding_CRISPRko	Coding	ATCCACGATGGCCTAGCACG	TGG	1	0.122449	0.701299	0.848485	0.62069	0.666667	0.644444	0.44	0.56338	0.797848	0.399204	0.778093	0	0	0	0	1	1	0
Coding_sg1380	KBM7	Coding_CRISPRko	Coding	CTGGTGGTCTGCATCACCAC	CGG	1	0.508163	0.675325	0.313131	0.655172	0	0.688889	0.81	0.760563	0.737963	0.0290532	0.791702	1	0	1	0	1	1	0
Coding_sg1976	KBM7	Coding_CRISPRko	Coding	AGGCTCCAAACAGGCATGCG	AGG	1	0.102041	0.675325	0.979798	0.517241	0.784946	0.655556	0.56	0.690141	0.767066	0.744998	0.770531	0	0	0	0	0	1	0
Coding_sg1740	KBM7	Coding_CRISPRko	Coding	TGTGCTGGCCTCGGACACGA	AGG	1	0.173469	0.662338	0.929293	0.655172	0.602151	0.833333	0.5	0.521127	0.866021	0.285712	0.834958	0	0	0	0	0	0	0
Coding_sg1287	KBM7	Coding_CRISPRko	Coding	GGCCTGATACTCACTTGGTG	TGG	1	0.806122	0.649351	0.525253	0.413793	0	0.744444	0.41	0.760563	0.615163	0.218376	0.806536	1	1	1	0	1	0	0
Coding_sg1293	KBM7	Coding_CRISPRko	Coding	TGATGATGTGCGGGTTCAGG	AGG	1	0.72449	0.649351	0.757576	0.586207	0.870968	0.644444	0.64	0.704225	0.509296	0.583576	0.786473	1	0	0	0	0	0	0
Coding_sg1259	KBM7	Coding_CRISPRko	Coding	GGGTGCATACAAGTACATCC	AGG	1	0.191837	0.649351	0.606061	0.482759	0.688172	0.744444	0.32	0.56338	0.833792	0.357348	0.805963	0	0	0	0	0	1	0
Coding_sg1878	KBM7	Coding_CRISPRko	Coding	GGTGGCCGGCATTCACAAGA	AGG	1	0.204082	0.636364	0.767677	0.655172	0.892473	0.822222	0.48	0.633803	0.762332	0.502626	0.821697	0	0	0	0	0	1	0
Coding_sg1372	KBM7	Coding_CRISPRko	Coding	GCGATCCATGCCCATCCGAA	AGG	1	0.142857	0.636364	0.949495	0.448276	0.806452	0.744444	0.55	0.591549	0.63909	0.427848	0.616272	0	0	0	0	0	1	0
Coding_sg1836	KBM7	Coding_CRISPRko	Coding	ATCTTACCAGTTGGGTCCCA	GGG	1	0.22449	0.623377	0.543434	0.413793	0	0.366667	0.74	0.521127	0.658868	0.100375	0.670501	0	0	0	0	0	1	1
Coding_sg1494	KBM7	Coding_CRISPRko	Coding	CCTTTAGACATGACCAGTGC	TGG	1	0.51102	0.597403	0.0808081	0.482759	0	0.644444	0.32	0.71831	0.580825	0.13235	0.653608	1	0	0	0	0	1	0
Coding_sg1698	KBM7	Coding_CRISPRko	Coding	AGCACGGCCTAATAAGCACC	TGG	1	0.132653	0.597403	0.429293	0.517241	0	0.666667	0.37	0.450704	0.742046	0.184083	0.830585	0	0	0	0	0	1	0
Coding_sg1734	KBM7	Coding_CRISPRko	Coding	AGTGGCACCGACTTCACCTC	CGG	1	0.281633	0.584416	0.282828	0.517241	0	0.566667	0.62	0.816901	0.739977	0.193221	0.775251	0	0	1	0	0	0	0
Coding_sg1737	KBM7	Coding_CRISPRko	Coding	GAGCTTGTTGTCCAGACCAT	TGG	1	0.142857	0.571429	0.535354	0.482759	0	0.611111	0.74	0.71831	0.610814	0.129428	0.759103	0	0	0	0	0	0	0
Coding_sg1956	KBM7	Coding_CRISPRko	Coding	GGCCACCCAGCTGACCGGAC	CGG	1	0.587755	0.558442	0.553535	0.57931	0	0.555556	0.62	0.591549	0.625269	0.399546	0.781839	1	0	0	0	1	1	0
Coding_sg1576	KBM7	Coding_CRISPRko	Coding	GACAAACCCATCTTGAAGGC	TGG	1	0.520408	0.558442	0.424242	0.517241	0	0.755556	0.11	0.464789	0.399871	0.118348	0.730938	1	0	0	0	0	1	0
Coding_sg1949	KBM7	Coding_CRISPRko	Coding	GATGAAGCTGGATTACATCC	TGG	1	0.214286	0.506494	0.333333	0.448276	0	0.744444	0.23	0.605634	0.675527	0.252098	0.775194	0	0	0	0	0	1	0
Coding_sg1909	KBM7	Coding_CRISPRko	Coding	GGTCTTCCCAAGCGAAATTG	TGG	1	0.112245	0.506494	0.646465	0.548276	0	0.744444	0.3	0.71831	0.567601	0.479877	0.714274	0	0	0	0	0	1	0
Coding_sg1845	KBM7	Coding_CRISPRko	Coding	CTCCAGGCTGAAGCCGCGGC	CGG	1	0.622449	0.454545	0.30303	0.62069	0	0.522222	0.69	0.647887	0.556471	0.252231	0.748315	1	1	0	0	0	1	0
Coding_sg1679	KBM7	Coding_CRISPRko	Coding	ACAGTGCGCGCCAGCGGCGG	CGG	1	0.571429	0.441558	0.949495	0.827586	0	0.922222	0.94	0.859155	0.668767	0.32475	0.693406	1	1	1	0	0	0	0
Coding_sg1502	KBM7	Coding_CRISPRko	Coding	AGTCCCACCACCTCGAACTC	TGG	1	0.183673	0.363636	0.393939	0.37931	0	0.466667	0.19	0.71831	0.52589	0.22107	0.62097	0	0	0	0	0	1	0
Coding_sg1923	KBM7	Coding_CRISPRko	Coding	GCATTTCTGTGGATCCGAGG	AGG	1	0.193878	0.753247	0.949495	0.793103	0.763441	0.888889	0.73	0.760563	0.626472	0.417925	0.80035	0	0	1	0	1	1	0
Coding_sg1869	KBM7	Coding_CRISPRko	Coding	CCTGTCCCAGGATGACCGAG	TGG	1	0.816327	0.74026	0.919192	0.586207	0.924731	0.711111	0.62	0.647887	0.730598	0.452958	0.772434	1	0	0	0	1	1	0
Coding_sg1379	KBM7	Coding_CRISPRko	Coding	GGACCAGCAGCACTGTGACG	AGG	1	0.204082	0.74026	0.969697	0.758621	0.849462	0.877778	0.32	0.788732	0.790306	0.426099	0.878228	0	0	1	0	1	1	0
Coding_sg1939	KBM7	Coding_CRISPRko	Coding	CTGGAGGGTCAAATTTACCC	TGG	1	0.27551	0.714286	0.323232	0.655172	0	0.811111	0.27	0.690141	0.673169	0.0649518	0.680316	0	0	0	0	0	1	0
Coding_sg1895	KBM7	Coding_CRISPRko	Coding	AGTGGTGGGAACGACAAACA	AGG	1	0.526531	0.688312	0.848485	0.62069	0.892473	0.733333	0.67	0.746479	0.733687	0.0474351	0.838245	1	1	1	0	0	0	0
Coding_sg1964	KBM7	Coding_CRISPRko	Coding	ACCTGGCTTTCCTCCGCAAG	CGG	1	0.0918367	0.688312	0.626263	0.586207	0	0.388889	0.68	0.704225	0.557914	0.336858	0.766902	0	0	0	0	0	0	0
Coding_sg1940	KBM7	Coding_CRISPRko	Coding	TACCCTGGCCAAGATCCGCA	AGG	1	0.704082	0.675325	0.949495	0.551724	0.860215	0.666667	0.34	0.633803	0.686474	0.505404	0.790491	1	0	0	0	0	1	0
Coding_sg1915	KBM7	Coding_CRISPRko	Coding	GCGCCCAGCTGCCAACACCA	AGG	1	0.387755	0.675325	0.979798	0.586207	0.698925	0.866667	0.53	0.56338	0.840314	0.59383	0.768788	0	0	0	0	0	1	0
Coding_sg1985	KBM7	Coding_CRISPRko	Coding	TGTCCGACAAGCCTGGCAGA	AGG	1	0.642857	0.662338	0.89899	0.689655	0.752688	0.688889	0.51	0.676056	0.72796	0.361112	0.794692	1	0	0	0	0	1	0
Coding_sg1780	KBM7	Coding_CRISPRko	Coding	GTGTGTGCTGACTTGATAAG	AGG	1	0.55102	0.662338	0.747475	0.655172	0.827957	0.622222	0.74	0.676056	0.799521	0.669851	0.850989	1	0	0	0	0	0	0
Coding_sg1489	KBM7	Coding_CRISPRko	Coding	GCCAGCTCTCATTCGCTGAG	AGG	1	0.204082	0.636364	0.686869	0.482759	0.655914	0.533333	0.38	0.661972	0.810447	0.63894	0.610893	0	0	0	0	0	1	0
Coding_sg1966	KBM7	Coding_CRISPRko	Coding	TGGTGTTCATCCGCTTGCGG	AGG	1	0.581633	0.623377	0.564646	0.793103	0	0.844444	0.63	0.746479	0.652959	0.349904	0.821807	1	0	1	0	0	1	0
Coding_sg1294	KBM7	Coding_CRISPRko	Coding	GACCATAACTGATGATGTGC	GGG	1	0.734694	0.597403	0.292929	0.482759	0.870968	0.7	0.36	0.408451	0.608505	0.175568	0.765056	1	1	0	0	1	0	0
Coding_sg1390	KBM7	Coding_CRISPRko	Coding	GCAGCACTGTGACGAGGCTA	AGG	1	0.265306	0.584416	0.848485	0.551724	0	0.822222	0.5	0.521127	0.709794	0.353378	0.747559	0	0	0	0	0	1	0
Coding_sg1688	KBM7	Coding_CRISPRko	Coding	AGGTGATGGAGAACTCGCCC	AGG	1	0.112245	0.584416	0.424242	0.551724	0	0.844444	0.38	0.676056	0.69808	0.189633	0.781435	0	0	0	0	0	0	0
Coding_sg1889	KBM7	Coding_CRISPRko	Coding	GGCCACCTTCTTGTGAATGC	CGG	1	0.265306	0.558442	0.422222	0.482759	0	0.5	0.3	0.619718	0.557527	0.0560235	0.676406	0	1	0	0	1	1	0
Coding_sg1412	KBM7	Coding_CRISPRko	Coding	AAGCAGATTCCACGAATCCT	CGG	1	0.163265	0.558442	0.494949	0.517241	0	0.611111	0.42	0.478873	0.510855	0.299956	0.58212	0	0	0	0	0	1	0
Coding_sg1837	KBM7	Coding_CRISPRko	Coding	CTGACCAGCACCATGGCGGT	TGG	1	0.173469	0.545455	0.636364	0.517241	0	0.544444	0.63	0.492958	0.635952	0.175979	0.71692	0	0	0	0	0	1	0
Coding_sg1445	KBM7	Coding_CRISPRko	Coding	TCCCTGTTGCAGCAGGATCA	AGG	1	0.693878	0.532468	0.534343	0.37931	0	0.3	0.38	0.816901	0.842664	0.104896	0.533541	1	0	1	0	0	1	0
Coding_sg1582	KBM7	Coding_CRISPRko	Coding	ATGCCCGGGCCAGCTTGCCA	CGG	1	0.520408	0.532468	0.616162	0.586207	0	0.777778	0.65	0.746479	0.559481	0.293669	0.771587	1	0	1	0	0	1	1
Coding_sg1983	KBM7	Coding_CRISPRko	Coding	GTGAGCTGCATGCACTTGAA	AGG	1	0.55102	0.519481	0.585859	0.37931	0	0.488889	0.63	0.647887	0.614809	0.15585	0.653578	1	0	0	0	0	1	0
Coding_sg1879	KBM7	Coding_CRISPRko	Coding	AATGCGTGTGGAGTCCTCCC	GGG	1	0.55102	0.454545	0.868687	0.448276	0	0.755556	0.67	0.788732	0.685724	0.3353	0.801575	1	0	1	0	0	1	0
Coding_sg1933	KBM7	Coding_CRISPRko	Coding	CAAACCCAGCTCCGGGCCAC	TGG	1	0.285714	0.441558	0.747475	0.344828	0	0.433333	0.61	0.549296	0.621862	0.368929	0.381806	0	0	0	0	0	1	0
Coding_sg1371	KBM7	Coding_CRISPRko	Coding	AATGGCACAACTGTCCACGT	AGG	1	0.0918367	0.831169	0.585859	0.689655	0	0.811111	0.72	0.788732	0.842376	0.167825	0.803916	0	0	1	0	1	1	0
Coding_sg1280	KBM7	Coding_CRISPRko	Coding	CCGTAAGGATCATCTCAATG	TGG	1	0.714286	0.805195	0.767677	0.551724	0.688172	0.544444	0.56	0.577465	0.73589	0.425374	0.759831	1	0	0	0	0	1	0
Coding_sg1756	KBM7	Coding_CRISPRko	Coding	GTATACCTGAGGTGCACCGG	AGG	1	0.0714286	0.792208	0.969697	0.758621	0.870968	0.933333	0.76	0.647887	0.781438	0.454934	0.874679	0	0	0	0	1	1	0
Coding_sg1942	KBM7	Coding_CRISPRko	Coding	CGCTTGATGAGAAGGACCCA	CGG	1	0.642857	0.766234	0.787879	0.62069	0.645161	0.722222	0.48	0.591549	0.657464	0.301308	0.833716	1	0	0	0	0	1	0
Coding_sg1846	KBM7	Coding_CRISPRko	Coding	CAGACGAAGCAAGTAACCAT	CGG	1	0.0816327	0.74026	0.727273	0.62069	0	0.866667	0.74	0.507042	0.815227	0.202781	0.788809	0	0	0	0	0	1	0
Coding_sg1776	KBM7	Coding_CRISPRko	Coding	TGGTGAAGGTTCTAAGACGT	GGG	1	0.142857	0.701299	0.181818	0.586207	0	0.655556	0.67	0.507042	0.729516	0.0155995	0.870587	0	0	0	0	1	0	0
Coding_sg1896	KBM7	Coding_CRISPRko	Coding	ATGTGGTCCGAATCAGTGGT	GGG	1	0.513261	0.701299	0.0909091	0.482759	0	0.633333	0.65	0.549296	0.746625	0.118632	0.82795	1	0	0	0	0	1	0
Coding_sg1586	KBM7	Coding_CRISPRko	Coding	ATTGGCAATGTGCTCCCTGT	GGG	1	0.602041	0.675325	0.515455	0.482759	0	0.5	0.67	0.84507	0.688805	0.231759	0.678136	1	0	1	0	0	1	0
Coding_sg1853	KBM7	Coding_CRISPRko	Coding	GTGACTGGAGGTGCTAACCT	AGG	1	0.0918367	0.675325	0.656566	0.517241	0	0.711111	0.6	0.56338	0.749943	0.236771	0.771515	0	0	0	0	0	0	0
Coding_sg1873	KBM7	Coding_CRISPRko	Coding	GCATACCGCCCTGCACTGTG	AGG	1	0.571429	0.662338	0.969697	0.482759	0	0.677778	0.64	0.56338	0.919661	0.880303	0.817224	1	0	0	0	0	1	0
Coding_sg1671	KBM7	Coding_CRISPRko	Coding	CCATCTGCCGTGTGACTGGT	GGG	1	0.173469	0.649351	0.272727	0.310345	0	0.466667	0.53	0.394366	0.596461	0.366479	0.729485	0	0	0	0	0	1	0
Coding_sg1282	KBM7	Coding_CRISPRko	Coding	GAGAATCTACATCTAAACCC	TGG	1	0.77551	0.636364	0.505051	0.586207	0	0.877778	0.24	0.394366	0.837236	0.294265	0.848328	1	0	0	0	0	1	0
Coding_sg1581	KBM7	Coding_CRISPRko	Coding	GCAAGCTGGCCCGGGCATCA	GGG	1	0.602041	0.623377	0.909091	0.275862	0	0.511111	0.51	0.661972	0.579587	0.402947	0.559521	1	0	0	0	0	1	1
Coding_sg1866	KBM7	Coding_CRISPRko	Coding	GGGTGGCAGCTCCAAAGCAT	TGG	1	0.204082	0.623377	0.424242	0.551724	0	0.877778	0.63	0.605634	0.745107	0.184236	0.794617	0	0	0	0	0	1	0
Coding_sg1742	KBM7	Coding_CRISPRko	Coding	GGTGCGGCCACGGCGGCCAG	TGG	1	0.306122	0.597403	0.939394	0.689655	0	0.911111	0.79	0.929577	0.625713	0.69555	0.700624	0	0	1	0	0	0	0
Coding_sg1505	KBM7	Coding_CRISPRko	Coding	ATAGGAGCCTTGAATACAGC	AGG	1	0.204082	0.597403	0.262626	0.62069	0	0.711111	0.36	0.774648	0.462419	0.14922	0.77878	0	1	1	0	0	1	0
Coding_sg1717	KBM7	Coding_CRISPRko	Coding	TTCAATAATCTCCTGATCCA	AGG	1	0.183673	0.584416	0.787879	0.448276	0	0.466667	0.29	0.507042	0.72765	0.336477	0.65314	0	0	0	0	0	1	0
Coding_sg1286	KBM7	Coding_CRISPRko	Coding	GGTTCGCTATTCACTTGACC	CGG	1	0.0714286	0.584416	0.262626	0.413793	0	0.666667	0.25	0.549296	0.665438	0.0100197	0.788309	0	0	0	0	0	1	0
Coding_sg1733	KBM7	Coding_CRISPRko	Coding	GTCTGTTCAAGAACCAGTCT	GGG	1	0.142857	0.571429	0.131313	0.513793	0	0.666667	0.39	0.647887	0.426478	0.20949	0.758328	0	0	0	0	0	1	0
Coding_sg1914	KBM7	Coding_CRISPRko	Coding	ACTCATACTTCCGCTTCTTG	TGG	1	0.522449	0.571429	0.434343	0.448276	0	0.433333	0.24	0.774648	0.609511	0.495622	0.563289	1	0	1	0	0	1	0
Coding_sg1501	KBM7	Coding_CRISPRko	Coding	TGTGAGCTGCTCCAACACCT	TGG	1	0.622449	0.558442	0.565657	0.551724	0	0.688889	0.52	0.633803	0.785569	0.443679	0.821151	1	0	0	0	0	1	1
Coding_sg1396	KBM7	Coding_CRISPRko	Coding	GCTGGTGCAGACGAAGCGGC	GGG	1	0.755102	0.545455	0.717172	0.689655	0	0.811111	0.65	0.633803	0.663342	0.529437	0.774765	1	0	0	0	0	1	0
Coding_sg1718	KBM7	Coding_CRISPRko	Coding	GTAGGTCTCAGCCTTGGATC	AGG	1	0.571429	0.532468	0.383838	0.413793	0	0.566667	0.58	0.746479	0.640287	0.0621893	0.776038	1	0	1	0	0	1	0
Coding_sg1523	KBM7	Coding_CRISPRko	Coding	ATCAAATATGACCCAAGCAT	TGG	1	0.557143	0.532468	0.131313	0.517241	0	0.766667	0.51	0.394366	0.543067	0.0873861	0.686245	1	1	0	0	0	1	0
Coding_sg1696	KBM7	Coding_CRISPRko	Coding	GAGAAACCGGACGATGACTT	TGG	1	0.153061	0.532468	0.292929	0.510345	0	0.722222	0.52	0.56338	0.624851	0.262686	0.629389	0	0	0	0	0	1	0
Coding_sg1616	KBM7	Coding_CRISPRko	Coding	TGTGATTGAAGTCCCTCCGC	AGG	1	0.122449	0.532468	0.474747	0.62069	0	0.744444	0.43	0.647887	0.625446	0.0481895	0.769755	0	0	0	0	0	1	0
Coding_sg1315	KBM7	Coding_CRISPRko	Coding	GATCTGAATGGAGTGGGCTC	GGG	1	0.51551	0.506494	0.757576	0.586207	0	0.733333	0.54	0.859155	0.576544	0.223402	0.746526	1	0	1	0	0	0	0
Coding_sg1881	KBM7	Coding_CRISPRko	Coding	GACTGTGAGACGACAGGCTG	TGG	1	0.204082	0.506494	0.727273	0.65069	0	0.822222	0.57	0.676056	0.591298	0.328139	0.771676	0	0	0	0	1	1	0
Coding_sg1887	KBM7	Coding_CRISPRko	Coding	AGGGCTTTCTTACAACATAC	TGG	1	0.142857	0.493506	0.242424	0.413793	0	0.588889	0.38	0.521127	0.322683	0.0188241	0.575879	0	0	0	0	0	1	0
Coding_sg1384	KBM7	Coding_CRISPRko	Coding	TGAAGCATTACCACTTAAAG	AGG	1	0.565306	0.467532	0.647778	0.655172	0.784946	0.644444	0.31	0.71831	0.537329	0.322628	0.798455	1	0	0	0	0	0	0
Coding_sg1413	KBM7	Coding_CRISPRko	Coding	AGAGGCGTTTCTATAAGAAT	TGG	1	0.602041	0.428571	0.0505051	0.586207	0	0.7	0.48	0.591549	0.388578	0.0420659	0.67548	1	0	0	0	1	0	0
Coding_sg1437	KBM7	Coding_CRISPRko	Coding	GTTGCTTCCATAACCAATGT	TGG	1	0.142857	0.428571	0.572727	0.37931	0	0.755556	0.22	0.704225	0.554623	0.000973086	0.655722	0	1	0	0	0	1	0
Coding_sg1571	KBM7	Coding_CRISPRko	Coding	TAGGGAAGACAAAGGCGCTT	TGG	1	0.714286	0.402597	0.585859	0.413793	0	0.711111	0.39	0.633803	0.519307	0.137681	0.607005	1	0	0	0	0	0	0
Coding_sg1639	KBM7	Coding_CRISPRko	Coding	CTGGCAAGGAGAAGCTCCCG	CGG	1	0.557143	0.779221	0.939394	0.655172	0.892473	0.855556	0.62	0.661972	0.633717	0.470209	0.825813	1	0	0	0	1	1	0
Coding_sg1404	KBM7	Coding_CRISPRko	Coding	TGCTCGTGTAGCCTTCTCTG	TGG	1	0.602041	0.766234	0.848485	0.482759	0	0.666667	0.39	0.704225	0.836204	0.635986	0.890389	1	0	0	1	0	1	0
Coding_sg1967	KBM7	Coding_CRISPRko	Coding	ATGAACACCAACCCTTCCCG	AGG	1	0.102041	0.766234	0.79798	0.793103	0.795699	0.911111	0.44	0.647887	0.759383	0.355875	0.843231	0	0	0	0	0	1	0
Coding_sg1830	KBM7	Coding_CRISPRko	Coding	GTGGTGTCTGGGAAACTCCG	AGG	1	0.537755	0.753247	0.838384	0.655172	0.849462	0.922222	0.58	0.802817	0.884759	0.814479	0.901961	1	0	1	0	0	1	0
Coding_sg1794	KBM7	Coding_CRISPRko	Coding	TTGTGCATGGCTAAAGACCG	TGG	1	0.0816327	0.753247	0.626263	0.655172	0.645161	0.7	0.59	0.633803	0.690983	0.523709	0.7984	0	0	0	0	0	1	0
Coding_sg1982	KBM7	Coding_CRISPRko	Coding	ATGGACCTTGCACTCAAGTG	AGG	1	0.55102	0.727273	0.929293	0.62069	0	0.722222	0.69	0.704225	0.798576	0.493295	0.80497	1	0	0	0	0	1	0
Coding_sg1641	KBM7	Coding_CRISPRko	Coding	TCTGGGCTTCAAGACACCCA	AGG	1	0.602041	0.714286	0.939394	0.655172	0.946237	0.822222	0.6	0.873239	0.808397	0.345529	0.876756	1	1	1	0	0	1	0
Coding_sg1617	KBM7	Coding_CRISPRko	Coding	CTAGTCGACATTACTCTGAA	GGG	1	0.816327	0.688312	0.414141	0.37931	0.634409	0.411111	0.46	0.690141	0.664497	0.230736	0.780456	1	1	0	0	1	1	0
Coding_sg1868	KBM7	Coding_CRISPRko	Coding	CAAGAAGCATCTGAAGCGGG	TGG	1	0.653061	0.688312	0.69697	0.793103	0.784946	0.866667	0.8	0.591549	0.716453	0.406487	0.748871	1	0	0	0	0	0	0
Coding_sg1548	KBM7	Coding_CRISPRko	Coding	CGTTTGTCATCAGAATCAGA	GGG	1	0.632653	0.688312	0.525253	0.655172	0.83871	0.677778	0.39	0.577465	0.4876	0.0808657	0.560945	1	1	0	0	0	1	0
Coding_sg1961	KBM7	Coding_CRISPRko	Coding	GTGGCTAAACAGGTACTGCT	GGG	1	0.0918367	0.688312	0.686869	0.448276	0	0.666667	0.57	0.478873	0.890785	0.144776	0.893243	0	0	0	0	0	0	0
Coding_sg1700	KBM7	Coding_CRISPRko	Coding	GAATCCTGCCTTACCTTCAG	AGG	1	0.744898	0.675325	0.828283	0.448276	0.569892	0.755556	0.45	0.704225	0.521307	0.491169	0.881089	1	0	0	0	0	1	0
Coding_sg1433	KBM7	Coding_CRISPRko	Coding	CAAGAACCGCAAAGCCATCG	TGG	1	0.122449	0.675325	0.828283	0.482759	0.795699	0.811111	0.42	0.71831	0.745306	0.534575	0.758103	0	0	0	0	0	1	0
Coding_sg1519	KBM7	Coding_CRISPRko	Coding	TCAGAGCAAACACAGATCGC	AGG	1	0.163265	0.662338	0.979798	0.655172	0	0.822222	0.37	0.760563	0.835783	0.228574	0.770916	0	0	1	0	0	1	0
Coding_sg1609	KBM7	Coding_CRISPRko	Coding	AGGGCTTCCGTTACAAGATG	AGG	1	0.163265	0.662338	0.30303	0.551724	0	0.755556	0.59	0.535211	0.632187	0.455236	0.82215	0	0	0	0	0	1	1
Coding_sg1874	KBM7	Coding_CRISPRko	Coding	GCATCATCATGGAGTTAGTG	AGG	1	0.573469	0.649351	0.737374	0.413793	0	0.722222	0.36	0.56338	0.694972	0.408907	0.749751	1	0	0	0	0	1	0
Coding_sg1681	KBM7	Coding_CRISPRko	Coding	AGTGGTGAAGACGCACCTGC	GGG	1	0.153061	0.649351	0.676768	0.551724	0	0.711111	0.46	0.676056	0.64323	0.438609	0.821324	0	0	0	0	0	1	0
Coding_sg1441	KBM7	Coding_CRISPRko	Coding	CATATCGGTCTGACTGGTGC	CGG	1	0.153061	0.649351	0.0505051	0.448276	0	0.633333	0.58	0.746479	0.542693	0.0463608	0.737079	0	0	1	0	1	1	0
Coding_sg1675	KBM7	Coding_CRISPRko	Coding	CATCAGCCTCGGACCTCAGG	TGG	1	0.72449	0.623377	0.737374	0.689655	0.806452	0.811111	0.55	0.816901	0.579765	0.364563	0.780621	1	0	1	0	0	1	0
Coding_sg1642	KBM7	Coding_CRISPRko	Coding	AATGGACACATTACCAGTGA	AGG	1	0.663265	0.61039	0.383838	0.586207	0	0.811111	0.54	0.746479	0.586242	0.239285	0.788073	1	1	1	0	0	1	0
Coding_sg1725	KBM7	Coding_CRISPRko	Coding	ACTTACCTTAATGGCAGTGA	TGG	1	0.520408	0.61039	0.272727	0.551724	0	0.722222	0.56	0.464789	0.670306	0.134649	0.678042	1	1	0	0	0	1	1
Coding_sg1579	KBM7	Coding_CRISPRko	Coding	AACCACAGCTCTGTTGGCTG	AGG	1	0.204082	0.584416	0.646465	0.551724	0	0.7	0.48	0.732394	0.676476	0.292403	0.752779	0	0	0	0	0	0	0
Coding_sg1530	KBM7	Coding_CRISPRko	Coding	GTACTCAGCCGCTAAATCCA	AGG	1	0.0714286	0.584416	0.848485	0.517241	0.645161	0.722222	0.3	0.704225	0.870752	0.268756	0.938354	0	0	0	0	0	1	0
Coding_sg1285	KBM7	Coding_CRISPRko	Coding	GAACACTCGTGAAACTGCTC	AGG	1	0.0816327	0.571429	0.393939	0.448276	0	0.722222	0.28	0.71831	0.47937	0.176325	0.817655	0	1	0	0	0	1	0
Coding_sg1438	KBM7	Coding_CRISPRko	Coding	CAGATCTTGATGCCCAACAT	TGG	1	0.0612245	0.571429	0.0909091	0.37931	0	0.611111	0.53	0.676056	0.583013	0.00989639	0.688875	0	0	0	0	0	1	0
Coding_sg1687	KBM7	Coding_CRISPRko	Coding	TGGAGAACTCGCCCAGGTAG	TGG	1	0.132653	0.558442	0.252525	0.655172	0	0.722222	0.64	0.647887	0.425791	0.317515	0.767988	0	0	0	0	0	1	0
Coding_sg1606	KBM7	Coding_CRISPRko	Coding	CGCAGGGTTCGGATGAGACC	AGG	1	0.132653	0.545455	0.429293	0.551724	0	0.622222	0.44	0.676056	0.584252	0.0173791	0.745693	0	0	0	0	0	1	0
Coding_sg1854	KBM7	Coding_CRISPRko	Coding	GGTAACCTGTGTATGGTGAC	TGG	1	0.281633	0.532468	0.50404	0.241379	0	0.311111	0.3	0.521127	0.554319	0.268737	0.7943	0	0	0	0	0	1	0
Coding_sg1299	KBM7	Coding_CRISPRko	Coding	TCACCTTGACCAACAGCCTC	AGG	1	0.581633	0.519481	0.727273	0.482759	0	0.444444	0.45	0.605634	0.614835	0.230922	0.606484	1	0	0	0	0	1	0
Coding_sg1716	KBM7	Coding_CRISPRko	Coding	TGGACAGACTGCCGAAGTCC	TGG	1	0.806122	0.506494	0.512121	0.413793	0	0.611111	0.37	0.352113	0.695827	0.396502	0.790798	1	0	0	0	0	1	0
Coding_sg1395	KBM7	Coding_CRISPRko	Coding	AGGTGGTGTCAATGAACTTA	AGG	1	0.102041	0.376623	0.543434	0.413793	0	0.577778	0.38	0.492958	0.390098	0.0128986	0.523929	0	0	0	0	0	0	0
Coding_sg1612	KBM7	Coding_CRISPRko	Coding	TCAACATTGCTCGACAGATG	CGG	1	0.0816327	0.753247	0.717172	0.517241	0	0.611111	0.53	0.633803	0.555963	0.340861	0.76716	0	1	0	0	1	1	0
Coding_sg1346	KBM7	Coding_CRISPRko	Coding	TCTCTCAGTACATCCAGCAG	TGG	1	0.673469	0.727273	0.838384	0.724138	0.827957	0.866667	0.44	0.901408	0.72207	0.312106	0.764489	1	0	1	0	0	1	0
Coding_sg1958	KBM7	Coding_CRISPRko	Coding	TGGCATTCTTCCTCTTCACG	CGG	1	0.214286	0.727273	0.212121	0.62069	0.709677	0.466667	0.42	0.619718	0.609018	0.152586	0.686632	0	0	0	0	1	1	0
Coding_sg1631	KBM7	Coding_CRISPRko	Coding	CAAGTCCCGAGGCTACGTGA	AGG	1	0.0816327	0.727273	0.464646	0.689655	0.623656	0.877778	0.55	0.760563	0.823418	0.379758	0.867125	0	0	1	0	0	1	0
Coding_sg1414	KBM7	Coding_CRISPRko	Coding	TGTGGGCATTGTGGGCTACG	TGG	1	0.537755	0.714286	0.909091	0.413793	0.612903	0.466667	0.6	0.760563	0.785295	0.776806	0.857461	1	1	1	0	0	0	0
Coding_sg1448	KBM7	Coding_CRISPRko	Coding	AGCACACATGGAACCACCAT	AGG	1	0.0714286	0.701299	0.777778	0.517241	0	0.7	0.5	0.577465	0.504341	0.267621	0.825959	0	1	0	0	0	1	0
Coding_sg1928	KBM7	Coding_CRISPRko	Coding	GCTTCAAGGCCGGGACAGTG	TGG	1	0.132653	0.688312	0.979798	0.482759	0	0.711111	0.49	0.507042	0.798903	0.695128	0.825113	0	0	0	0	0	1	0
Coding_sg1402	KBM7	Coding_CRISPRko	Coding	GTCAGATAGGTCATAGTCAG	TGG	1	0.72449	0.675325	0.737374	0.482759	0.569892	0.7	0.66	0.605634	0.579928	0.66743	0.799668	1	0	0	0	0	1	0
Coding_sg1480	KBM7	Coding_CRISPRko	Coding	GCCAGCCACTGTCTTCATGC	AGG	1	0.642857	0.675325	0.59596	0.448276	0	0.588889	0.19	0.661972	0.544776	0.303013	0.721432	1	0	0	0	0	1	1
Coding_sg1296	KBM7	Coding_CRISPRko	Coding	ACAACCTCTTCAACACAACC	TGG	1	0.255102	0.623377	0.518485	0.413793	0.870968	0.722222	0.17	0.450704	0.696585	0.14691	0.691784	0	0	0	0	0	1	0
Coding_sg1729	KBM7	Coding_CRISPRko	Coding	GTTCTCCCGCCCTCTTGGTG	AGG	1	0.163265	0.623377	0.535354	0.517241	0	0.711111	0.47	0.859155	0.622091	0.134803	0.761931	0	0	1	0	0	1	0
Coding_sg1975	KBM7	Coding_CRISPRko	Coding	AGAAAGCCAAGATCCACTAC	CGG	1	0.0612245	0.623377	0.40404	0.517241	0	0.688889	0.32	0.661972	0.658376	0.210914	0.799905	0	0	0	0	0	1	0
Coding_sg1888	KBM7	Coding_CRISPRko	Coding	ACTGTAGTATCAGTCAGTCC	AGG	1	0.5	0.61039	0.343434	0.551724	0	0.622222	0.45	0.802817	0.832687	0.17907	0.719619	1	1	1	0	0	1	0
Coding_sg1367	KBM7	Coding_CRISPRko	Coding	CAGAAGCGAGACTTTGGGTA	CGG	1	0.785714	0.597403	0.373737	0.517241	0	0.6	0.69	0.507042	0.555473	0.126043	0.74087	1	0	0	0	0	1	0
Coding_sg1864	KBM7	Coding_CRISPRko	Coding	CAGGCTCCTCGTCCATCCAC	CGG	1	0.683673	0.584416	0.531313	0.586207	0	0.7	0.82	0.535211	0.598611	0.281847	0.802459	1	0	0	0	1	1	0
Coding_sg1955	KBM7	Coding_CRISPRko	Coding	CCAGGCGGACAATGAAGGAC	GGG	1	0.285714	0.584416	0.494949	0.586207	0	0.733333	0.68	0.549296	0.689238	0.322712	0.82155	0	0	0	0	0	1	0
Coding_sg1960	KBM7	Coding_CRISPRko	Coding	GTCCTGGTGCTTGATGGTCG	AGG	1	0.0918367	0.545455	0.373737	0.551724	0	0.711111	0.56	0.859155	0.703921	0.31326	0.787951	0	0	1	0	0	0	0
Coding_sg1308	KBM7	Coding_CRISPRko	Coding	TCTGGCTGCGCTATGACTCC	CGG	1	0.102041	0.519481	0.513131	0.548276	0.612903	0.311111	0.46	0.816901	0.661526	0.298459	0.765291	0	0	1	0	0	1	0
Coding_sg1932	KBM7	Coding_CRISPRko	Coding	GAGCCAACATGCCAGTGGCC	CGG	1	0.27551	0.506494	0.844444	0.413793	0	0.611111	0.53	0.56338	0.558996	0.492521	0.49126	0	0	0	0	0	1	0
Coding_sg1527	KBM7	Coding_CRISPRko	Coding	AGTGGCTTATTACTTGTGAC	TGG	1	0.0816327	0.480519	0.519192	0.241379	0	0.266667	0.19	0.732394	0.55535	0.232837	0.649737	0	0	0	0	0	1	0
Coding_sg1400	KBM7	Coding_CRISPRko	Coding	TGACAAGAGCATCAACCCTC	TGG	1	0.122449	0.467532	0.454545	0.448276	0	0.611111	0.37	0.56338	0.677537	0.283904	0.673173	1	0	0	0	0	0	0
Coding_sg1512	KBM7	Coding_CRISPRko	Coding	GCTGTCCACTGCACAGTTCG	AGG	1	0.612245	0.454545	0.888889	0.482759	0	0.7	0.41	0.774648	0.638047	0.539326	0.707241	1	0	1	0	0	1	0
Coding_sg1872	KBM7	Coding_CRISPRko	Coding	GATCAATGACATTTCCCTGC	AGG	1	0.173469	0.441558	0.45404	0.448276	0	0.588889	0.3	0.633803	0.58972	0.260807	0.576615	0	0	0	0	0	1	0
Coding_sg1739	KBM7	Coding_CRISPRko	Coding	TCAGTCGCTCCAGGTCTTCA	CGG	1	0.173469	0.441558	0.484848	0.241379	0	0.433333	0.34	0.760563	0.504267	0.362087	0.516714	0	0	1	0	0	1	0
Coding_sg1713	KBM7	Coding_CRISPRko	Coding	CAGCGGGCCCTTGGACGGCA	TGG	1	0.377551	0.38961	0.191919	0.517241	0	0.622222	0.82	0.521127	0.396666	0.241476	0.765055	0	1	0	0	0	1	0
Coding_sg1261	KBM7	Coding_CRISPRko	Coding	TTCTTCTGAGGGTCCGCTGC	TGG	1	0.0714286	0.350649	0.0606061	0.544828	0.688172	0.177778	0.39	0.690141	0.549	0.472972	0.494091	0	0	0	0	0	0	0
Coding_sg1720	KBM7	Coding_CRISPRko	Coding	CTGATGAAGCGAATTCAGAG	AGG	1	0.653061	0.831169	0.969697	0.724138	0.903226	0.777778	0.3	0.732394	0.613573	0.561455	0.788937	1	0	0	0	1	1	0
Coding_sg1589	KBM7	Coding_CRISPRko	Coding	CATATTCATCTGACACCATG	TGG	1	0.714286	0.779221	0.828283	0.482759	0	0.577778	0.37	0.633803	0.376917	0.594973	0.723565	1	0	0	0	1	1	0
Coding_sg1727	KBM7	Coding_CRISPRko	Coding	CAGACATTGACCTCACCAAG	AGG	1	0.142857	0.779221	0.787879	0.655172	0.913978	0.722222	0.4	0.43662	0.593815	0.55988	0.863147	0	0	0	0	0	1	0
Coding_sg1564	KBM7	Coding_CRISPRko	Coding	GGTGGTGATTGCACACGACG	TGG	1	0.102041	0.779221	0.89899	0.689655	0	0.922222	0.56	0.690141	0.697523	0.462377	0.838924	0	0	0	0	1	1	0
Coding_sg1859	KBM7	Coding_CRISPRko	Coding	CGTCTGATCTATGACACCAA	GGG	1	0.518367	0.766234	0.535354	0.62069	0.913978	0.688889	0.69	0.788732	0.593411	0.011892	0.846127	1	0	1	0	0	1	0
Coding_sg1884	KBM7	Coding_CRISPRko	Coding	AATGGTCTTAATGTTCCGGA	AGG	1	0.642857	0.701299	0.747475	0.724138	0.913978	0.833333	0.64	0.690141	0.731896	0.23438	0.755597	1	0	0	0	1	0	0
Coding_sg1406	KBM7	Coding_CRISPRko	Coding	TGTGAACCAAGTGTTTGGGC	AGG	1	0.122449	0.688312	0.141414	0.655172	0	0.744444	0.41	0.605634	0.561178	0.122091	0.755987	0	0	0	0	0	1	0
Coding_sg1892	KBM7	Coding_CRISPRko	Coding	GGCATTCCTGTTACAGACCA	AGG	1	0.102041	0.649351	0.333333	0.517241	0	0.744444	0.48	0.492958	0.686992	0.152058	0.812966	0	1	0	0	0	1	0
Coding_sg1313	KBM7	Coding_CRISPRko	Coding	CTGGGTGACAGCGCCTGCGG	TGG	1	0.72449	0.636364	0.757576	0.827586	0	0.888889	0.81	0.84507	0.728633	0.334428	0.84394	1	1	1	0	1	1	0
Coding_sg1728	KBM7	Coding_CRISPRko	Coding	ATTGACCTCACCAAGAGGGC	GGG	1	0.132653	0.623377	0.666667	0.655172	0	0.8	0.43	0.619718	0.512435	0.28843	0.602088	0	1	0	0	1	1	0
Coding_sg1580	KBM7	Coding_CRISPRko	Coding	GGAGATAACCTTCTTGGAGC	CGG	1	0.571429	0.61039	0.232323	0.517241	0	0.822222	0.4	0.591549	0.548745	0.0788754	0.679236	1	0	0	0	1	1	0
Coding_sg1651	KBM7	Coding_CRISPRko	Coding	TGCTAGGCCATCGTGGATGA	GGG	1	0.191837	0.597403	0.343434	0.551724	0	0.555556	0.55	0.605634	0.80879	0.386524	0.76441	0	0	0	0	0	1	0
Coding_sg1860	KBM7	Coding_CRISPRko	Coding	GTCATCAGCATTGACAAGAC	GGG	1	0.181633	0.584416	0.464646	0.37931	0	0.488889	0.61	0.56338	0.397632	0.279724	0.696714	0	0	0	0	0	0	0
Coding_sg1699	KBM7	Coding_CRISPRko	Coding	AATGGTGCGCATGAATGTCC	TGG	1	0.0714286	0.584416	0.520202	0.551724	0	0.711111	0.58	0.704225	0.752104	0.0856538	0.735247	0	0	0	0	0	1	0
Coding_sg1765	KBM7	Coding_CRISPRko	Coding	CAAGTTGGGCCGCTTGGTCA	AGG	1	0.171429	0.584416	0.292929	0.482759	0	0.722222	0.58	0.873239	0.556518	0.130438	0.722407	0	0	1	0	0	0	0
Coding_sg1819	KBM7	Coding_CRISPRko	Coding	TGACTGCTGTAGTTCAGAAG	AGG	1	0.173469	0.571429	0.606061	0.724138	0.892473	0.777778	0.48	0.887324	0.632439	0.262257	0.797556	0	0	1	0	0	1	0
Coding_sg1627	KBM7	Coding_CRISPRko	Coding	GAGATACTGGATACCCTCAT	TGG	1	0.0510204	0.545455	0.313131	0.275862	0	0.677778	0.69	0.605634	0.600759	0.175288	0.675199	0	0	0	0	0	1	0
Coding_sg1368	KBM7	Coding_CRISPRko	Coding	TCTGCAACTCCACCGTCTCC	AGG	1	0.642857	0.532468	0.454545	0.513793	0	0.444444	0.24	0.746479	0.625269	0.424348	0.522521	1	1	1	0	0	1	0
Coding_sg1815	KBM7	Coding_CRISPRko	Coding	ACTCGGGAGCTGGCTGAAGA	TGG	1	0.571429	0.532468	0.565657	0.551724	0.548387	0.6	0.47	0.84507	0.444614	0.514112	0.719701	1	0	1	0	0	1	0
Coding_sg1358	KBM7	Coding_CRISPRko	Coding	GTCTTCGGCCGCCGGAAGGT	GGG	1	0.191837	0.532468	0.747475	0.413793	0.731183	0.633333	0.53	0.535211	0.672465	0.172978	0.838121	0	0	0	0	0	1	0
Coding_sg1269	KBM7	Coding_CRISPRko	Coding	GAGCGAGCTGGACGCCACTG	TGG	1	0.122449	0.519481	0.939394	0.448276	0	0.811111	0.78	0.802817	0.622944	0.511687	0.864128	0	1	1	0	0	1	0
Coding_sg1463	KBM7	Coding_CRISPRko	Coding	ACATCCGCGCCAAGAGGAAG	CGG	1	0.204082	0.493506	0.808081	0.655172	0	0.788889	0.4	0.507042	0.574246	0.226373	0.772375	0	0	0	0	0	1	0
Coding_sg1279	KBM7	Coding_CRISPRko	Coding	ATGTGATTGAGGCCCTGCGC	AGG	1	0.102041	0.480519	0.50101	0.655172	0.688172	0.788889	0.29	0.690141	0.457307	0.388306	0.706035	0	0	0	0	1	1	0
Coding_sg1467	KBM7	Coding_CRISPRko	Coding	CTCTGTCTCAACATCTGTGT	TGG	1	0.561224	0.454545	0.030303	0.548276	0	0.488889	0.35	0.619718	0.409748	0.0481892	0.667596	1	0	0	0	0	1	0
Coding_sg1493	KBM7	Coding_CRISPRko	Coding	TCAACTACCAAAGGAAGTTC	AGG	1	0.163265	0.38961	0.373737	0.37931	0	0.566667	0.38	0.422535	0.639669	0.196693	0.493047	0	0	0	0	0	1	0
Coding_sg1573	KBM7	Coding_CRISPRko	Coding	GGCATCTCTGCGGATGGTGG	AGG	1	0.526531	0.350649	0.424242	0.551724	0	0.833333	0.57	0.816901	0.56865	0.487921	0.768381	1	0	1	0	1	0	0
Coding_sg1432	KBM7	Coding_CRISPRko	Coding	TTCACTGCGCAGCCTGGCAT	TGG	1	0.142857	0.168831	0.0505051	0.37931	0	0.544444	0.5	0.633803	0.319281	0.0601472	0.653066	0	0	0	0	0	1	0
Coding_sg1407	KBM7	Coding_CRISPRko	Coding	ATGGAGATCCAGGTGAACGG	AGG	1	0.72449	0.805195	0.949495	0.931034	0.83871	0.966667	0.71	0.816901	1	0.658769	0.889479	1	0	1	0	0	1	0
Coding_sg1503	KBM7	Coding_CRISPRko	Coding	CGAATTCCCAGAGTTCGAGG	TGG	1	0.571429	0.805195	0.878788	0.724138	0.795699	0.911111	0.44	0.788732	0.742071	0.479377	0.760696	1	0	1	0	0	1	0
Coding_sg1632	KBM7	Coding_CRISPRko	Coding	TTACAGTCTCTCAAGTCCCG	AGG	1	0.55102	0.766234	0.808081	0.689655	0.892473	0.777778	0.4	0.802817	0.720418	0.373127	0.7773	1	0	1	0	0	1	0
Coding_sg1431	KBM7	Coding_CRISPRko	Coding	ACTCTGAAGATGATCAGACA	AGG	1	0.102041	0.766234	0.626263	0.62069	0.612903	0.722222	0.45	0.760563	0.674016	0.290965	0.709685	0	0	1	0	1	0	0
Coding_sg1809	KBM7	Coding_CRISPRko	Coding	CGTACTGACGGAAACACTGG	CGG	1	0.112245	0.74026	0.989899	0.758621	0.935484	0.833333	0.52	0.746479	0.757633	0.479523	0.896668	0	0	1	0	0	0	0
Coding_sg1877	KBM7	Coding_CRISPRko	Coding	CGTTCACCAGGACCTGCAGA	GGG	1	0.22449	0.701299	0.747475	0.517241	0.903226	0.688889	0.57	0.605634	0.628612	0.241999	0.809208	0	1	0	0	0	1	0
Coding_sg1292	KBM7	Coding_CRISPRko	Coding	TCAGGAGGTACCCAAACTGA	AGG	1	0.112245	0.701299	0.79798	0.724138	0.72043	0.844444	0.52	0.704225	0.837748	0.398729	0.819782	0	0	0	0	1	0	0
Coding_sg1504	KBM7	Coding_CRISPRko	Coding	TATGCTGTCAGTGAATTAGC	AGG	1	0.642857	0.675325	0.434343	0.551724	0	0.511111	0.45	0.507042	0.47467	0.0527011	0.440521	1	1	0	0	1	1	1
Coding_sg1827	KBM7	Coding_CRISPRko	Coding	TCTCTGCGTTACAAACTCCT	AGG	1	0.55102	0.675325	0.69697	0.448276	0	0.433333	0.39	0.690141	0.679602	0.405333	0.613222	1	0	0	0	0	1	0
Coding_sg1459	KBM7	Coding_CRISPRko	Coding	GACATGATTCGGGAGGTGTG	TGG	1	0.55102	0.662338	0.868687	0.310345	0	0.588889	0.46	0.760563	0.682523	0.747307	0.756885	1	1	1	0	0	0	0
Coding_sg1266	KBM7	Coding_CRISPRko	Coding	TTAGCTGGTTAACACCATGA	TGG	1	0.0612245	0.649351	0.848485	0.517241	0.709677	0.8	0.49	0.71831	0.829609	0.20889	0.761571	0	0	0	0	0	1	0
Coding_sg1863	KBM7	Coding_CRISPRko	Coding	GGAGACACTCTCTCAACTTG	TGG	1	0.0918367	0.636364	0.484848	0.448276	0	0.811111	0.29	0.661972	0.522017	0.257903	0.776658	0	1	0	0	0	1	0
Coding_sg1946	KBM7	Coding_CRISPRko	Coding	TCCCAGGCAACGCCCTGCTG	CGG	1	0.642857	0.623377	0.575758	0.724138	0	0.733333	0.56	0.830986	0.752247	0.30135	0.755523	1	0	1	0	0	1	0
Coding_sg1904	KBM7	Coding_CRISPRko	Coding	GGAGATGAACTCGGACCTCA	AGG	1	0.102041	0.623377	0.868687	0.482759	0.602151	0.755556	0.25	0.464789	0.387422	0.471558	0.86	0	0	0	0	0	1	0
Coding_sg1263	KBM7	Coding_CRISPRko	Coding	GCTTGGCCTTGTAGCCCAGT	CGG	1	0.518367	0.597403	0.474747	0.517241	0	0.6	0.63	0.56338	0.419496	0.430047	0.589362	1	1	0	0	0	0	0
Coding_sg1886	KBM7	Coding_CRISPRko	Coding	GAAGGACGAGCTGGAGCGTG	TGG	1	0.693878	0.584416	0.919192	0.517241	0	0.733333	0.82	0.633803	0.704016	0.545342	0.786798	1	0	0	0	0	1	0
Coding_sg1650	KBM7	Coding_CRISPRko	Coding	CTGGAACTGCTTCTTGGTGC	CGG	1	0.72449	0.558442	0	0.551724	0	0.588889	0.7	0.619718	0.673373	0.407045	0.711818	1	1	0	0	0	0	0
Coding_sg1490	KBM7	Coding_CRISPRko	Coding	AAGGTGTTGGAGCAGCTCAC	AGG	1	0.602041	0.519481	0.535354	0.413793	0	0.666667	0.55	0.816901	0.599817	0.302542	0.782069	1	1	1	0	0	0	0
Coding_sg1781	KBM7	Coding_CRISPRko	Coding	AACACCCGTGGAGCCGGAGG	TGG	1	0.132653	0.467532	0.959596	0.655172	0	0.811111	0.73	0.661972	0.539986	0.371392	0.703056	0	0	0	0	0	1	0
Coding_sg1810	KBM7	Coding_CRISPRko	Coding	AACACTGGCGGCACATATTG	AGG	1	0.0714286	0.441558	0.848485	0.512759	0	0.622222	0.41	0.577465	0.546479	0.380051	0.72137	0	0	0	0	0	1	0
Coding_sg1529	KBM7	Coding_CRISPRko	Coding	GTTGGTGGTGACAAGAACGG	CGG	1	0.612245	0.909091	1	0.862069	0.88172	0.955556	0.95	0.887324	0.913103	0.523919	0.859975	1	0	1	0	0	1	0
Coding_sg1275	KBM7	Coding_CRISPRko	Coding	GAGAGCCACCAATAGTGTGG	TGG	1	0.122449	0.792208	0.888889	0.62069	0.602151	0.922222	0.69	0.788732	0.800009	0.227006	0.825755	0	0	1	0	0	1	0
Coding_sg1491	KBM7	Coding_CRISPRko	Coding	TGAAGGCTACAAGAAGACCA	AGG	1	0.173469	0.766234	0.909091	0.724138	0.741935	0.833333	0.46	0.676056	0.967041	0.473153	0.874972	0	0	0	0	0	1	0
Coding_sg1526	KBM7	Coding_CRISPRko	Coding	GGAACTCGATTGAGGACCAG	AGG	1	0.0306122	0.753247	1	0.586207	0	0.888889	0.57	0.633803	0.736783	0.553722	0.831308	0	0	0	0	0	1	0
Coding_sg1376	KBM7	Coding_CRISPRko	Coding	CCACACAGCCATCCAGACTG	AGG	1	0.561224	0.74026	0.828283	0.586207	0	0.744444	0.44	0.676056	0.843953	0.416106	0.777727	1	0	0	0	0	1	0
Coding_sg1951	KBM7	Coding_CRISPRko	Coding	CAAGCCCAGCTTGAAGACCT	GGG	1	0.642857	0.688312	0.434343	0.482759	0	0.633333	0.72	0.605634	0.786594	0.111143	0.681979	1	0	0	0	0	1	0
Coding_sg1839	KBM7	Coding_CRISPRko	Coding	AAGAACAAGCGCCTTACGAA	AGG	1	0.591837	0.649351	0.848485	0.586207	0.666667	0.8	0.48	0.492958	0.584888	0.356236	0.658302	1	0	0	0	0	1	0
Coding_sg1370	KBM7	Coding_CRISPRko	Coding	AAAGCCAAATCTCGCCAAGT	AGG	1	0.161224	0.649351	0.767677	0.413793	0	0.588889	0.49	0.507042	0.41654	0.224515	0.542605	0	0	0	0	0	1	0
Coding_sg1840	KBM7	Coding_CRISPRko	Coding	ACGCTCGTCACCAGGACCCA	AGG	1	0.542857	0.636364	0.848485	0.586207	0.537634	0.722222	0.6	0.633803	0.546692	0.269949	0.699461	1	0	0	0	0	1	0
Coding_sg1382	KBM7	Coding_CRISPRko	Coding	TTACCTCTTCCTAGCCACCC	AGG	1	0.704082	0.597403	0.585859	0.482759	0	0.444444	0.46	0.577465	0.73308	0.253191	0.620251	1	0	0	0	0	1	0
Coding_sg1762	KBM7	Coding_CRISPRko	Coding	ACAGCCGGGTACCTTGAACC	TGG	1	0.642857	0.597403	0.515152	0.448276	0	0.677778	0.42	0.661972	0.808302	0.25368	0.771912	1	1	0	0	0	1	0
Coding_sg1663	KBM7	Coding_CRISPRko	Coding	CAGGAAGGGCCTGTCCCAGT	CGG	1	0.285714	0.597403	0.373737	0.551724	0	0.611111	0.9	0.591549	0.504719	0.338239	0.641071	0	0	0	0	0	1	1
Coding_sg1981	KBM7	Coding_CRISPRko	Coding	CAAAGGAGACATAGGCCACC	CGG	1	0.285714	0.584416	0.727273	0.482759	0	0.477778	0.41	0.549296	0.712159	0.399913	0.656842	0	1	0	0	1	1	0
Coding_sg1321	KBM7	Coding_CRISPRko	Coding	GCCTCTAGTGTCCTCCGCTG	TGG	1	0.163265	0.584416	0.939394	0.517241	0	0.777778	0.73	0.647887	0.772331	0.411094	0.795825	0	0	0	0	0	1	0
Coding_sg1971	KBM7	Coding_CRISPRko	Coding	CGAGGTTGGCTGGAAGTACC	AGG	1	0.0612245	0.584416	0.512121	0.344828	0	0.322222	0.67	0.676056	0.731041	0.224186	0.716686	0	0	0	0	0	0	0
Coding_sg1732	KBM7	Coding_CRISPRko	Coding	ACCAGTCTGGGATCTTGTAC	TGG	1	0.0816327	0.532468	0.570707	0.413793	0	0.311111	0.47	0.690141	0.482342	0.105335	0.666352	0	0	0	0	0	0	0
Coding_sg1334	KBM7	Coding_CRISPRko	Coding	TGGCGGGCCCTGCACTCATG	AGG	1	0.561224	0.519481	0.626263	0.448276	0	0.522222	0.52	0.901408	0.422209	0.392832	0.777427	1	1	1	0	0	0	0
Coding_sg1628	KBM7	Coding_CRISPRko	Coding	ACTGGATACCCTCATTGGTA	AGG	1	0.561224	0.506494	0.272727	0.413793	0	0.6	0.4	0.71831	0.713131	0.274791	0.656944	1	1	0	0	0	1	0
Coding_sg1820	KBM7	Coding_CRISPRko	Coding	GCTGTAGTTCAGAAGAGGTT	TGG	1	0.163265	0.493506	0.262626	0.37931	0	0.733333	0.47	0.732394	0.685872	0.0865968	0.772187	0	0	0	0	0	1	0
Coding_sg1520	KBM7	Coding_CRISPRko	Coding	ACACAGATCGCAGGTAGCCC	TGG	1	0.0612245	0.480519	0.59596	0.482759	0	0.766667	0.18	0.676056	0.647568	0.318793	0.464173	0	0	0	0	0	1	0
Coding_sg1426	KBM7	Coding_CRISPRko	Coding	TGCCTGCTGCTGCGCTTCCG	AGG	1	0.506122	0.467532	0.727273	0.448276	0	0.511111	0.64	0.830986	0.660584	0.376531	0.733932	1	0	1	0	0	1	0
Coding_sg1814	KBM7	Coding_CRISPRko	Coding	TGGGTCACCAGCAGCTGTAC	TGG	1	0.0612245	0.467532	0.520202	0.344828	0	0.488889	0.44	0.633803	0.554115	0.182684	0.646306	0	0	0	0	0	1	0
Coding_sg1891	KBM7	Coding_CRISPRko	Coding	TGTTACAGACCAAGGAGAAC	TGG	1	0.0816327	0.402597	0.626263	0.413793	0	0.5	0.04	0.464789	0.489574	0.151741	0.642305	0	0	0	0	0	1	0
Coding_sg1680	KBM7	Coding_CRISPRko	Coding	GGCGCCGCCCATGGAGAAGC	CGG	1	0.132653	0.38961	0.423232	0.482759	0	0.7	0.55	0.394366	0.481896	0.320716	0.745663	0	0	0	0	0	1	0
Coding_sg1619	KBM7	Coding_CRISPRko	Coding	TGGTGCCGACAAGAAAGCCG	AGG	1	0.0612245	0.753247	0.969697	0.931034	0.817204	0.933333	0.53	0.690141	0.856318	0.491053	0.840736	0	0	0	0	0	0	0
Coding_sg1327	KBM7	Coding_CRISPRko	Coding	GTATCACAGCCTGTACCTGA	AGG	1	0.561224	0.714286	0.838384	0.586207	0.763441	0.833333	0.43	0.507042	0.784158	0.398121	0.914223	1	0	0	0	0	1	0
Coding_sg1554	KBM7	Coding_CRISPRko	Coding	AGAGAGCCATCCTCTATAAG	CGG	1	0.0510204	0.688312	0.666667	0.62069	0.870968	0.711111	0.59	0.760563	0.79004	0.579423	0.794671	0	0	1	0	0	1	0
Coding_sg1398	KBM7	Coding_CRISPRko	Coding	TGTGGTGGGAACCAAGAAGC	GGG	1	0.193878	0.675325	0.59596	0.655172	0	0.722222	0.83	0.633803	0.7423	0.344315	0.767597	0	0	0	0	0	0	0
Coding_sg1980	KBM7	Coding_CRISPRko	Coding	GGCTCAGACCAGGAGTCCGT	GGG	1	0.0816327	0.675325	0.69697	0.551724	0	0.8	0.51	0.619718	0.755188	0.0313847	0.797273	0	1	0	0	0	1	0
Coding_sg1620	KBM7	Coding_CRISPRko	Coding	TGGCACAGCACTCCGTCTGT	AGG	1	0.0816327	0.675325	0.262626	0.448276	0	0.433333	0.4	0.633803	0.529057	0.0566417	0.678639	0	0	0	0	0	1	0
Coding_sg1267	KBM7	Coding_CRISPRko	Coding	AAGCCTTCAGTCCGTTGCAG	AGG	1	0.132653	0.649351	0.616162	0.551724	0.709677	0.788889	0.56	0.633803	0.609067	0.346202	0.775604	0	0	0	0	0	1	0
Coding_sg1857	KBM7	Coding_CRISPRko	Coding	GCATCATGAGTCACCAGATG	AGG	1	0.0612245	0.636364	0.89899	0.448276	0	0.777778	0.42	0.619718	0.578067	0.327632	0.788251	0	0	0	0	1	1	0
Coding_sg1715	KBM7	Coding_CRISPRko	Coding	AGGTCACTCAGCCTACAGTT	GGG	1	0.181633	0.623377	0.484848	0.413793	0	0.544444	0.73	0.380282	0.771413	0.177167	0.730669	0	0	0	0	0	1	0
Coding_sg1265	KBM7	Coding_CRISPRko	Coding	AAGTTGCACCCTTAGGAACT	GGG	1	0.0510204	0.623377	0.424242	0.413793	0	0.366667	0.51	0.605634	0.667791	0.187138	0.514202	0	1	0	0	0	1	0
Coding_sg1611	KBM7	Coding_CRISPRko	Coding	CATGTACAGAACATGATCAA	GGG	1	0.0510204	0.623377	0.79798	0.517241	0.774194	0.677778	0.59	0.746479	0.794097	0.0989408	0.798127	0	0	1	0	0	1	0
Coding_sg1610	KBM7	Coding_CRISPRko	Coding	CATGATCAAGGGTGTTACAC	TGG	1	0.510204	0.597403	0.313131	0.344828	0	0.444444	0.31	0.619718	0.609321	0.0936682	0.667056	1	0	0	0	0	0	0
Coding_sg1306	KBM7	Coding_CRISPRko	Coding	GGAGATTGTCTACTGTGGGC	AGG	1	0.112245	0.597403	0.606061	0.551724	0.612903	0.877778	0.3	0.633803	0.640713	0.134324	0.8136	0	0	0	0	0	1	0
Coding_sg1704	KBM7	Coding_CRISPRko	Coding	GGGTCCGGTCATACTGGATG	AGG	1	0.642857	0.584416	0.585859	0.517241	0	0.755556	0.66	0.577465	0.698213	0.476218	0.811824	1	0	0	0	0	1	0
Coding_sg1515	KBM7	Coding_CRISPRko	Coding	GGCCTTGCCAGAACTACCAC	TGG	1	0.0306122	0.584416	0.444444	0.551724	0	0.8	0.35	0.760563	0.711781	0.279923	0.780685	0	0	1	0	0	1	0
Coding_sg1348	KBM7	Coding_CRISPRko	Coding	AGACTTCCCGCTGCTGGTGT	GGG	1	0.55102	0.571429	0.020202	0.448276	0	0.566667	0.58	0.816901	0.592595	0.0509109	0.768094	1	0	1	0	0	1	0
Coding_sg1637	KBM7	Coding_CRISPRko	Coding	GGAGTTCATAAATGGCAATC	CGG	1	0.561224	0.558442	0.717172	0.310345	0	0.577778	0.49	0.591549	0.438799	0.0738241	0.52885	1	0	0	0	0	1	0
Coding_sg1393	KBM7	Coding_CRISPRko	Coding	CCATGGCCGCTTCCAGACCA	TGG	1	0.102041	0.558442	0.262626	0.551724	0.580645	0.688889	0.53	0.661972	0.792833	0.138727	0.790948	0	0	0	0	0	1	0
Coding_sg1607	KBM7	Coding_CRISPRko	Coding	CAACAAGAGACCCATTCTCC	TGG	1	0.0816327	0.558442	0.262626	0.37931	0	0.566667	0.14	0.690141	0.573421	0.0694472	0.468985	0	0	0	0	0	1	0
Coding_sg1670	KBM7	Coding_CRISPRko	Coding	CCGTGTGACTGGTGGGATGA	AGG	1	0.132653	0.545455	0.393939	0.648276	0	0.366667	0.63	0.591549	0.590556	0.475511	0.736719	0	0	0	0	0	1	0
Coding_sg1629	KBM7	Coding_CRISPRko	Coding	TACTGGTACCTTACCAATGA	GGG	1	0.0306122	0.506494	0.232323	0.517241	0	0.488889	0.52	0.661972	0.756439	0.0607876	0.772932	0	0	0	0	0	1	0
Coding_sg1386	KBM7	Coding_CRISPRko	Coding	ATTTGTCAAGGTTGACAGTT	GGG	1	0.55102	0.493506	0.383838	0.644828	0	0.222222	0.55	0.408451	0.479275	0.0802532	0.391399	1	1	0	0	0	1	0
Coding_sg1838	KBM7	Coding_CRISPRko	Coding	CTTGTTCTTGCCAACCGCCA	TGG	1	0.142857	0.415584	0.616162	0.517241	0	0.655556	0.6	0.774648	0.466428	0.153566	0.6138	0	0	1	0	0	1	0
Coding_sg1533	KBM7	Coding_CRISPRko	Coding	GGACAGGGTTGCGGCTGCAA	TGG	1	0.112245	0.38961	0.666667	0.482759	0	0.8	0.6	0.647887	0.518838	0.450545	0.831857	0	0	0	0	0	1	0
Coding_sg1705	KBM7	Coding_CRISPRko	Coding	GTAATAGGCCACCAGGGCTT	TGG	1	0.132653	0.337662	0.484848	0.344828	0	0.688889	0.5	0.732394	0.577675	0.0786319	0.48976	0	0	0	0	0	1	0
Coding_sg1439	KBM7	Coding_CRISPRko	Coding	CGTAACTGGCGGAAACCCAG	AGG	1	0.0816327	0.831169	0.969697	0.724138	0.967742	0.811111	0.59	0.661972	0.739775	0.569409	0.925984	0	0	0	0	0	1	0
Coding_sg1383	KBM7	Coding_CRISPRko	Coding	CTTTCCCAAAGTAGCCTGGG	TGG	1	0.204082	0.74026	0.959596	0.413793	0.795699	0.633333	0.63	0.521127	0.70683	0.777253	0.664407	0	1	0	0	0	1	0
Coding_sg1769	KBM7	Coding_CRISPRko	Coding	TGCCACTGCCGAAACCTCCG	CGG	1	0.0306122	0.74026	0.959596	0.517241	0.903226	0.655556	0.44	0.774648	0.860947	0.718889	0.807029	0	0	1	0	0	1	0
Coding_sg1828	KBM7	Coding_CRISPRko	Coding	TCCTAGGAGGGCTTGCTGTG	CGG	1	0.183673	0.727273	0.919192	0.413793	0	0.311111	0.65	0.633803	0.77135	0.77624	0.703726	0	0	0	0	0	0	0
Coding_sg1570	KBM7	Coding_CRISPRko	Coding	TTACGAGTTCACCTGTGTGA	AGG	1	0.122449	0.727273	0.353535	0.655172	0	0.688889	0.32	0.788732	0.685847	0.155534	0.75878	0	1	1	0	0	1	0
Coding_sg1870	KBM7	Coding_CRISPRko	Coding	GGAGACAGCAGCACCAGCGG	TGG	1	0.704082	0.701299	0.979798	0.896552	0.602151	1	0.62	0.788732	0.749197	0.347879	0.859746	1	0	1	0	1	1	0
Coding_sg1257	KBM7	Coding_CRISPRko	Coding	AACTTGGCCAATGTGAACCC	TGG	1	0.0510204	0.701299	0.523232	0.655172	0	0.811111	0.32	0.676056	0.854797	0.183889	0.840003	0	0	0	0	0	1	0
Coding_sg1425	KBM7	Coding_CRISPRko	Coding	GAAGGTGAAGAGCTTCCCTA	AGG	1	0.112245	0.675325	0.949495	0.551724	0	0.866667	0.68	0.84507	0.662484	0.287409	0.852322	0	0	1	0	0	1	0
Coding_sg1773	KBM7	Coding_CRISPRko	Coding	GTTGACTTAAGCATCTGCAA	TGG	1	0.0510204	0.675325	0.505051	0.586207	0	0.822222	0.34	0.647887	0.639435	0.0783275	0.758855	0	0	0	0	0	0	0
Coding_sg1273	KBM7	Coding_CRISPRko	Coding	TCTGCAGGCCGAAAGAGCCG	TGG	1	0.0816327	0.662338	0.989899	0.793103	0.645161	0.944444	0.28	0.859155	0.800812	0.608277	0.8136	0	0	1	0	0	1	0
Coding_sg1843	KBM7	Coding_CRISPRko	Coding	CACGGGTAAGATCCATGCCA	TGG	1	0.0510204	0.662338	0.512121	0.586207	0	0.8	0.51	0.633803	0.71341	0.0760204	0.854724	0	1	0	0	0	1	0
Coding_sg1745	KBM7	Coding_CRISPRko	Coding	AGGTGCACCGGAGGTGAAGT	CGG	1	0.0918367	0.636364	0.272727	0.448276	0	0.577778	0.6	0.56338	0.552231	0.283615	0.749234	0	0	0	0	0	1	0
Coding_sg1913	KBM7	Coding_CRISPRko	Coding	TGGTGTCTATAAGAAGCTCA	CGG	1	0.0816327	0.636364	0.546465	0.551724	0.602151	0.577778	0.5	0.535211	0.562929	0.010547	0.787038	0	0	0	0	0	1	0
Coding_sg1281	KBM7	Coding_CRISPRko	Coding	AATCCGACCATGAGCTCTGT	AGG	1	0.561224	0.623377	0.262626	0.551724	0.688172	0.622222	0.29	0.676056	0.613577	0.0750546	0.652935	1	0	0	0	0	1	0
Coding_sg1578	KBM7	Coding_CRISPRko	Coding	AACATTACAGCCCACTGACT	GGG	1	0.642857	0.61039	0.222222	0.413793	0	0.455556	0.4	0.577465	0.5631	0.181148	0.503501	1	0	0	0	0	0	0
Coding_sg1703	KBM7	Coding_CRISPRko	Coding	GGTCAGCTACCAGCAGGGTC	CGG	1	0.132653	0.597403	0.515152	0.448276	0	0.611111	0.57	0.591549	0.634697	0.277227	0.728522	0	0	0	0	0	1	0
Coding_sg1486	KBM7	Coding_CRISPRko	Coding	ATTACCAGGGATGTTTCTGA	AGG	1	0.520408	0.584416	0.616162	0.551724	0.72043	0.644444	0.31	0.633803	0.449639	0.0964656	0.669638	1	0	0	0	1	0	0
Coding_sg1362	KBM7	Coding_CRISPRko	Coding	AGTACTGACTTGTTTCTCCT	GGG	1	0.571429	0.545455	0.514141	0.544828	0	0.488889	0.31	0.633803	0.682773	0.117563	0.687823	1	1	0	0	1	0	0
Coding_sg1290	KBM7	Coding_CRISPRko	Coding	CTTGAACTTGGCCCTGCGCA	GGG	1	0.0612245	0.532468	0.535354	0.551724	0	0.466667	0.62	0.619718	0.410149	0.194576	0.645566	0	0	0	0	0	1	0
Coding_sg1761	KBM7	Coding_CRISPRko	Coding	TACAATGGCCACGTCGGTCT	GGG	1	0.0306122	0.519481	0.171717	0.344828	0	0.466667	0.65	0.56338	0.616401	0.0521495	0.595903	0	1	0	0	1	1	0
Coding_sg1602	KBM7	Coding_CRISPRko	Coding	CGTGGACAGAGGAAGGGCGC	CGG	1	0.653061	0.506494	0.484848	0.655172	0	0.8	0.48	0.84507	0.532474	0.314524	0.738941	1	0	1	0	0	0	0
Coding_sg1867	KBM7	Coding_CRISPRko	Coding	TACTCACCCTGAGCTCCTCC	AGG	1	0.489796	0.493506	0.414141	0.413793	0	0.511111	0.27	0.619718	0.673579	0.447904	0.709424	1	0	0	0	0	1	0
Coding_sg1738	KBM7	Coding_CRISPRko	Coding	CAACAAGCTCCGTGAAGACC	TGG	1	0.122449	0.493506	0.030303	0.482759	0	0.6	0.27	0.450704	0.621309	0.181259	0.712736	0	0	0	0	0	1	0
Coding_sg1723	KBM7	Coding_CRISPRko	Coding	AGTCGGTGCCACTTCTGCCC	TGG	1	0.0816327	0.493506	0.151515	0.586207	0	0.733333	0.28	0.84507	0.573892	0.173291	0.763213	0	0	1	0	1	0	0
Coding_sg1484	KBM7	Coding_CRISPRko	Coding	CAGTGATGACCAGGGTGTAA	AGG	1	0.387755	0.480519	0.383838	0.413793	0	0.422222	0.54	0.591549	0.408478	0.158535	0.576464	0	1	0	0	1	1	0
Coding_sg1360	KBM7	Coding_CRISPRko	Coding	GGCCGAAGACACTGCGACTC	CGG	1	0.530612	0.467532	0.353535	0.310345	0	0.377778	0.51	0.619718	0.561533	0.142404	0.703278	1	0	0	0	0	1	0
Coding_sg1658	KBM7	Coding_CRISPRko	Coding	GGACTATGGCAAGGAGTCTC	AGG	1	0.0714286	0.454545	0.515152	0.344828	0	0.444444	0.46	0.605634	0.42099	0.0197935	0.582928	0	0	1	0	0	1	0
Coding_sg1268	KBM7	Coding_CRISPRko	Coding	GTTCTGCAGCTTGGTGCGGA	TGG	1	0.0612245	0.454545	0.616162	0.344828	0.709677	0.688889	0.57	0.661972	0.496179	0.162395	0.668487	0	1	0	0	0	0	0
Coding_sg1625	KBM7	Coding_CRISPRko	Coding	AGGGTGGCAGGCACAATCTC	CGG	1	0.0510204	0.350649	0.252525	0.482759	0	0.688889	0.69	0.676056	0.503058	0.399046	0.715466	0	0	0	0	0	1	0
Coding_sg1476	KBM7	Coding_CRISPRko	Coding	TGGTTCCTGCATGAAGACAG	TGG	1	0.571429	0.831169	0.555556	0.724138	0.688172	0.777778	0.79	0.633803	0.855086	0.382805	0.839583	1	1	0	0	0	1	0
Coding_sg1760	KBM7	Coding_CRISPRko	Coding	ACTTAACACCCAGACCGACG	TGG	1	0.530612	0.805195	0.979798	0.655172	0.580645	0.8	0.33	0.690141	0.788901	0.464836	0.747681	1	0	0	0	0	1	0
Coding_sg1648	KBM7	Coding_CRISPRko	Coding	CAACGTGCTCAAGGTCACCA	AGG	1	0.183673	0.779221	0.777778	0.62069	0.806452	0.766667	0.34	0.732394	0.78599	0.229523	0.760332	0	0	0	0	0	1	0
Coding_sg1852	KBM7	Coding_CRISPRko	Coding	GTGTGATCACCAACAGAGAG	AGG	1	0.0612245	0.766234	0.747475	0.758621	0.83871	0.8	0.49	0.591549	0.691579	0.341046	0.815926	0	1	0	0	0	1	0
Coding_sg1804	KBM7	Coding_CRISPRko	Coding	GAGTGCCCTTCTGATGAATG	TGG	1	0.291837	0.714286	0.474747	0.413793	0	0.655556	0.59	0.690141	0.699967	0.510176	0.808433	0	0	0	0	0	1	0
Coding_sg1777	KBM7	Coding_CRISPRko	Coding	GTCTTAGAACCTTCACCACA	AGG	1	0.0612245	0.688312	0.555556	0.482759	0.602151	0.566667	0.17	0.422535	0.53978	0.290308	0.707004	0	0	0	0	0	1	0
Coding_sg1328	KBM7	Coding_CRISPRko	Coding	GGAACACATCCACAAGCTGA	AGG	1	0.0714286	0.675325	0.939394	0.655172	0	0.877778	0.45	0.535211	0.812741	0.357358	0.810986	0	0	0	0	0	1	0
Coding_sg1531	KBM7	Coding_CRISPRko	Coding	ACCTGCCAATTCCTCTGACA	AGG	1	0.0612245	0.675325	0.545455	0.448276	0	0.388889	0.28	0.577465	0.65794	0.168653	0.858809	0	0	0	0	0	1	0
Coding_sg1410	KBM7	Coding_CRISPRko	Coding	CAAGTACTGCAAGAAATGGC	AGG	1	0.102041	0.649351	0.646465	0.551724	0	0.733333	0.45	0.633803	0.696353	0.221995	0.859975	0	0	0	0	0	0	0
Coding_sg1861	KBM7	Coding_CRISPRko	Coding	ACCCATGAATCCAGCAGGGT	AGG	1	0.0918367	0.649351	0.545455	0.513793	0	0.577778	0.46	0.422535	0.650614	0.0595513	0.735027	0	0	0	0	0	1	0
Coding_sg1316	KBM7	Coding_CRISPRko	Coding	CTTCATGATCTGAATGGAGT	GGG	1	0.193878	0.597403	0.121212	0.517241	0	0.533333	0.34	0.633803	0.395311	0.0266303	0.644971	0	0	0	0	0	1	0
Coding_sg1394	KBM7	Coding_CRISPRko	Coding	GCCATGGCCAAACTTGGAGG	TGG	1	0.591837	0.584416	0.818182	0.758621	0	0.966667	0.63	0.760563	0.722572	0.34219	0.74643	1	1	1	0	0	1	0
Coding_sg1691	KBM7	Coding_CRISPRko	Coding	ATTGTACTGACAACCTCAGC	TGG	1	0.744898	0.558442	0.434343	0.586207	0	0.666667	0.22	0.732394	0.434637	0.0180342	0.574962	1	0	0	0	0	0	0
Coding_sg1403	KBM7	Coding_CRISPRko	Coding	GTGGCACGCGCTGGGCAGAA	AGG	1	0.306122	0.558442	0.909091	0.448276	0.602151	0.555556	0.8	0.507042	0.584861	0.56024	0.694666	0	1	0	0	0	1	0
Coding_sg1270	KBM7	Coding_CRISPRko	Coding	GTCCTGAATTCTTACTGGGT	TGG	1	0.0816327	0.545455	0.0707071	0.548276	0	0.655556	0.27	0.633803	0.636865	0.0246515	0.770767	0	1	0	0	1	1	0
Coding_sg1508	KBM7	Coding_CRISPRko	Coding	CACTTGGTATCTCTTAAAGT	AGG	1	0.561224	0.519481	0.171717	0.586207	0	0.544444	0.28	0.591549	0.420739	0.0215857	0.624314	1	0	0	0	0	1	0
Coding_sg1835	KBM7	Coding_CRISPRko	Coding	AGGTGAAGATCATGCTGCCC	TGG	1	0.183673	0.467532	0.512121	0.448276	0	0.633333	0.35	0.549296	0.491412	0.197926	0.673072	0	0	0	0	0	1	0
Coding_sg1768	KBM7	Coding_CRISPRko	Coding	AGGTTTCGGCAGTGGCATCC	GGG	1	0.0306122	0.415584	0.428283	0.275862	0	0.333333	0.51	0.591549	0.397551	0.185986	0.611984	0	0	0	0	0	1	0
Coding_sg1848	KBM7	Coding_CRISPRko	Coding	GATGGAAATCATGACCCGAG	AGG	1	0.0510204	0.792208	0.979798	0.62069	0.989247	0.833333	0.69	0.788732	0.670277	0.592881	0.808778	0	1	1	0	0	1	0
Coding_sg1430	KBM7	Coding_CRISPRko	Coding	ACTGGTGTCCATCACTACAG	TGG	1	0.112245	0.753247	0.767677	0.724138	0.870968	0.822222	0.7	0.887324	0.801921	0.417321	0.802331	0	0	1	0	1	1	0
Coding_sg1844	KBM7	Coding_CRISPRko	Coding	GTTGATGTCAAGACTACCGA	TGG	1	0.530612	0.74026	0.727273	0.724138	0.88172	0.944444	0.43	0.704225	0.706986	0.146073	0.809815	1	1	0	0	0	1	0
Coding_sg1719	KBM7	Coding_CRISPRko	Coding	GAGAGACAATTATGTTCCTG	AGG	1	0.183673	0.701299	0.919192	0.482759	0	0.777778	0.6	0.633803	0.576675	0.316077	0.795396	0	0	0	0	0	1	0
Coding_sg1894	KBM7	Coding_CRISPRko	Coding	AAGCAGGGTGTCTTGACCCA	TGG	1	0.0918367	0.688312	0.707071	0.586207	0.645161	0.755556	0.76	0.661972	0.775438	0.151406	0.739834	0	0	0	0	0	0	0
Coding_sg1796	KBM7	Coding_CRISPRko	Coding	GTCCTCTGCCAGCCTACAGG	AGG	1	0.0510204	0.649351	0.868687	0.655172	0.795699	0.822222	0.41	0.830986	0.736104	0.366213	0.797403	0	0	1	0	0	1	0
Coding_sg1540	KBM7	Coding_CRISPRko	Coding	AAATTGTCTTCTCCACGAGG	TGG	1	0.112245	0.636364	0.444444	0.724138	0	0.933333	0.56	0.633803	0.587746	0.401855	0.722342	0	1	0	0	0	1	0
Coding_sg1908	KBM7	Coding_CRISPRko	Coding	GAAGACCAAGTCCTCAAGGA	TGG	1	0.112245	0.636364	0.939394	0.586207	0.774194	0.866667	0.47	0.619718	0.815323	0.25134	0.801695	0	1	0	0	0	1	0
Coding_sg1608	KBM7	Coding_CRISPRko	Coding	ACACAGACCTCATCTTGTAA	CGG	1	0.0714286	0.636364	0.131313	0.517241	0	0.655556	0.37	0.760563	0.434387	0.0812221	0.561105	0	0	1	0	0	1	0
Coding_sg1934	KBM7	Coding_CRISPRko	Coding	GTTGGCCTGCAGGGACTCCG	TGG	1	0.571429	0.623377	0.949495	0.482759	0.677419	0.744444	0.57	0.760563	0.780659	0.690837	0.814784	1	1	1	0	0	0	0
Coding_sg1959	KBM7	Coding_CRISPRko	Coding	GCGGCTGCCGAAGATGGCGG	AGG	1	0.0714286	0.61039	0.959596	0.862069	0	1	0.73	0.802817	0.741293	0.328579	0.776602	0	0	1	0	0	0	0
Coding_sg1366	KBM7	Coding_CRISPRko	Coding	CCGAATCAGGGTGTTGACCT	TGG	1	0.0306122	0.61039	0.262626	0.482759	0	0.533333	0.53	0.549296	0.671507	0.0541066	0.859125	0	0	0	0	0	0	0
Coding_sg1674	KBM7	Coding_CRISPRko	Coding	CTCGGACCTCAGGTGGCTGA	AGG	1	0.183673	0.597403	0.272727	0.517241	0	0.477778	0.54	0.802817	0.563284	0.334383	0.718376	0	0	1	0	0	1	0
Coding_sg1352	KBM7	Coding_CRISPRko	Coding	GATGGCGCCGAAAGCGAAGA	AGG	1	0.0816327	0.584416	0.858586	0.586207	0.709677	0.822222	0.52	0.690141	0.643585	0.362787	0.794319	0	0	0	0	0	0	0
Coding_sg1323	KBM7	Coding_CRISPRko	Coding	GTGGCCCTCTGGACAAGTGG	CGG	1	0.77551	0.571429	0.717172	0.793103	0.698925	0.933333	0.71	0.690141	0.648958	0.323173	0.863526	1	1	0	0	0	1	0
Coding_sg1885	KBM7	Coding_CRISPRko	Coding	ATCTGCCAGGCACTCAGCAA	TGG	1	0.122449	0.558442	0.637374	0.551724	0.548387	0.722222	0.56	0.732394	0.696066	0.0737483	0.759293	0	0	0	0	1	1	0
Coding_sg1649	KBM7	Coding_CRISPRko	Coding	CTCAAGGTCACCAAGGCTGC	CGG	1	0.755102	0.519481	0.373737	0.586207	0	0.4	0.48	0.577465	0.58526	0.267142	0.614649	1	0	0	0	0	1	0
Coding_sg1927	KBM7	Coding_CRISPRko	Coding	CCTGGAGGAGCAGTTCCAGC	AGG	1	0.102041	0.519481	0.868687	0.62069	0	0.611111	0.38	0.788732	0.438154	0.612178	0.668042	0	0	1	0	1	1	0
Coding_sg1905	KBM7	Coding_CRISPRko	Coding	CGGACCTCAAGGCTCAGCTC	AGG	1	0.0816327	0.493506	0.212121	0.517241	0	0.644444	0.49	0.619718	0.736108	0.376451	0.841366	0	0	0	0	0	1	0
Coding_sg1260	KBM7	Coding_CRISPRko	Coding	ATGTCATGCGCTTTCTTCTG	AGG	1	0.0612245	0.493506	0.494949	0.413793	0.688172	0.388889	0.43	0.647887	0.234139	0.294535	0.688006	0	0	0	0	0	1	0
Coding_sg1495	KBM7	Coding_CRISPRko	Coding	AGACATGACCAGTGCTGGTA	GGG	1	0.193878	0.467532	0.313131	0.413793	0	0.488889	0.61	0.549296	0.645178	0.098385	0.682308	0	1	0	0	1	0	0
Coding_sg1626	KBM7	Coding_CRISPRko	Coding	GAAGGTAATCACGGAGATAC	TGG	1	0.0306122	0.38961	0.535354	0.344828	0	0.666667	0.41	0.56338	0.376496	0.156417	0.675182	0	0	1	0	0	1	0
Coding_sg1301	KBM7	Coding_CRISPRko	Coding	CAGCACTACATACCTTCTGG	CGG	1	0.567347	0.844156	0.636364	0.655172	0.849462	0.844444	0.48	0.746479	0.763851	0.298776	0.808457	1	0	1	0	0	1	0
Coding_sg1429	KBM7	Coding_CRISPRko	Coding	ATACTACAGAGTGTGCACAC	TGG	1	0.55102	0.805195	0.585859	0.517241	0	0.666667	0.49	0.774648	0.802159	0.221943	0.795349	1	0	1	0	0	1	0
Coding_sg1511	KBM7	Coding_CRISPRko	Coding	GACTGGTGATGAATACAATG	TGG	1	0.102041	0.805195	0.959596	0.551724	0	0.8	0.32	0.619718	0.816643	0.600256	0.871054	0	1	0	0	1	0	0
Coding_sg1865	KBM7	Coding_CRISPRko	Coding	TAAGATACTTACAAACACAC	CGG	1	0.591837	0.766234	0.542424	0.586207	0	0.833333	0.44	0.521127	0.780963	0.261641	0.834368	1	0	0	0	0	1	0
Coding_sg1567	KBM7	Coding_CRISPRko	Coding	CGATGATGTCATGAGGATGG	CGG	1	0.193878	0.753247	0.515152	0.62069	0	0.711111	0.68	0.788732	0.770673	0.383888	0.859125	0	0	1	0	0	1	0
Coding_sg1977	KBM7	Coding_CRISPRko	Coding	GAAACAGGCCGAGAAGAACG	TGG	1	0.509187	0.74026	1	0.655172	0.806452	0.922222	0.43	0.605634	0.933044	0.432698	0.949239	1	1	0	0	0	1	0
Coding_sg1735	KBM7	Coding_CRISPRko	Coding	CTGGTTCTTGAACAGACAGA	AGG	1	0.102041	0.74026	0.848485	0.62069	0.774194	0.733333	0.69	0.676056	0.619308	0.155037	0.797308	0	0	0	0	0	0	0
Coding_sg1454	KBM7	Coding_CRISPRko	Coding	TCACCTTGTAGAATTTCCTG	AGG	1	0.5	0.714286	0.949495	0.586207	0	0.777778	0.27	0.802817	0.57218	0.31072	0.791732	1	0	1	0	1	1	0
Coding_sg1898	KBM7	Coding_CRISPRko	Coding	AGCGTCAGCAGCAACTTCTG	TGG	1	0.0918367	0.714286	0.828283	0.413793	0	0.622222	0.42	0.830986	0.6142	0.497015	0.790141	0	0	1	0	0	1	0
Coding_sg1330	KBM7	Coding_CRISPRko	Coding	AGAGCGCCTCCAGGCCAAGA	AGG	1	0.618367	0.662338	0.939394	0.551724	0.752688	0.822222	0.62	0.647887	0.78594	0.368557	0.749642	1	1	0	0	1	0	0
Coding_sg1647	KBM7	Coding_CRISPRko	Coding	GCACTGTCTTGCTCAGAGGC	CGG	1	0.561224	0.649351	0.561616	0.62069	0	0.755556	0.5	0.619718	0.6212	0.208976	0.686425	1	0	0	0	1	1	0
Coding_sg1755	KBM7	Coding_CRISPRko	Coding	CTACCTTGCAAGGGACAGTG	TGG	1	0.489796	0.649351	0.858586	0.413793	0	0.6	0.43	0.549296	0.694397	0.711601	0.712649	1	0	0	0	0	1	0
Coding_sg1298	KBM7	Coding_CRISPRko	Coding	AACCTGGTTGAATGTGGAGT	TGG	1	0.132653	0.623377	0.0909091	0.413793	0	0.677778	0.53	0.605634	0.550277	0.0147724	0.747956	0	0	0	0	0	1	0
Coding_sg1329	KBM7	Coding_CRISPRko	Coding	GGCCCGCAGGTCTAAGACCA	AGG	1	0.0714286	0.623377	0.818182	0.551724	0	0.766667	0.52	0.577465	0.835151	0.278742	0.874313	0	1	0	0	0	0	0
Coding_sg1565	KBM7	Coding_CRISPRko	Coding	CAGGCAAGAAGACAACCAGC	TGG	1	0.642857	0.571429	0.868687	0.62069	0	0.833333	0.41	0.478873	0.660614	0.43642	0.791903	1	0	0	0	0	1	0
Coding_sg1948	KBM7	Coding_CRISPRko	Coding	GGATGAGGGCAAGATGAAGC	TGG	1	0.214286	0.571429	0.636364	0.517241	0	0.822222	0.36	0.704225	0.473852	0.118177	0.789615	0	0	0	0	0	1	0
Coding_sg1551	KBM7	Coding_CRISPRko	Coding	TGCCCAGCCGAAAGGAAAGA	AGG	1	0.591837	0.558442	0.808081	0.586207	0.688172	0.655556	0.25	0.507042	0.610623	0.263576	0.685777	1	0	0	0	0	1	0
Coding_sg1925	KBM7	Coding_CRISPRko	Coding	CCAGCTTGGCTCCCTTCTTG	CGG	1	0.22449	0.558442	0.585859	0.413793	0	0.566667	0.37	0.816901	0.485489	0.413906	0.736229	0	0	1	0	0	1	0
Coding_sg1575	KBM7	Coding_CRISPRko	Coding	ATAAGGCAAAGAGGAACTGC	TGG	1	0.204082	0.558442	0.79798	0.62069	0	0.788889	0.19	0.577465	0.732634	0.363187	0.783604	0	0	0	0	0	1	0
Coding_sg1930	KBM7	Coding_CRISPRko	Coding	TGTGCTAGAGGGCAAAGAGT	TGG	1	0.112245	0.558442	0.575758	0.551724	0	0.788889	0.55	0.577465	0.735337	0.142424	0.761713	0	0	0	0	0	1	0
Coding_sg1782	KBM7	Coding_CRISPRko	Coding	CTGTGCCCGATGCGTGCCCA	AGG	1	0.561224	0.532468	0.323232	0.482759	0	0.544444	0.67	0.633803	0.565574	0.412589	0.696038	1	0	0	0	0	1	0
Coding_sg1654	KBM7	Coding_CRISPRko	Coding	GGATGCAAGCACACAAAGAT	GGG	1	0.0816327	0.532468	0.585859	0.586207	0	0.766667	0.4	0.521127	0.462462	0.234249	0.842636	0	0	0	0	0	1	0
Coding_sg1753	KBM7	Coding_CRISPRko	Coding	ACGCCTCATCCCTGCACCCA	GGG	1	0.0816327	0.532468	0.828283	0.482759	0	0.655556	0.61	0.535211	0.708844	0.41577	0.656528	0	0	0	0	0	1	0
Coding_sg1385	KBM7	Coding_CRISPRko	Coding	TGACAGTTGGGCAGAAGCTC	TGG	1	0.204082	0.415584	0.422222	0.413793	0	0.677778	0.29	0.507042	0.668326	0.0771047	0.722552	0	0	0	0	0	1	0
Coding_sg1408	KBM7	Coding_CRISPRko	Coding	GCACTGGGCTCACCTGGGTG	TGG	1	0.519796	0.233766	0.888889	0.551724	0	0.855556	0.57	0.915493	0.644365	0.26516	0.706057	1	0	1	0	0	1	0
Coding_sg1569	KBM7	Coding_CRISPRko	Coding	CACCTGTGTGAAGGCGACAG	TGG	1	0.561224	0.818182	0.808081	0.551724	0.537634	0.711111	0.7	0.788732	0.734999	0.528283	0.775682	1	0	1	0	0	1	0
Coding_sg1543	KBM7	Coding_CRISPRko	Coding	ATACGGCATCATCTGCATGG	AGG	1	0.0306122	0.805195	0.939394	0.689655	0.903226	0.8	0.48	0.929577	0.796031	0.560669	0.834452	0	0	1	0	0	1	0
Coding_sg1978	KBM7	Coding_CRISPRko	Coding	ACAGAGGTCCTCAAGACCCA	CGG	1	0.0510204	0.779221	0.868687	0.62069	0.806452	0.855556	0.55	0.732394	0.841679	0.298972	0.792092	0	1	0	0	0	1	0
Coding_sg1711	KBM7	Coding_CRISPRko	Coding	ACAGAAGACAGCGACAGCTG	TGG	1	0.5	0.766234	0.919192	0.758621	0	0.911111	0.49	0.788732	0.806087	0.45885	0.807576	1	0	1	0	0	1	0
Coding_sg1805	KBM7	Coding_CRISPRko	Coding	CAGCACCACATTCATCAGAA	GGG	1	0.0918367	0.766234	0.616162	0.517241	0.795699	0.622222	0.62	0.549296	0.50786	0.342855	0.63648	0	0	0	0	0	1	0
Coding_sg1555	KBM7	Coding_CRISPRko	Coding	GTGAACTGGTTAATCGCAGG	AGG	1	0.0306122	0.753247	0.949495	0.655172	0.903226	0.811111	0.59	0.577465	0.614949	0.388165	0.7912	0	0	0	0	0	1	0
Coding_sg1621	KBM7	Coding_CRISPRko	Coding	GACCTGCGAGACTCACAAGA	GGG	1	0.561224	0.74026	0.878788	0.62069	0.774194	0.833333	0.43	0.577465	0.747597	0.361626	0.849828	1	0	0	0	0	1	0
Coding_sg1678	KBM7	Coding_CRISPRko	Coding	AAGGCAACGGGTGACTGGAA	GGG	1	0.0510204	0.675325	0.282828	0.586207	0	0.711111	0.77	0.591549	0.559375	0.425531	0.826386	0	0	0	0	0	1	0
Coding_sg1601	KBM7	Coding_CRISPRko	Coding	AGAGTTCTCTGGCTAAGGAT	CGG	1	0.0714286	0.636364	0.481818	0.586207	0	0.777778	0.61	0.661972	0.706146	0.166178	0.83196	0	0	0	0	0	1	0
Coding_sg1841	KBM7	Coding_CRISPRko	Coding	AACTGCCTGACTAACTTCCA	TGG	1	0.0612245	0.636364	0.503939	0.448276	0	0.522222	0.38	0.647887	0.562769	0.127944	0.74847	0	0	0	0	0	1	0
Coding_sg1811	KBM7	Coding_CRISPRko	Coding	TTCTCCCTACCTAGCCCTGG	AGG	1	0.653061	0.623377	0.878788	0.551724	0.795699	0.533333	0.65	0.549296	0.676185	0.407968	0.724228	1	0	0	0	1	1	0
Coding_sg1673	KBM7	Coding_CRISPRko	Coding	CATTGAAGGATGCAAAGATA	TGG	1	0.153061	0.61039	0.543434	0.517241	0	0.588889	0.55	0.56338	0.491907	0.0910054	0.612699	0	1	0	0	1	1	0
Coding_sg1714	KBM7	Coding_CRISPRko	Coding	TTGAAATTCATCCCAACTGT	AGG	1	0.112245	0.61039	0.121212	0.551724	0	0.5	0.2	0.394366	0.37516	0.0884507	0.671812	0	0	0	0	0	1	0
Coding_sg1659	KBM7	Coding_CRISPRko	Coding	ATCATCTACAGCCTCTGCCC	TGG	1	0.193878	0.597403	0.212121	0.482759	0	0.711111	0.24	0.647887	0.720802	0.122801	0.834894	0	0	0	0	0	1	0
Coding_sg1284	KBM7	Coding_CRISPRko	Coding	GAAACTGCTCAGGCCATCAA	GGG	1	0.0510204	0.584416	0.747475	0.482759	0.688172	0.822222	0.64	0.676056	0.757636	0.118514	0.814303	0	0	0	0	0	1	0
Coding_sg1322	KBM7	Coding_CRISPRko	Coding	GCTGTGGCAAGAAGAAGGTC	TGG	1	0.0714286	0.571429	0.515152	0.517241	0	0.822222	0.45	0.56338	0.762663	0.264968	0.941295	0	1	0	0	0	1	0
Coding_sg1312	KBM7	Coding_CRISPRko	Coding	CGGCTCATCCCAGATGGCTG	TGG	1	0.561224	0.545455	0.626263	0.551724	0	0.744444	0.41	0.873239	0.595029	0.29444	0.74657	1	0	1	0	0	1	0
Coding_sg1452	KBM7	Coding_CRISPRko	Coding	GACCAAGAAGCAGCAGCGGA	AGG	1	0.204082	0.545455	0.939394	0.655172	0	0.833333	0.5	0.478873	0.663993	0.325929	0.796572	0	0	0	0	0	1	0
Coding_sg1929	KBM7	Coding_CRISPRko	Coding	TCTGCTCGGCCACACTGTCC	CGG	1	0.132653	0.545455	0.525253	0.582759	0	0.555556	0.53	0.774648	0.671591	0.42809	0.684104	0	0	1	0	0	1	0
Coding_sg1444	KBM7	Coding_CRISPRko	Coding	GGTAAACAATTCTATTACCA	GGG	1	0.0510204	0.545455	0.707071	0.482759	0.655914	0.755556	0.28	0.549296	0.650868	0.0867616	0.783747	0	0	0	0	0	1	0
Coding_sg1326	KBM7	Coding_CRISPRko	Coding	AAGGGCAGGCACATGGGCAT	AGG	1	0.112245	0.519481	0.454545	0.586207	0	0.766667	0.82	0.746479	0.555171	0.323922	0.754783	0	1	1	0	0	1	0
Coding_sg1774	KBM7	Coding_CRISPRko	Coding	GTGACTTCCACCTCAACTCC	TGG	1	0.0306122	0.519481	0.421212	0.482759	0	0.688889	0.19	0.43662	0.591375	0.374518	0.7401	0	0	0	0	0	1	0
Coding_sg1763	KBM7	Coding_CRISPRko	Coding	GTGCAGAAGCAGACCCGTGC	CGG	1	0.0306122	0.506494	0.343434	0.586207	0	0.8	0.69	0.690141	0.702413	0.448471	0.832912	0	0	0	0	0	1	0
Coding_sg1550	KBM7	Coding_CRISPRko	Coding	TTTCCGGCTGGAACCATGGA	GGG	1	0.561224	0.493506	0.808081	0.551724	0.784946	0.655556	0.59	0.71831	0.537692	0.331956	0.749627	1	0	0	0	0	1	0
Coding_sg1882	KBM7	Coding_CRISPRko	Coding	GCCATCTGGCTGCTGTGCAC	AGG	1	0.193878	0.363636	0.363636	0.37931	0	0.688889	0.49	0.71831	0.712166	0.133411	0.724478	0	0	0	0	0	1	0
Coding_sg1856	KBM7	Coding_CRISPRko	Coding	GCTTCAGCCTGGAGGAGCTC	AGG	1	0.22449	0.350649	0.505051	0.413793	0	0.711111	0.43	0.577465	0.632345	0.303737	0.737967	0	1	0	0	0	1	0
Coding_sg1271	KBM7	Coding_CRISPRko	Coding	CTTTATGGAATGGATCAATG	AGG	1	0.0510204	0.792208	0.888889	0.482759	0	0.455556	0.42	0.661972	0.611151	0.761529	0.643609	0	0	0	0	0	1	0
Coding_sg1477	KBM7	Coding_CRISPRko	Coding	TGCATGAAGACAGTGGCTGG	CGG	1	0.642857	0.766234	0.939394	0.689655	0.698925	0.766667	0.56	0.802817	0.668818	0.426665	0.759265	1	0	1	0	1	1	1
Coding_sg1912	KBM7	Coding_CRISPRko	Coding	GCAGAACAATGTGGAACACA	AGG	1	0.0714286	0.766234	0.868687	0.482759	0.688172	0.777778	0.44	0.366197	0.622999	0.357095	0.795343	0	1	0	0	0	1	0
Coding_sg1517	KBM7	Coding_CRISPRko	Coding	TGCTTTCAGAATCATAACCA	GGG	1	0.0306122	0.74026	0.535354	0.551724	0.634409	0.766667	0.37	0.605634	0.83229	0.0660211	0.816724	0	1	0	0	1	1	0
Coding_sg1546	KBM7	Coding_CRISPRko	Coding	AGCCTTGTTGAGCTTCACAA	AGG	1	0.0306122	0.74026	0.555556	0.551724	0.612903	0.711111	0.51	0.760563	0.679287	0.0246117	0.786399	0	0	1	0	0	0	0
Coding_sg1557	KBM7	Coding_CRISPRko	Coding	TGCGATTAACCAGTTCACCC	AGG	1	0.632653	0.727273	0.686869	0.482759	0	0.666667	0.16	0.647887	0.838966	0.273474	0.840176	1	0	0	0	0	1	0
Coding_sg1851	KBM7	Coding_CRISPRko	Coding	GTTCACGTGAAAGATGCCAA	TGG	1	0.142857	0.727273	0.808081	0.586207	0.83871	0.8	0.52	0.71831	0.725189	0.0456762	0.793081	0	0	0	0	0	1	0
Coding_sg1829	KBM7	Coding_CRISPRko	Coding	GGGCCTGCTATGGTGTGCTG	CGG	1	0.573469	0.714286	0.616162	0.62069	0	0.833333	0.67	0.774648	0.611641	0.497293	0.866069	1	0	1	0	0	1	0
Coding_sg1694	KBM7	Coding_CRISPRko	Coding	CTCACTGTGATGATGAAGCA	TGG	1	0.877551	0.675325	0.565657	0.448276	0.666667	0.466667	0.39	0.507042	0.728951	0.0770285	0.727904	1	0	0	0	0	0	0
Coding_sg1514	KBM7	Coding_CRISPRko	Coding	TGCATCCAAATAGCAGGTGA	AGG	1	0.0816327	0.662338	0.525253	0.62069	0	0.7	0.46	0.535211	0.666975	0.290566	0.754579	0	0	0	0	0	1	0
Coding_sg1547	KBM7	Coding_CRISPRko	Coding	TTCCATTGAAGATTTGACGA	AGG	1	0.0612245	0.662338	0.656566	0.724138	0	0.611111	0.27	0.619718	0.564704	0.149858	0.630724	0	0	0	0	0	1	0
Coding_sg1590	KBM7	Coding_CRISPRko	Coding	GGAACCATTAAAGAGATCCT	GGG	1	0.530612	0.649351	0.888889	0.513793	0	0.777778	0.25	0.619718	0.660684	0.238678	0.785925	1	0	0	0	0	1	0
Coding_sg1655	KBM7	Coding_CRISPRko	Coding	TATGTATGTCAAGTTGGTGG	AGG	1	0.0714286	0.649351	0.626263	0.724138	0	0.9	0.54	0.901408	0.709101	0.258253	0.726541	0	0	1	0	0	0	0
Coding_sg1754	KBM7	Coding_CRISPRko	Coding	GTACCAGCACAGAGCCGCAG	CGG	1	0.0510204	0.61039	0.888889	0.724138	0.795699	0.933333	0.62	0.732394	0.847427	0.533108	0.849236	0	0	0	0	1	1	0
Coding_sg1747	KBM7	Coding_CRISPRko	Coding	CTCTGGTGTGGGTCTTGACG	AGG	1	0.0306122	0.61039	0.292929	0.586207	0	0.522222	0.52	0.774648	0.683798	0.238991	0.775443	0	0	1	0	1	1	0
Coding_sg1423	KBM7	Coding_CRISPRko	Coding	CATGGTGGCCAAAGTGGATG	AGG	1	0.102041	0.597403	0.828283	0.551724	0	0.655556	0.49	0.774648	0.600201	0.294782	0.795812	0	0	1	0	0	1	0
Coding_sg1748	KBM7	Coding_CRISPRko	Coding	GTGGTCAGTGAACTCCTGAT	AGG	1	0.0510204	0.584416	0.727273	0.344828	0	0.588889	0.63	0.690141	0.749721	0.273255	0.777011	0	0	0	0	0	1	0
Coding_sg1633	KBM7	Coding_CRISPRko	Coding	GGCCTTCATGACATGAAGGT	TGG	1	0.0306122	0.571429	0.636364	0.448276	0	0.744444	0.43	0.619718	0.594643	0.0570282	0.763085	0	1	0	0	0	1	0
Coding_sg1817	KBM7	Coding_CRISPRko	Coding	ATGTTCTTGGTGAGAAGGGC	CGG	1	0.193878	0.558442	0.460606	0.551724	0	0.7	0.51	0.394366	0.518859	0.0668937	0.661411	0	0	0	0	0	1	0
Coding_sg1813	KBM7	Coding_CRISPRko	Coding	GGTGGCTCCAGTACAGCTGC	TGG	1	0.0714286	0.532468	0.580808	0.517241	0	0.744444	0.32	0.676056	0.729235	0.0754378	0.797137	0	0	0	0	0	1	0
Coding_sg1411	KBM7	Coding_CRISPRko	Coding	TTTCTTGCAGTACTTGGTAA	AGG	1	0.102041	0.506494	0.222222	0.582759	0	0.388889	0.4	0.816901	0.175742	0.0189945	0.455462	0	1	1	0	0	1	0
Coding_sg1689	KBM7	Coding_CRISPRko	Coding	GATGACATTGCCAAGGCAAC	GGG	1	0.561224	0.480519	0.717172	0.448276	0	0.466667	0.57	0.605634	0.545756	0.284592	0.564821	1	0	0	0	0	1	0
Coding_sg1291	KBM7	Coding_CRISPRko	Coding	GCAGCCGCATCCTCAGGGCA	GGG	1	0.518367	0.402597	0.535354	0.62069	0	0.844444	0.51	0.535211	0.609622	0.321082	0.724257	1	0	0	0	0	1	0
Coding_sg1821	KBM7	Coding_CRISPRko	Coding	GAAGAGGTTTGGCTTTCCAG	AGG	1	0.571429	0.727273	0.919192	0.793103	0.634409	0.966667	0.56	0.873239	0.692269	0.472552	0.908954	1	0	1	0	1	0	0
Coding_sg1638	KBM7	Coding_CRISPRko	Coding	CCTGCTGGGAGAAACTGGCA	AGG	1	0.571429	0.714286	0.858586	0.62069	0.537634	0.755556	0.45	0.676056	0.565462	0.466861	0.703383	1	1	0	0	0	1	0
Coding_sg1544	KBM7	Coding_CRISPRko	Coding	TGTAGAGCCATATATTGCAT	GGG	1	0.0510204	0.688312	0.380808	0.551724	0	0.722222	0.53	0.732394	0.452367	0.13111	0.858833	0	0	0	0	0	1	0
Coding_sg1317	KBM7	Coding_CRISPRko	Coding	CATGAAGGTGGAGGAGATCG	CGG	1	0.204082	0.636364	0.828283	0.689655	0.72043	0.711111	0.75	0.619718	0.807287	0.496365	0.76641	0	0	0	0	0	1	0
Coding_sg1635	KBM7	Coding_CRISPRko	Coding	GCTCCGGGTGCTTAGGCATG	TGG	1	0.0306122	0.571429	0.919192	0.482759	0	0.511111	0.64	0.774648	0.691677	0.475645	0.614272	0	0	1	0	0	1	0
Coding_sg1283	KBM7	Coding_CRISPRko	Coding	TGGAGTTGGCAGGTGTGCGC	AGG	1	0.918367	0.558442	0.333333	0.689655	0	0.788889	0.64	0.71831	0.614532	0.464685	0.713275	1	0	0	0	1	1	0
Coding_sg1274	KBM7	Coding_CRISPRko	Coding	AAAGAGCCGTGGCCTTGGAA	AGG	1	0.0612245	0.558442	463636364	0.551724	0	0.822222	0.53	0.746479	0.528256	0.473383	0.719523	0	0	1	0	0	1	0
Coding_sg1623	KBM7	Coding_CRISPRko	Coding	TGTCTCTTGGTGGTTCCTTG	AGG	1	0.0612245	0.545455	0.565657	0.310345	0	0.344444	0.25	0.943662	0.32957	0.608541	0.798228	0	0	1	0	0	0	0
Coding_sg1935	KBM7	Coding_CRISPRko	Coding	TTTGCGACAAACCCAGCTCC	GGG	1	0.22449	0.532468	0.513131	0.62069	0	0.644444	0.35	0.605634	0.615655	0.35404	0.582528	0	0	0	0	0	1	0
Coding_sg1513	KBM7	Coding_CRISPRko	Coding	AAATAGCAGGTGAAGGCACC	TGG	1	0.0714286	0.506494	0.606061	0.413793	0	0.533333	0.42	0.619718	0.637564	0.222079	0.614634	0	1	0	0	0	0	0
Coding_sg1847	KBM7	Coding_CRISPRko	Coding	TCATCTTCTTCCGGATTTGG	CGG	1	0.0612245	0.467532	0.584848	0.448276	0	0.622222	0.49	0.492958	0.463843	0.526413	0.655864	0	1	0	0	0	1	0
Coding_sg1560	KBM7	Coding_CRISPRko	Coding	CGGGCCGAGAAGAAGGCTGC	TGG	1	0.510204	0.454545	0.373737	0.551724	0	0.622222	0.45	0.676056	0.688832	0.386496	0.696905	1	0	0	0	0	1	0
Coding_sg1461	KBM7	Coding_CRISPRko	Coding	TGAAGGTCTCCAAGGACAAA	CGG	1	0.122449	0.441558	0.676768	0.482759	0.677419	0.577778	0.29	0.619718	0.267492	0.144926	0.604866	0	0	0	0	0	1	0
Coding_sg1357	KBM7	Coding_CRISPRko	Coding	TCCGCACGTCACCCACCTTC	CGG	1	0.0306122	0.324675	0.393939	0.57931	0.731183	0.422222	0.52	0.535211	0.457534	0.428998	0.513176	0	0	0	0	0	1	0
Coding_sg1766	KBM7	Coding_CRISPRko	Coding	CCTTGCCTCCGCGAGCTCCG	CGG	1	0.0612245	0.649351	0.979798	0.62069	0.698925	0.466667	0.4	0.859155	0.705755	0.587582	0.721999	0	0	1	0	1	1	0
Coding_sg1693	KBM7	Coding_CRISPRko	Coding	TTGTTGTGAACCTCACAGGC	AGG	1	0.744898	0.636364	0.414141	0.689655	0	0.644444	0.38	0.478873	0.602551	0.115246	0.691554	1	0	0	0	0	1	0
Coding_sg1901	KBM7	Coding_CRISPRko	Coding	GTTTCTGGCAGCCAGTGGCT	GGG	1	0.0918367	0.636364	0.717172	0.482759	0	0.7	0.53	0.577465	0.583242	0.0823114	0.626299	0	0	0	0	0	0	0
Coding_sg1791	KBM7	Coding_CRISPRko	Coding	GAAACACAAGAAGAAACGCC	TGG	1	0.0612245	0.636364	0.949495	0.517241	0	0.9	0.28	0.450704	0.666872	0.322524	0.765009	0	0	0	0	0	1	0
Coding_sg1470	KBM7	Coding_CRISPRko	Coding	CTGCAGATCTAAGAGAATGC	TGG	1	0.306122	0.597403	0.414141	0.586207	0	0.577778	0.3	0.676056	0.701055	0.0651213	0.716196	0	0	0	0	1	1	0
Coding_sg1842	KBM7	Coding_CRISPRko	Coding	CCTGACTAACTTCCATGGCA	TGG	1	0.0714286	0.597403	0.481818	0.413793	0	0.622222	0.38	0.464789	0.612701	0.245861	0.725052	0	0	0	0	0	1	0
Coding_sg1622	KBM7	Coding_CRISPRko	Coding	GTAGCCGTCCAGAGACTGGC	AGG	1	0.0918367	0.571429	0.767677	0.482759	0	0.755556	0.32	0.478873	0.722527	0.333107	0.840261	0	0	0	0	0	1	0
Coding_sg1806	KBM7	Coding_CRISPRko	Coding	CACTTTGACAGACATTATTG	TGG	1	0.0510204	0.571429	0.656566	0.482759	0	0.544444	0.17	0.774648	0.468977	0.340589	0.624685	0	0	1	0	0	1	0
Coding_sg1541	KBM7	Coding_CRISPRko	Coding	AAGACAATTTGAAGGGCCAC	AGG	1	0.561224	0.545455	0.717172	0.413793	0	0.666667	0.62	0.43662	0.534529	0.294204	0.679428	1	1	0	0	0	1	0
Coding_sg1630	KBM7	Coding_CRISPRko	Coding	GTACCAGTAGAAATGTCTCC	AGG	1	0.530612	0.545455	0.717172	0.517241	0	0.611111	0.2	0.704225	0.687755	0.158673	0.737168	1	0	0	0	1	1	0
Coding_sg1824	KBM7	Coding_CRISPRko	Coding	AGGTCTGTGTGCCATTGCCC	AGG	1	0.183673	0.532468	0.292929	0.551724	0	0.755556	0.44	0.56338	0.721001	0.118195	0.80367	0	1	0	0	1	0	0
Coding_sg1751	KBM7	Coding_CRISPRko	Coding	GTAGCTGTAGGTCTTAGAAA	TGG	1	0.561224	0.519481	0.555556	0.62069	0.602151	0.833333	0.46	0.619718	0.705429	0.0390994	0.74064	1	1	0	0	0	1	0
Coding_sg1752	KBM7	Coding_CRISPRko	Coding	TGACTGCTACACCTCAGCCC	GGG	1	0.0306122	0.519481	0.505051	0.655172	0	0.844444	0.42	0.830986	0.770225	0.179346	0.752247	0	0	1	0	1	1	0
Coding_sg1871	KBM7	Coding_CRISPRko	Coding	ACATCAAGCTCTTTGGGAAG	TGG	1	0.122449	0.506494	0.636364	0.586207	0	0.588889	0.32	0.619718	0.452755	0.208346	0.715409	0	0	0	0	1	0	0
Coding_sg1979	KBM7	Coding_CRISPRko	Coding	CCAGGAGTCCGTGGGTCTTG	AGG	1	0.0714286	0.506494	0.656566	0.37931	0	0.344444	0.47	0.816901	0.43368	0.427993	0.687414	0	0	1	0	0	1	0
Coding_sg1950	KBM7	Coding_CRISPRko	Coding	GCTTGAAGACCTGGGTCTGC	AGG	1	0.406122	0.493506	0.585859	0.548276	0	0.433333	0.34	0.605634	0.511031	0.331219	0.586722	0	0	0	0	0	1	1
Coding_sg1436	KBM7	Coding_CRISPRko	Coding	ACAAAGCACATGCTGCCCAG	TGG	1	0.510204	0.818182	1	0.724138	0.956989	0.888889	0.56	0.788732	0.667823	0.532957	0.758819	1	0	1	0	0	1	0
Coding_sg1272	KBM7	Coding_CRISPRko	Coding	GAAGAAATCCTGACACCCAG	TGG	1	0.0612245	0.779221	0.919192	0.655172	0.967742	0.955556	0.58	0.690141	0.552332	0.762521	0.847901	0	1	0	0	0	1	0
Coding_sg1701	KBM7	Coding_CRISPRko	Coding	AGTTGGTGATGACATTGCCA	AGG	1	0.561224	0.714286	0.717172	0.689655	0	0.877778	0.28	0.788732	0.735083	0.323866	0.915498	1	0	1	0	1	0	0
Coding_sg1724	KBM7	Coding_CRISPRko	Coding	CTTAATGGCAGTGATGGCAA	AGG	1	0.0816327	0.701299	0.505051	0.655172	0	0.7	0.53	0.605634	0.467853	0.0787945	0.756819	0	0	0	0	0	1	0
Coding_sg1374	KBM7	Coding_CRISPRko	Coding	ATCTTCCTTCGAATGTGGGA	AGG	1	0.112245	0.675325	0.626263	0.586207	0	0.688889	0.19	0.605634	0.48084	0.19736	0.742659	0	1	0	0	1	1	0
Coding_sg1392	KBM7	Coding_CRISPRko	Coding	TCTCCTCCATGGTCTGGAAG	CGG	1	0.112245	0.649351	0.484848	0.62069	0.537634	0.511111	0.44	0.774648	0.529314	0.169842	0.749826	0	0	1	0	0	1	0
Coding_sg1618	KBM7	Coding_CRISPRko	Coding	TGCTTTCTCTTACAGAGAGG	CGG	1	0.561224	0.61039	0.838384	0.62069	0.580645	0.777778	0.46	0.676056	0.479384	0.234774	0.710352	1	0	0	0	1	1	0
Coding_sg1536	KBM7	Coding_CRISPRko	Coding	GCCAAGAAGGTTGATGCTGG	TGG	1	0.102041	0.61039	0.808081	0.551724	0	0.788889	0.6	0.661972	0.640807	0.361071	0.790174	0	0	0	0	0	0	0
Coding_sg1899	KBM7	Coding_CRISPRko	Coding	AATGAGTTTCTGGCAGCCAG	TGG	1	0.0918367	0.597403	0.636364	0.724138	0.623656	0.844444	0.68	0.732394	0.531361	0.625447	0.817814	0	0	0	0	0	0	0
Coding_sg1605	KBM7	Coding_CRISPRko	Coding	AAAGATGAATTAATCCTTGA	AGG	1	0.0612245	0.506494	0.868687	0.448276	0	0.577778	0.34	0.661972	0.329902	0.290466	0.442544	0	0	0	0	0	0	0
Coding_sg1487	KBM7	Coding_CRISPRko	Coding	ATCATCTATAATGAGGATAA	TGG	1	0.132653	0.467532	0.171717	0.344828	0	0.255556	0.46	0.591549	0.391065	0.132103	0.583246	0	0	0	0	0	0	0
Coding_sg1524	KBM7	Coding_CRISPRko	Coding	CGGAAGCCCAGACACCAGGA	AGG	1	0.510204	0.688312	0.919192	0.724138	0.924731	0.9	0.68	0.577465	0.810555	0.434006	0.868931	1	0	0	0	0	1	0
Coding_sg1792	KBM7	Coding_CRISPRko	Coding	GCATTTCACATCCATGAAGT	AGG	1	0.561224	0.675325	0.646465	0.413793	0	0.7	0.35	0.619718	0.642519	0.0627011	0.665618	1	0	0	0	0	1	0
Coding_sg1583	KBM7	Coding_CRISPRko	Coding	GAGGAGAAGCCTGGAGACCG	TGG	1	0.755102	0.662338	0.878788	0.724138	0.537634	0.922222	0.75	0.549296	0.880381	0.405343	0.874632	1	0	0	0	1	1	0
Coding_sg1320	KBM7	Coding_CRISPRko	Coding	GAAGGTGTTGGGCCTCTTGG	TGG	1	0.0816327	0.662338	0.858586	0.517241	0.580645	0.822222	0.68	0.957746	0.617266	0.833437	0.850272	0	0	1	0	0	0	0
Coding_sg1850	KBM7	Coding_CRISPRko	Coding	CTCTCTCTTCAGCAATGGTG	AGG	1	0.261224	0.623377	0.565657	0.62069	0	0.655556	0.62	0.507042	0.627666	0.24819	0.802839	0	0	0	0	0	1	0
Coding_sg1427	KBM7	Coding_CRISPRko	Coding	GAGGGACCCATGTCTGGGAG	CGG	1	0.102041	0.623377	0.30303	0.655172	0	0.855556	0.78	0.802817	0.571802	0.261853	0.719767	0	1	1	0	0	1	0
Coding_sg1497	KBM7	Coding_CRISPRko	Coding	GGCAGCCAGGGCAGAACAGA	TGG	1	0.142857	0.558442	0.909091	0.551724	0.666667	0.766667	0.57	0.408451	0.530692	0.412759	0.83413	0	0	0	0	0	1	0
Coding_sg1516	KBM7	Coding_CRISPRko	Coding	TCCATCCACAGCTCCCTTCA	GGG	1	0.0714286	0.532468	0.59596	0.344828	0	0.3	0.58	0.647887	0.59973	0.429744	0.501265	0	0	0	0	0	1	0
Coding_sg1787	KBM7	Coding_CRISPRko	Coding	TGTAGCTTCACATACAGCTT	GGG	1	0.632653	0.519481	0.262626	0.517241	0	0.577778	0.49	0.732394	0.69198	0.00992238	0.745082	1	0	0	0	0	1	0
Coding_sg1743	KBM7	Coding_CRISPRko	Coding	CCAGCTGTGGCTACAACATA	GGG	1	0.632653	0.506494	0.555556	0.551724	0	0.566667	0.61	0.507042	0.527355	0.0176056	0.734981	1	0	0	0	0	1	0
Coding_sg1695	KBM7	Coding_CRISPRko	Coding	TCATCATCACAGTGAGAAAC	CGG	1	0.112245	0.480519	0.0606061	0.57931	0	0.411111	0.51	0.352113	0.441891	0.155092	0.592345	0	0	0	0	0	1	0
Coding_sg1783	KBM7	Coding_CRISPRko	Coding	TAGTGGAGGCCGCAGCAGTC	AGG	1	0.530612	0.402597	0.737374	0.344828	0	0.4	0.5	0.71831	0.477877	0.386214	0.569593	1	1	0	0	0	1	0
Coding_sg1446	KBM7	Coding_CRISPRko	Coding	ACCTTTATACCAAGAAGGTT	GGG	1	0.561224	0.376623	0.313131	0.344828	0	0.455556	0.44	0.352113	0.57793	0.163392	0.638035	1	0	0	0	0	1	0
Coding_sg1391	KBM7	Coding_CRISPRko	Coding	CTTTCTTCTCCTCCATGGTC	TGG	1	0.102041	0.350649	0	0.544828	0	0.322222	0.28	0.422535	0.370373	0.432076	0.859746	0	0	0	0	0	1	0
Coding_sg1690	KBM7	Coding_CRISPRko	Coding	ATGGTCCATGATGCCAGCTG	AGG	1	0.846939	0.727273	0.676768	0.62069	0	0.788889	0.88	0.816901	0.725399	0.341747	0.76841	1	0	1	0	0	1	0
Coding_sg1672	KBM7	Coding_CRISPRko	Coding	TGCCAGAAAGATCAGTGACA	TGG	1	0.0918367	0.727273	0.464646	0.448276	0	0.544444	0.3	0.56338	0.589055	0.349824	0.718746	0	0	0	0	0	1	0
Coding_sg1561	KBM7	Coding_CRISPRko	Coding	GTTCTCCACCAAGGTGGTGA	CGG	1	0.0306122	0.688312	0.606061	0.448276	0	0.766667	0.53	0.732394	0.62254	0.233167	0.763507	0	0	0	0	0	1	0
Coding_sg1549	KBM7	Coding_CRISPRko	Coding	GTACAGAACTGAAATTCGAA	TGG	1	0.530612	0.636364	0.858586	0.482759	0	0.766667	0.12	0.661972	0.470765	0.279206	0.548925	1	0	0	0	1	1	0
Coding_sg1669	KBM7	Coding_CRISPRko	Coding	GACTGGTGGGATGAAGGTAA	AGG	1	0.204082	0.558442	0.452525	0.517241	0	0.688889	0.73	0.591549	0.690693	0.324337	0.761966	0	0	0	0	0	1	0
Coding_sg1788	KBM7	Coding_CRISPRko	Coding	AAGAACTCAGCTCCTTACAT	GGG	1	0.632653	0.506494	0.0808081	0.482759	0	0.6	0.48	0.549296	0.651678	0.347402	0.739679	1	0	0	0	0	1	0
Coding_sg1798	KBM7	Coding_CRISPRko	Coding	AAAGGCCAAGATCCAGGATA	AGG	1	0.561224	0.506494	0.515152	0.517241	0	0.633333	0.66	0.605634	0.678064	0.270261	0.658284	1	1	0	0	1	1	0
Coding_sg1902	KBM7	Coding_CRISPRko	Coding	AACATCTCCTTCCCAGCCAC	TGG	1	0.163265	0.493506	0.0808081	0.448276	0	0.555556	0.64	0.535211	0.67214	0.365829	0.756469	0	0	0	0	0	1	0
Coding_sg1962	KBM7	Coding_CRISPRko	Coding	CCCTCTAGGCCGGAAGGTGG	TGG	1	0.408163	0.454545	0.666667	0.586207	0	0.688889	0.68	0.619718	0.720034	0.536218	0.784464	0	1	0	1	0	1	0
Coding_sg1972	KBM7	Coding_CRISPRko	Coding	CCAGGCAGTGACAGCCACCC	TGG	1	0.0510204	0.454545	0.69697	0.413793	0	0.677778	0.62	0.690141	0.75132	0.486753	0.61743	0	0	0	0	0	1	0
Coding_sg1558	KBM7	Coding_CRISPRko	Coding	TGTCTCTGGTCTGTACTTGT	GGG	1	0.530612	0.402597	0.131313	0.413793	0	0.233333	0.49	0.676056	0.572753	0.439137	0.616127	1	0	0	0	0	1	0
Coding_sg1746	KBM7	Coding_CRISPRko	Coding	ACACCAGAGTCTCCGTGCAG	CGG	1	0.561224	0.727273	0.808081	0.724138	0.688172	0.811111	0.51	0.788732	0.725944	0.388879	0.756942	1	0	1	0	0	1	0
Coding_sg1522	KBM7	Coding_CRISPRko	Coding	CAAGATTGATCAGAAAGCTG	TGG	1	0.561224	0.714286	0.878788	0.689655	0	0.933333	0.35	0.690141	0.776349	0.446073	0.858798	1	0	0	0	0	1	0
Coding_sg1862	KBM7	Coding_CRISPRko	Coding	TAAAGAAGATTTGCATGCAG	CGG	1	0.102041	0.662338	0.606061	0.724138	0	0.811111	0.66	0.647887	0.452749	0.363866	0.64124	0	0	0	0	1	1	0
Coding_sg1744	KBM7	Coding_CRISPRko	Coding	GCGGACTCAGGCTCCAGCTG	TGG	1	0.663265	0.61039	0.626263	0.655172	0	0.855556	0.69	0.732394	0.66973	0.411331	0.815229	1	0	0	0	0	1	0
Coding_sg1347	KBM7	Coding_CRISPRko	Coding	TGGTGTGGGTGACATGGTGA	TGG	1	0.193878	0.558442	0.537374	0.62069	0	0.744444	0.65	0.71831	0.662839	0.489316	0.782412	0	0	0	0	1	1	0
Coding_sg1447	KBM7	Coding_CRISPRko	Coding	TCTGCATGTGGTGTGTGCCC	AGG	1	0.0816327	0.545455	0.343434	0.62069	0	0.633333	0.61	0.690141	0.631395	0.430815	0.846131	0	0	0	0	0	1	0
Coding_sg1801	KBM7	Coding_CRISPRko	Coding	GTGCTTATTCTTCTTGGGAG	TGG	1	0.0918367	0.376623	0.30303	0.517241	0	0.755556	0.58	0.704225	0.274075	0.272799	0.678601	0	0	0	0	0	1	0
Coding_sg1532	KBM7	Coding_CRISPRko	Coding	CCTGTCCTTGTCAGAGGAAT	TGG	1	0.0510204	0.337662	0.514707	0.37931	0	0.255556	0.68	0.492958	0.310797	0.100991	0.586397	0	0	0	0	0	1	0
Coding_sg1473	KBM7	Coding_CRISPRko	Coding	GACACAGTATAAGAAGGGCA	AGG	1	0.561224	0.662338	0.808081	0.586207	0	0.888889	0.41	0.366197	0.646955	0.306615	0.857585	1	0	0	0	1	1	0
Coding_sg1656	KBM7	Coding_CRISPRko	Coding	ATCTCTTCTGCAGATTGAGG	TGG	1	0.571429	0.636364	0.565657	0.62069	0.569892	0.788889	0.45	0.619718	0.625958	0.313332	0.746769	1	0	0	0	0	1	0
Coding_sg1667	KBM7	Coding_CRISPRko	Coding	CGGGTGACTGGAAGGGCCTG	AGG	1	0.0510204	0.636364	0.878788	0.551724	0	0.733333	0.78	0.788732	0.424914	0.49361	0.859975	0	0	1	0	1	1	0
Coding_sg1666	KBM7	Coding_CRISPRko	Coding	GGATGTGGCCCAGAGGTGCA	AGG	1	0.132653	0.597403	0.959596	0.413793	0	0.611111	0.49	0.71831	0.822567	0.485338	0.783638	0	0	0	0	0	1	0
Coding_sg1472	KBM7	Coding_CRISPRko	Coding	CGGAAGCAGAGTGGCTATGG	TGG	1	0.0306122	0.597403	0.676768	0.551724	0	0.733333	0.67	0.577465	0.746804	0.417525	0.844415	0	0	0	0	0	1	0
Coding_sg1278	KBM7	Coding_CRISPRko	Coding	GATTGTTCCTAAACCAGAAG	AGG	1	0.0306122	0.571429	0.787879	0.689655	0.688172	0.877778	0.3	0.746479	0.482218	0.48756	0.768842	0	0	1	0	0	1	0
Coding_sg1790	KBM7	Coding_CRISPRko	Coding	CCTTCATCCCTCTCCAGAAG	AGG	1	0.0612245	0.558442	0.50404	0.551724	0.580645	0.6	0.39	0.633803	0.558728	0.229969	0.674821	0	0	0	0	1	1	0
Coding_sg1389	KBM7	Coding_CRISPRko	Coding	GGAGGAGAAGAAAGCATTCA	TGG	1	0.112245	0.467532	0.787879	0.510345	0.709677	0.744444	0.24	0.704225	0.525217	0.250625	0.682803	0	0	0	0	0	0	0
Coding_sg1424	KBM7	Coding_CRISPRko	Coding	TGTATCCCAGGAAGGCTGTG	AGG	1	0.0918367	0.74026	0.989899	0.310345	0	0.455556	0.47	0.676056	0.748004	0.784951	0.826255	0	0	0	0	0	1	0
Coding_sg1364	KBM7	Coding_CRISPRko	Coding	ATGGCAGACTCAGTGGTCAG	CGG	1	0.0306122	0.727273	0.939394	0.655172	0.645161	0.733333	0.77	0.774648	0.866403	0.623189	0.759143	0	0	1	0	0	1	0
Coding_sg1566	KBM7	Coding_CRISPRko	Coding	TTACTGCATTATCAAGGGAA	AGG	1	0.0918367	0.636364	0.373737	0.655172	0	0.644444	0.55	0.605634	0.428801	0.138268	0.680305	0	0	0	0	0	1	0
Coding_sg1775	KBM7	Coding_CRISPRko	Coding	TATTGAGCCAGGAGTTGAGG	TGG	1	0.561224	0.61039	0.474747	0.655172	0	0.855556	0.56	0.704225	0.732375	0.332108	0.80185	1	0	1	0	0	1	0
Coding_sg1653	KBM7	Coding_CRISPRko	Coding	CAAGCACACAAAGATGGGCT	TGG	1	0.0510204	0.61039	0.564646	0.482759	0	0.788889	0.45	0.647887	0.49017	0.277197	0.689981	0	0	0	0	1	0	0
Coding_sg1537	KBM7	Coding_CRISPRko	Coding	GAAGAAACCCGAAGCCAAGA	AGG	1	0.0714286	0.558442	0.939394	0.586207	0.795699	0.855556	0.43	0.549296	0.747854	0.379176	0.835449	0	0	0	0	0	1	0
Coding_sg1750	KBM7	Coding_CRISPRko	Coding	ACAGTCTCCTTCCAGAGGTC	GGG	1	0.632653	0.532468	0.20202	0.37931	0	0.555556	0.54	0.71831	0.638271	0.117544	0.728841	1	0	0	0	0	1	0
Coding_sg1361	KBM7	Coding_CRISPRko	Coding	GAGGATATTTGGGCTGTCTC	CGG	1	0.0816327	0.493506	0.171717	0.510345	0	0.5	0.68	0.647887	0.469673	0.128232	0.658797	0	1	0	0	0	1	0
Coding_sg1492	KBM7	Coding_CRISPRko	Coding	GTAGTTGAAGATAAAGTTGA	AGG	1	0.153061	0.480519	0.59596	0.551724	0	0.733333	0.49	0.619718	0.577225	0.0893611	0.804796	0	0	0	0	0	1	0
Coding_sg1970	KBM7	Coding_CRISPRko	Coding	GGGCGCCTGGCTCACGAGGT	TGG	1	0.0816327	0.428571	0.453535	0.482759	0	0.622222	0.86	0.704225	0.428467	0.0713188	0.695839	0	1	0	0	0	1	0
Coding_sg1764	KBM7	Coding_CRISPRko	Coding	CATGAAGATCAAGTCCCTGG	AGG	1	0.632653	0.818182	0.969697	0.689655	0.956989	0.888889	0.6	0.802817	0.797029	0.590323	0.811916	1	0	1	0	0	1	0
Coding_sg1910	KBM7	Coding_CRISPRko	Coding	CAAAGCACAGCAGAACAATG	TGG	1	0.0612245	0.818182	0.959596	0.551724	0	0.7	0.5	0.690141	0.71677	0.517222	0.73212	0	0	0	0	0	1	0
Coding_sg1795	KBM7	Coding_CRISPRko	Coding	TGTAGGCTGGCAGAGGACAG	TGG	1	0.510204	0.675325	0.989899	0.689655	0.795699	0.744444	0.71	0.929577	0.717944	0.397367	0.808707	1	0	1	0	1	1	0
Coding_sg1466	KBM7	Coding_CRISPRko	Coding	AAAGTGACACAGTACAAGAA	GGG	1	0.561224	0.662338	0.535354	0.586207	0	0.822222	0.53	0.788732	0.76784	0.367171	0.760289	1	1	1	0	1	1	0
Coding_sg1354	KBM7	Coding_CRISPRko	Coding	TAAAGCTGAAGCCAAAGCGA	AGG	1	0.561224	0.623377	0.888889	0.827586	0	0.933333	0.5	0.605634	0.786351	0.250646	0.764793	1	0	0	0	1	1	0
Coding_sg1793	KBM7	Coding_CRISPRko	Coding	TTCATGGATGTGAAATGCCC	AGG	1	0.653061	0.597403	0.512121	0.551724	0	0.722222	0.6	0.591549	0.592384	0.102282	0.867912	1	0	0	0	0	1	0
Coding_sg1758	KBM7	Coding_CRISPRko	Coding	TGTTAAGTGCTCCAAGGAGG	TGG	1	0.632653	0.571429	0.626263	0.758621	0	0.855556	0.52	0.521127	0.608864	0.263269	0.761855	1	1	0	0	1	1	0
Coding_sg1706	KBM7	Coding_CRISPRko	Coding	TCAGTCCATCTCCAAAGCCC	TGG	1	0.0918367	0.571429	0.434343	0.551724	0	0.822222	0.32	0.676056	0.809096	0.313564	0.774508	0	0	0	0	0	1	0
Coding_sg1890	KBM7	Coding_CRISPRko	Coding	TAAGGAGAGAAGGATATTCC	TGG	1	0.142857	0.402597	0.232323	0.344828	0	0.522222	0.27	0.84507	0.496483	0.0310447	0.57681	0	0	1	0	0	1	0
Coding_sg1786	KBM7	Coding_CRISPRko	Coding	ATACAGCTTGGGAAGCACAT	AGG	1	0.632653	0.805195	0.757576	0.551724	0	0.622222	0.67	0.774648	0.714195	0.146792	0.799649	1	0	1	0	0	0	0
Coding_sg1563	KBM7	Coding_CRISPRko	Coding	GGAGAACAAGAAAGCTCAGC	TGG	1	0.0306122	0.584416	0.808081	0.513793	0	0.788889	0.19	0.507042	0.505698	0.364455	0.699976	0	0	0	0	0	1	0
Coding_sg1825	KBM7	Coding_CRISPRko	Coding	CAGAGACTCTGCCTGGGCAA	TGG	1	0.573469	0.506494	0.474747	0.65069	0	0.677778	0.75	0.661972	0.597828	0.32552	0.803314	1	0	0	0	1	1	0
Coding_sg1365	KBM7	Coding_CRISPRko	Coding	CAACACACTTGTGTTCATTG	TGG	1	0.0306122	0.727273	0.40404	0.344828	0	0.566667	0.39	0.774648	0.528236	0.396943	0.615101	0	1	1	0	0	1	0
Coding_sg1468	KBM7	Coding_CRISPRko	Coding	GACACAGTACAAGAAGGGCA	AGG	1	0.561224	0.688312	0.838384	0.586207	0	0.888889	0.37	0.394366	0.723425	0.326808	0.762151	1	1	0	0	1	1	0
Coding_sg1759	KBM7	Coding_CRISPRko	Coding	TCTGGGTGTTAAGTGCTCCA	AGG	1	0.632653	0.675325	0.919192	0.551724	0.870968	0.7	0.46	0.859155	0.828358	0.337186	0.828162	1	0	1	0	1	1	0
Coding_sg1636	KBM7	Coding_CRISPRko	Coding	GGGAGTCATGGTGGCCAAGA	AGG	1	0.530612	0.597403	0.878788	0.448276	0.688172	0.677778	0.93	0.478873	0.674989	0.310299	0.828182	1	0	0	0	0	1	0
Coding_sg1295	KBM7	Coding_CRISPRko	Coding	GGGAAAGGGACAGAGGCGGC	CGG	1	0.704082	0.584416	0.858586	0.586207	0.870968	0.788889	0.79	0.521127	0.59314	0.379377	0.746896	1	0	0	0	0	1	0
Coding_sg1730	KBM7	Coding_CRISPRko	Coding	GGGAGAACTCACTGAGGATG	AGG	1	0.112245	0.571429	0.434343	0.551724	0	0.777778	0.7	0.43662	0.601419	0.313511	0.837666	0	0	0	0	0	1	0
Coding_sg1660	KBM7	Coding_CRISPRko	Coding	GCATCTTGAGAGGAACAGAA	AGG	1	0.193878	0.753247	0.939394	0.517241	0.913978	0.833333	0.41	0.464789	0.647308	0.248789	0.758874	0	1	0	0	0	1	0
Coding_sg1363	KBM7	Coding_CRISPRko	Coding	GAAACTTGATGATAGCATAG	TGG	1	0.632653	0.714286	0.989899	0.551724	0	0.788889	0.26	0.71831	0.704194	0.528815	0.739636	1	1	0	0	0	0	0
Coding_sg1784	KBM7	Coding_CRISPRko	Coding	AGAAATGTCCCTGACTGCTG	CGG	1	0.632653	0.701299	0.656566	0.62069	0	0.8	0.51	0.704225	0.679079	0.299841	0.777025	1	0	0	0	0	1	0
Coding_sg1562	KBM7	Coding_CRISPRko	Coding	TTTCTTGTTCTCCACCAAGG	TGG	1	0.530612	0.675325	0.868687	0.586207	0.645161	0.588889	0.53	0.802817	0.640808	0.286669	0.604061	1	0	1	0	0	1	0
Coding_sg1634	KBM7	Coding_CRISPRko	Coding	GGCTTTGATGATCAGGGCAG	AGG	1	0.0306122	0.558442	0.818182	0.758621	0	0.822222	0.68	0.704225	0.542553	0.332318	0.724239	0	0	0	0	0	0	0
Coding_sg1456	KBM7	Coding_CRISPRko	Coding	AGATGTTGAGACAGAGTTTG	CGG	1	0.72449	0.545455	0.606061	0.310345	0	0.433333	0.68	0.56338	0.489324	0.647635	0.703076	1	0	0	0	0	1	0
Coding_sg1542	KBM7	Coding_CRISPRko	Coding	AAGAGGCAAATAACTTCCTG	TGG	1	0.530612	0.701299	0.929293	0.586207	0	0.855556	0.38	0.788732	0.618029	0.569361	0.814622	1	0	1	0	1	1	0
Coding_sg1338	KBM7	Coding_CRISPRko	Coding	CTGGCGCTTTAGTTGAACCC	AGG	1	0.632653	0.662338	0.353535	0.62069	0	0.711111	0.54	0.690141	0.790023	0.0854602	0.858798	1	1	0	0	0	1	0
Coding_sg1603	KBM7	Coding_CRISPRko	Coding	GTGATCCGTGGACAGAGGAA	GGG	1	0.642857	0.597403	0.929293	0.62069	0.677419	0.811111	0.67	0.647887	0.734438	0.524326	0.845734	1	0	0	0	1	1	1
Coding_sg1521	KBM7	Coding_CRISPRko	Coding	CGCAGGTAGCCCTGGAGCTG	AGG	1	0.0612245	0.558442	0.767677	0.551724	0	0.666667	0.53	0.704225	0.668856	0.340701	0.733336	0	1	0	0	0	1	0
Coding_sg1568	KBM7	Coding_CRISPRko	Coding	CAGTGGTGCAGGTCTTCCTG	TGG	1	0.632653	0.675325	0.464646	0.517241	0	0.733333	0.59	0.84507	0.723397	0.193131	0.818214	1	0	1	0	0	1	0
Coding_sg1331	KBM7	Coding_CRISPRko	Coding	TCTCCTCCTTCTTGGCCTGG	AGG	1	0.0714286	0.662338	0.818182	0.551724	0.602151	0.5	0.46	0.676056	0.6418	0.390052	0.611421	0	0	0	0	0	1	0
Coding_sg1535	KBM7	Coding_CRISPRko	Coding	GAAGGTTGATGCTGGTGGCA	AGG	1	0.0918367	0.636364	0.69697	0.548276	0	0.677778	0.65	0.605634	0.455343	0.261364	0.705525	0	0	0	0	0	0	0
Coding_sg1552	KBM7	Coding_CRISPRko	Coding	GCCGAAAGGAAAGAAGGCCA	AGG	1	0.530612	0.558442	0.848485	0.724138	0	0.944444	0.45	0.521127	0.64816	0.391355	0.761261	1	1	0	0	0	1	0
Coding_sg1469	KBM7	Coding_CRISPRko	Coding	GACAGGAAGCAGAGTGGCTA	TGG	1	0.0306122	0.480519	0.525253	0.37931	0	0.788889	0.59	0.619718	0.627965	0.179365	0.762243	0	0	0	0	0	1	0
Coding_sg1496	KBM7	Coding_CRISPRko	Coding	GACCAGTGCTGGTAGGGCTG	AGG	1	0.255102	0.519481	0.808081	0.62069	0	0.777778	0.65	0.816901	0.75167	0.291333	0.676094	1	0	1	0	0	0	0
Coding_sg1770	KBM7	Coding_CRISPRko	Coding	GGCCCTGGTGGCCCTGGGAT	GGG	1	0.0510204	0.25974	0.373737	0.413793	0	0.544444	0.67	0.605634	0.22264	0.320428	0.701976	0	0	0	0	0	1	0
Coding_sg1538	KBM7	Coding_CRISPRko	Coding	TGGAGATGCTGGCAACAGGG	AGG	1	0.530612	0.766234	0.929293	0.724138	0.956989	0.833333	0.7	0.633803	0.779503	0.522699	0.886392	1	0	0	0	0	1	0
Coding_sg1457	KBM7	Coding_CRISPRko	Coding	ACAGCTGGACGACCTGAAGG	TGG	1	0.112245	0.701299	0.989899	0.655172	0.709677	0.888889	0.58	0.788732	0.815582	0.413775	0.842306	0	0	1	0	1	1	0
Coding_sg1373	KBM7	Coding_CRISPRko	Coding	TGTCTCAGCTCTTTGGAAAG	AGG	1	0.0510204	0.623377	0.717172	0.586207	0.806452	0.455556	0.33	0.802817	0.38298	0.233792	0.667733	0	0	1	0	1	0	0
Coding_sg1657	KBM7	Coding_CRISPRko	Coding	AAGAAACTAGGAGAATGGGT	AGG	1	0.173469	0.688312	0.575758	0.62069	0	0.844444	0.37	0.394366	0.605868	0.346943	0.837494	0	1	0	0	0	1	0
Coding_sg1559	KBM7	Coding_CRISPRko	Coding	AGAGAAGAAGCAGAGACTGT	TGG	1	0.0306122	0.649351	0.757576	0.551724	0	0.766667	0.28	0.71831	0.751146	0.303491	0.80389	0	0	0	0	1	1	1
Coding_sg1799	KBM7	Coding_CRISPRko	Coding	GCTGGCAAGCAGCTGGAAGA	TGG	1	0.0612245	0.506494	0.868687	0.517241	0.580645	0.788889	0.51	0.788732	0.665179	0.377992	0.745708	0	0	1	0	0	1	0
Coding_sg1343	KBM7	Coding_CRISPRko	Coding	CAGCTCAGGCTCCTTCCCAT	TGG	1	0.520408	0.454545	0.393939	0.37931	0	0.622222	0.67	0.746479	0.544237	0.283201	0.661809	1	1	1	0	0	1	0
Coding_sg1258	KBM7	Coding_CRISPRko	Coding	GAAGATTGAAGCCAGAGAAA	GGG	1	0.285714	0.428571	0.89899	0.551724	0.688172	0.844444	0.54	0.605634	0.616039	0.294487	0.782054	0	0	0	0	1	1	0
Coding_sg1797	KBM7	Coding_CRISPRko	Coding	TTAGTGCTGCTTCCTCCTGA	AGG	1	0.561224	0.571429	0.454545	0.482759	0.569892	0.711111	0.41	0.830986	0.557826	0.466583	0.800756	1	0	1	0	0	0	0
Coding_sg1539	KBM7	Coding_CRISPRko	Coding	TTTGTAGAAGGTGGAGATGC	TGG	1	0.632653	0.506494	0.316162	0.517241	0	0.4	0.43	0.56338	0.588059	0.0933517	0.587858	1	0	0	0	1	1	0
Coding_sg1335	KBM7	Coding_CRISPRko	Coding	ATTCGCATATATGTGGCCAA	AGG	1	0.632653	0.649351	0.656566	0.586207	0.731183	0.455556	0.64	0.746479	0.445225	0.0999751	0.95561	1	0	1	0	1	1	0
Coding_sg1336	KBM7	Coding_CRISPRko	Coding	TATATGCGAATCTATAAGAA	AGG	1	0.520408	0.571429	0.777778	0.517241	0	0.633333	0.31	0.647887	0.662251	0.362413	0.749173	1	0	0	0	0	0	0
Coding_sg1973	KBM7	Coding_CRISPRko	Coding	CAGCCACCCTGGAGGAGAAG	AGG	1	0.561224	0.532468	0.737374	0.586207	0	0.644444	0.62	0.633803	0.622848	0.382522	0.778974	1	0	0	0	0	1	0
Coding_sg1341	KBM7	Coding_CRISPRko	Coding	GCACACTTTGTGAGAACCAA	TGG	1	0.520408	0.662338	0.59596	0.448276	0.677419	0.777778	0.54	0.492958	0.290174	0.210912	0.700809	1	0	0	0	0	1	0
Coding_sg1355	KBM7	Coding_CRISPRko	Coding	GAAGGCTTTAAAGGCCAAGA	AGG	1	0.632653	0.649351	0.919192	0.62069	0.731183	0.866667	0.53	0.633803	0.74616	0.323946	0.692045	1	0	0	0	0	0	0
Coding_sg1342	KBM7	Coding_CRISPRko	Coding	CTTTGTGAGAACCAATGGGA	AGG	1	0.520408	0.714286	0.616162	0.758621	0	0.844444	0.46	0.521127	0.644644	0.337392	0.7113	1	0	0	0	1	1	0
Coding_sg1369	KBM7	Coding_CRISPRko	Coding	TAGGCCTGATGGAGAGAAGA	AGG	1	0.530612	0.558442	0.656566	0.586207	0.645161	0.622222	0.7	0.394366	0.840081	0.286629	0.830044	1	1	0	0	0	1	1
Coding_sg1645	KBM7	Coding_CRISPRko	Coding	ATGATCAGGGCAGAGGCAGA	AGG	1	0.530612	0.636364	0.939394	0.62069	0.741935	0.677778	0.61	0.647887	0.643897	0.235451	0.730849	1	0	0	0	0	1	0
Coding_sg1344	KBM7	Coding_CRISPRko	Coding	GGAATAGGTTCCAGCAGCTC	AGG	1	0.612245	0.454545	0.515152	0.482759	0	0.744444	0.57	0.591549	0.667976	0.0242928	0.752518	1	0	0	0	0	1	0
Coding_sg1340	KBM7	Coding_CRISPRko	Coding	ACAAAGTGTGCTTCTCTGGG	TGG	1	0.520408	0.714286	0.787879	0.482759	0.688172	0.744444	0.39	0.647887	0.728519	0.763744	0.760534	1	0	0	0	0	1	0
Coding_sg1337	KBM7	Coding_CRISPRko	Coding	AAGCCAAAGAGAAAGGTACC	TGG	1	0.520408	0.649351	0.69697	0.610345	0	0.377778	0.28	0.577465	0.522574	0.339633	0.706449	1	0	0	0	0	0	0
Coding_sg1849	KBM7	Coding_CRISPRko	Coding	GACAAATGACTTGAAAGAAG	TGG	1	0.632653	0.558442	0.656566	0.551724	0	0.833333	0.45	0.422535	0.5597	0.502147	0.731936	1	1	0	0	1	1	0
Coding_sg1262	KBM7	Coding_CRISPRko	Coding	TGTGGAGAGCAGAGAGCTGG	CGG	1	0.0612245	0.701299	0.707071	0.655172	0.688172	0.811111	0.77	0.71831	0.773029	0.432666	0.587056	0	0	0	0	0	1	0
Coding_sg1525	KBM7	Coding_CRISPRko	Coding	ACTTCAAGAAGAAGAAGCTG	CGG	1	0.0612245	0.727273	0.969697	0.724138	0	0.9	0.42	0.492958	0.872794	0.424697	0.812636	0	0	0	0	0	1	0
Coding_sg1332	KBM7	Coding_CRISPRko	Coding	TGACGAACACAAAGGGAAAG	AGG	1	0.520408	0.584416	0.909091	0.586207	0	0.688889	0.28	0.732394	0.485495	0.429727	0.744971	1	0	0	0	0	1	0
Coding_sg1577	KBM7	Coding_CRISPRko	Coding	ACAGGTGTGGTGGCTGGAGG	TGG	1	0.704082	0.467532	0.616162	0.724138	0	0.866667	0.78	0.887324	0.575032	0.537638	0.688564	1	1	1	0	1	1	0
Coding_sg1339	KBM7	Coding_CRISPRko	Coding	TGTGCTTCTCTGGGTGGAGC	AGG	1	0.520408	0.454545	0.460606	0.448276	0	0.6	0.35	0.577465	0.463084	0.0208491	0.633989	1	0	0	0	0	1	0
Coding_sg1553	KBM7	Coding_CRISPRko	Coding	GAAGCAGGAGGCTAAGAAAG	TGG	1	0.561224	0.662338	0.949495	0.655172	0.817204	0.833333	0.69	0.633803	0.758066	0.404712	0.929183	1	0	0	0	0	1	0
Coding_sg1421	KBM7	Coding_CRISPRko	Coding	TCATGCCAGCCTTGTATCCC	AGG	1	0.0510204	0.506494	0.363636	0.344828	0	0.355556	0.25	0.619718	0.692223	0.174181	0.636559	0	0	0	0	0	0	0
Coding_sg1767	KBM7	Coding_CRISPRko	Coding	GCCATGGCGCCCAGCCGGAA	TGG	1	0.153061	0.454545	0.636364	0.548276	0	0.677778	0.69	0.549296	0.502004	0.435932	0.648859	0	0	0	0	0	1	0
Coding_sg1401	KBM7	Coding_CRISPRko	Coding	CTGCTTGATCAGAGACTCTG	AGG	1	0.0918367	0.688312	0.787879	0.517241	0	0.522222	0.56	0.619718	0.571396	0.757005	0.814981	0	0	0	0	0	1	0
Coding_sg1974	KBM7	Coding_CRISPRko	Coding	CTCTTTCCTCTTCTCCTCCA	GGG	1	0.561224	0.363636	0.242424	0.544828	0	0.277778	0.56	0.619718	0.595456	0.383054	0.649143	1	0	0	0	0	1	0
Coding_sg1757	KBM7	Coding_CRISPRko	Coding	GGAGAGCTTGGCCAGGATGA	TGG	1	0.530612	0.480519	0.808081	0.551724	0	0.811111	0.44	0.746479	0.651001	0.512497	0.816018	1	1	1	0	1	1	0
Coding_sg1451	KBM7	Coding_CRISPRko	Coding	AGAAGCAGCAGCGGAAGGAG	CGG	1	0.122449	0.480519	0.929293	0.724138	0.645161	0.855556	0.74	0.56338	0.728515	0.502712	0.809309	0	0	0	0	0	1	0
Coding_sg1802	KBM7	Coding_CRISPRko	Coding	GAATAAGCACAAGAGAAAGA	AGG	1	0.653061	0.584416	0.949495	0.655172	0	0.922222	0.3	0.56338	0.769574	0.300627	0.855301	1	0	0	0	0	1	0
Coding_sg1333	KBM7	Coding_CRISPRko	Coding	AACACAAAGGGAAAGAGGAG	AGG	1	0.612245	0.688312	1	0.655172	0	0.833333	0.34	0.605634	0.522652	0.299537	0.803359	1	0	0	0	1	1	0
Coding_sg1772	KBM7	Coding_CRISPRko	Coding	ATCTACAGATGCAGAACCCA	TGG	1	0.612245	0.61039	0.757576	0.448276	0	0.7	0.39	0.309859	0.732371	0.169592	0.795776	1	0	0	0	0	1	0
Coding_sg1417	KBM7	Coding_CRISPRko	Coding	AGAGGTGAACAAGAAGGAGG	TGG	1	0.112245	0.688312	0.929293	0.827586	0.645161	0.955556	0.69	0.732394	0.743921	0.322973	0.857554	0	0	0	0	0	1	0
Coding_sg1471	KBM7	Coding_CRISPRko	Coding	GGAGGAGATAAGAAGAGAAA	GGG	1	0.530612	0.454545	0.717172	0.655172	0	0.911111	0.51	0.732394	0.647896	0.303689	0.830331	1	0	0	0	0	1	0
Coding_sg1771	KBM7	Coding_CRISPRko	Coding	GCAGAACCCATGGATACAGA	GGG	1	0.612245	0.766234	0.737374	0.655172	0.892473	0.9	0.48	0.676056	0.56618	0.421004	0.814974	1	1	0	0	0	1	0
Coding_sg1474	KBM7	Coding_CRISPRko	Coding	GGGAGGAGATAAGAAGAGAA	AGG	1	0.632653	0.597403	0.919192	0.62069	0	0.844444	0.51	0.521127	0.81144	0.360544	0.854861	1	1	0	0	0	1	0
Coding_sg1416	KBM7	Coding_CRISPRko	Coding	GAACAAGAAGGAGGTGGTGG	AGG	1	0.0816327	0.584416	0.959596	0.655172	0	0.933333	0.66	0.71831	0.631405	0.329467	0.781728	0	0	0	0	0	0	0
Coding_sg1485	KBM7	Coding_CRISPRko	Coding	GGTAGGTAAGAAAGGAAAGA	AGG	1	0.530612	0.623377	0.979798	0.655172	0	0.888889	0.36	0.577465	0.80767	0.344478	0.808324	1	0	0	0	1	1	0
Coding_sg1422	KBM7	Coding_CRISPRko	Coding	GCCTTCCTGGGATACAAGGC	TGG	1	0.632653	0.571429	0.656566	0.517241	0	0.722222	0.31	0.619718	0.654995	0.228382	0.676983	1	0	0	0	0	1	0
Coding_sg2273	KBM7	Coding_CRISPRko	Coding	CGACCGACGCGTACCTTAAT	AGG	0	0.387755	0.12987	0.121212	0.344828	0	0.188889	0.49	0.676056	0.207802	0.344474	0.317469	0	0	0	0	1	0	0
Coding_sg2174	KBM7	Coding_CRISPRko	Coding	TCTTAAACCGATACGGATCC	CGG	0	0.979592	0.584416	0.0606061	0.37931	0	0.222222	0.42	0.56338	0.693078	0.276954	0.604294	1	0	0	0	0	0	0
Coding_sg2274	KBM7	Coding_CRISPRko	Coding	GACGCGTACCTTAATAGGCA	GGG	0	0.94898	0.727273	0.494949	0.482759	0	0.811111	0.4	0.577465	0.683918	0.274386	0.757729	1	1	0	0	0	0	1
Coding_sg2361	KBM7	Coding_CRISPRko	Coding	TGATCCGCCAGCGCCATATC	AGG	0	0.816327	0.467532	0.40404	0.310345	0	0.188889	0.43	0.605634	0.314796	0.121009	0.375521	1	1	0	0	0	1	1
Coding_sg2194	KBM7	Coding_CRISPRko	Coding	CGATGTTCTTGTAGTACCGC	GGG	0	0.479592	0.636364	0.10101	0.482759	0	0.588889	0.45	0.56338	0.454512	0.00817007	0.646537	0	1	0	1	0	1	0
Coding_sg2233	KBM7	Coding_CRISPRko	Coding	CTCCCGCAGCCCGAGATGAT	CGG	0	0.408163	0.519481	0.626263	0.344828	0	0.155556	0.51	0.661972	0.456612	0.331081	0.479891	0	1	0	0	0	0	0
Coding_sg2118	KBM7	Coding_CRISPRko	Coding	TCTACGATGCCAACGGCGCC	AGG	0	0.316327	0.519481	0.858586	0.448276	0	0.333333	0.32	0.619718	0.493038	0.251098	0.323979	0	1	0	0	0	1	0
Coding_sg2177	KBM7	Coding_CRISPRko	Coding	ATCATCCACGACCCGGGCCG	CGG	0	0.530612	0.506494	0.878788	0.724138	0	0.722222	0.53	0.760563	0.520952	0.326277	0.59382	1	1	1	0	0	1	0
Coding_sg2421	KBM7	Coding_CRISPRko	Coding	AACCCGCACATCATCAGTTA	TGG	0	0.897959	0.415584	0.544444	0.344828	0	0.477778	0.47	0.661972	0.40618	0.150746	0.541119	1	0	0	0	0	1	0
Coding_sg2103	KBM7	Coding_CRISPRko	Coding	CCCGACTTTCTTGGTACGTT	TGG	0	0.683673	0.233766	0.020202	0.172414	0	0.0777778	0.35	0.422535	0.214135	0.0557241	0.545827	1	0	0	0	0	1	0
Coding_sg2034	KBM7	Coding_CRISPRko	Coding	TACCTATGCGGCCGTGGCCG	TGG	0	0.897959	0.454545	0.616162	0.551724	0	0.6	0.38	0.746479	0.476496	0.214192	0.429125	1	0	1	0	0	1	0
Coding_sg2336	KBM7	Coding_CRISPRko	Coding	ACTACAGTGCCTCGCCGCCT	GGG	0	0.428571	0.428571	0.484848	0.517241	0	0.522222	0.63	0.521127	0.445596	0.530417	0.359834	0	0	0	0	0	0	0
Coding_sg2149	KBM7	Coding_CRISPRko	Coding	CCTCACCTGTTTGGCGGTCC	AGG	0	0.408163	0.337662	0.0505051	0.241379	0	0.111111	0.56	0.577465	0.260248	0.145145	0.760381	0	0	0	0	0	0	0
Coding_sg2182	KBM7	Coding_CRISPRko	Coding	CTCTTACAGAGAGGCGGATT	TGG	0	0.408163	0.233766	0.131313	0.172414	0	0.122222	0.53	0.507042	0.224439	0.0781809	0.369824	0	1	0	0	0	0	0
Coding_sg2234	KBM7	Coding_CRISPRko	Coding	GCCGGGCCGGCCATGCTTTA	CGG	0	0.663265	0.168831	0.676768	0.206897	0	0.244444	0.5	0.830986	0.11776	0.235324	0.327652	1	0	1	0	0	0	0
Coding_sg2355	KBM7	Coding_CRISPRko	Coding	TCGAGACGAGATTTCTCGAA	GGG	0	0.469388	0.662338	0.474747	0.517241	0	0.311111	0.68	0.56338	0.362776	0.211406	0.576482	0	0	0	0	0	1	0
Coding_sg2366	KBM7	Coding_CRISPRko	Coding	AGCCTTCGCTAGTCTCCGTA	TGG	0	0.408163	0.61039	0.373737	0.310345	0	0.266667	0.41	0.690141	0.421552	0.341596	0.64967	0	1	0	0	0	1	0
Coding_sg2173	KBM7	Coding_CRISPRko	Coding	TGCCGCCGAGGGCATTCACA	CGG	0	0.469388	0.532468	0.656566	0.448276	0.645161	0.255556	0.3	0.774648	0.494028	0.407499	0.423761	0	1	1	0	0	0	0
Coding_sg2197	KBM7	Coding_CRISPRko	Coding	CTGTGACGATGTCACCGATC	TGG	0	0.295918	0.532468	0.171717	0.275862	0	0.2	0.57	0.577465	0.492569	0.307996	0.433995	0	1	0	0	1	0	0
Coding_sg1988	KBM7	Coding_CRISPRko	Coding	CTACATACCTTCTGGCGGCC	AGG	0	0.408163	0.519481	0.232323	0.310345	0	0.233333	0.33	0.478873	0.364401	0.27984	0.121622	0	1	0	0	0	1	0
Coding_sg2365	KBM7	Coding_CRISPRko	Coding	CATGACCGGTCCGGTCAGCT	GGG	0	0.326531	0.493506	0.636364	0.344828	0	0.355556	0.59	0.56338	0.629748	0.289612	0.283039	0	1	0	0	0	1	0
Coding_sg2304	KBM7	Coding_CRISPRko	Coding	TTGGATTAGTTTGTCGCTGA	TGG	0	0.367347	0.480519	0.111111	0.482759	0	0.388889	0.69	0.577465	0.390649	0.16264	0.424591	0	0	0	0	1	0	0
Coding_sg2343	KBM7	Coding_CRISPRko	Coding	CAGCGCACGATGGGCCGGAT	GGG	0	0.22449	0.454545	0.121212	0.413793	0	0.322222	0.84	0.633803	0.22365	0.32893	0.565045	0	0	0	0	0	1	0
Coding_sg2213	KBM7	Coding_CRISPRko	Coding	ATCGAGCCAAACGGTGAATC	CGG	0	0.27551	0.428571	0.171717	0.344828	0	0.233333	0.49	0.492958	0.275264	0.0975162	0.549122	0	0	0	0	1	0	0
Coding_sg2053	KBM7	Coding_CRISPRko	Coding	ATGAGATGATCGACGTCATC	GGG	0	0.377551	0.402597	0.232323	0.310345	0	0.111111	0.58	0.605634	0.261257	0.115876	0.369078	0	0	0	0	1	0	0
Coding_sg2082	KBM7	Coding_CRISPRko	Coding	TCACTTTGGCGACGCGCAGC	TGG	0	0.204082	0.285714	0.606061	0.37931	0	0.288889	0.27	0.676056	0.116768	0.12642	0.278289	0	0	0	0	0	1	0
Coding_sg2307	KBM7	Coding_CRISPRko	Coding	GTGAGAAGGGCCGGCGGATT	CGG	0	0.469388	0.181818	0.282828	0.241379	0	0.266667	0.81	0.521127	0.0557339	0.15616	0.521629	0	0	0	0	0	0	0
Coding_sg2095	KBM7	Coding_CRISPRko	Coding	CTGTCATAACGCCGCTTTCC	TGG	0	0.928571	0.142857	0.10101	0.103448	0	0.1	0.25	0.450704	0.070248	0.0495238	0.202717	1	1	0	0	0	1	0
Coding_sg2258	KBM7	Coding_CRISPRko	Coding	CACGAACAAGCGCGTGTGCG	AGG	0	0.336735	0.623377	0.848485	0.344828	0	0.333333	0.5	0.605634	0.64226	0.813767	0.665495	0	0	0	0	0	0	0
Coding_sg2116	KBM7	Coding_CRISPRko	Coding	TTTGTTAGGTCATCGTATTG	AGG	0	0.408163	0.597403	0.737374	0.448276	0	0.233333	0.42	0.901408	0.277727	0.242573	0.343	0	0	1	0	0	0	0
Coding_sg2096	KBM7	Coding_CRISPRko	Coding	TATCCTTACGGCAATTAACT	GGG	0	0.367347	0.532468	0.444444	0.344828	0	0.255556	0.32	0.619718	0.351096	0.0879501	0.388947	0	1	0	0	1	1	1
Coding_sg2327	KBM7	Coding_CRISPRko	Coding	TTAGTGAGGCGCTCCACAAT	GGG	0	0.265306	0.493506	0.40404	0.482759	0	0.322222	0.57	0.774648	0.441002	0.132316	0.537347	0	0	1	0	0	0	0
Coding_sg2036	KBM7	Coding_CRISPRko	Coding	ACTATTTGTCGAAGTTGATC	CGG	0	0.826531	0.480519	0.20202	0.241379	0	0.255556	0.26	0.549296	0.29475	0.112681	0.360988	1	1	0	0	1	0	1
Coding_sg2219	KBM7	Coding_CRISPRko	Coding	TCTTCATACCCGAGCGGGCA	AGG	0	0.469388	0.467532	0.505051	0.37931	0	0.422222	0.35	0.478873	0.278977	0.302179	0.55713	0	1	0	0	0	0	0
Coding_sg2395	KBM7	Coding_CRISPRko	Coding	TTCCTATTCTAGGAGCGAGC	TGG	0	0.408163	0.467532	0.131313	0.413793	0	0.344444	0.17	0.676056	0.159102	0.104445	0.443003	0	1	0	0	0	0	0
Coding_sg1991	KBM7	Coding_CRISPRko	Coding	TCCCGTCCCTCCAGTTATAC	AGG	0	0.367347	0.350649	0.0909091	0.275862	0	0.111111	0.33	0.647887	0.236844	0.0748298	0.361992	0	0	0	0	0	0	0
Coding_sg2246	KBM7	Coding_CRISPRko	Coding	CCTGGGACTCACCATAAATC	TGG	0	0.367347	0.337662	0.232323	0.37931	0	0.455556	0.18	0.774648	0.20818	0.20588	0.647856	0	0	1	0	1	0	0
Coding_sg2247	KBM7	Coding_CRISPRko	Coding	GGTCACGTGGCCCAGATTTA	TGG	0	0.367347	0.285714	0.69697	0.206897	0	0.222222	0.35	0.732394	0.211353	0.0821176	0.364525	0	0	0	0	0	0	0
Coding_sg2159	KBM7	Coding_CRISPRko	Coding	CTCATTGCTGCCCGCCGGAC	TGG	0	0.346939	0.25974	0.161616	0.275862	0	0.222222	0.55	0.492958	0.142526	0.213224	0.446889	0	0	0	0	0	0	0
Coding_sg2236	KBM7	Coding_CRISPRko	Coding	TGCTTCCATCCCGCCAGTTT	GGG	0	0.367347	0.233766	0.0707071	0.275862	0	0.144444	0.49	0.661972	0.283764	0.0833341	0.389061	0	0	0	0	0	0	0
Coding_sg2050	KBM7	Coding_CRISPRko	Coding	TGCGCAAGGTGGCCTGTATT	GGG	0	0.265306	0.194805	0.151515	0.103448	0	0.0444444	0.47	0.633803	0.191728	0.19117	0.36749	0	1	0	0	0	0	0
Coding_sg2383	KBM7	Coding_CRISPRko	Coding	AGAAGTATGTCCGACAAGCC	TGG	0	0.316327	0.584416	0.545455	0.482759	0	0.511111	0.47	0.633803	0.538569	0.275119	0.429117	0	0	0	0	1	1	0
Coding_sg2342	KBM7	Coding_CRISPRko	Coding	AAGCCGGACGAGTTCGAGTC	CGG	0	0.204082	0.571429	0.282828	0.448276	0	0.344444	0.89	0.661972	0.641481	0.269174	0.649625	0	0	0	0	0	0	0
Coding_sg2263	KBM7	Coding_CRISPRko	Coding	GGCCGCCGTGGCCGCACCGT	GGG	0	0.336735	0.506494	0.818182	0.482759	0	0.566667	0.8	0.690141	0.694371	0.32537	0.544955	0	0	0	0	0	0	0
Coding_sg2195	KBM7	Coding_CRISPRko	Coding	ACTGGTAATGTGTCCATTCG	AGG	0	0.836735	0.428571	0.676768	0.448276	0.709677	0.377778	0.53	0.901408	0.412249	0.62408	0.708225	1	0	1	0	0	0	0
Coding_sg2288	KBM7	Coding_CRISPRko	Coding	ACTCACCGCAGGTCTAAATC	GGG	0	0.765306	0.428571	0.393939	0.413793	0	0.233333	0.4	0.690141	0.30429	0.338516	0.416513	1	0	0	0	0	0	1
Coding_sg2016	KBM7	Coding_CRISPRko	Coding	TGCCAGCATTGGATGCAATC	CGG	0	0.836735	0.402597	0.484848	0.344828	0	0.166667	0.4	0.619718	0.26116	0.175251	0.433486	1	0	0	0	0	0	0
Coding_sg2362	KBM7	Coding_CRISPRko	Coding	ATCCGAGGTGGTACCTGATA	TGG	0	0.857143	0.363636	0.111111	0.37931	0	0.188889	0.56	0.661972	0.329513	0.0852276	0.532506	1	1	0	0	1	1	1
Coding_sg2249	KBM7	Coding_CRISPRko	Coding	CTCGGCAAGGAGCGATTTGC	TGG	0	0.204082	0.324675	0.111111	0.275862	0	0.2	0.43	0.591549	0.195208	0.0103716	0.415144	0	0	0	0	0	0	0
Coding_sg2191	KBM7	Coding_CRISPRko	Coding	CGGGAAGATGGCGGACATTC	AGG	0	0.755102	0.272727	0.292929	0.310345	0	0.233333	0.62	0.422535	0.271473	0.356218	0.462703	1	0	0	0	0	0	0
Coding_sg2341	KBM7	Coding_CRISPRko	Coding	CTCGTCCGGCTTCTCGCCAT	TGG	0	0.193878	0.25974	0.121212	0.310345	0	0.288889	0.76	0.746479	0.395118	0.110253	0.534222	0	0	1	0	0	0	0
Coding_sg2091	KBM7	Coding_CRISPRko	Coding	ATATACTTCCGTTTGCCTCG	CGG	0	0.408163	0.701299	0.59596	0.517241	0.774194	0.411111	0.15	0.690141	0.633116	0.305311	0.574192	0	0	0	0	0	1	0
Coding_sg2201	KBM7	Coding_CRISPRko	Coding	CCACCGCCATGGCCGAGGAA	GGG	0	0.846939	0.571429	0.707071	0.586207	0.537634	0.6	0.55	0.746479	0.565484	0.38048	0.706364	1	1	1	0	0	0	0
Coding_sg2347	KBM7	Coding_CRISPRko	Coding	TCTCCAATTCGCGTACTAGC	CGG	0	0.163265	0.571429	0.59596	0.413793	0	0.322222	0.3	0.507042	0.177765	0.215329	0.471528	0	1	0	0	0	0	0
Coding_sg2112	KBM7	Coding_CRISPRko	Coding	TAGATGAATTGTACGGCACT	TGG	0	0.795918	0.545455	0.412121	0.413793	0	0.322222	0.51	0.549296	0.574321	0.111083	0.538578	1	0	0	0	0	0	0
Coding_sg2035	KBM7	Coding_CRISPRko	Coding	CCAGCATTACCGCGGCCGCC	GGG	0	0.469388	0.506494	0.69697	0.344828	0	0.322222	0.47	0.577465	0.315858	0.536699	0.584019	0	1	0	0	0	1	0
Coding_sg2346	KBM7	Coding_CRISPRko	Coding	ATTCGCGTACTAGCCGGACT	TGG	0	0.265306	0.506494	0.212121	0.344828	0	0.266667	0.38	0.774648	0.37695	0.0107732	0.5318	0	1	1	0	0	0	0
Coding_sg2424	KBM7	Coding_CRISPRko	Coding	TGTTTATGAGTCGCACCAAC	CGG	0	0.255102	0.506494	0.333333	0.448276	0	0.255556	0.49	0.507042	0.351164	0.255141	0.535027	0	0	0	0	1	0	0
Coding_sg2322	KBM7	Coding_CRISPRko	Coding	CTGCCTAGGTAACCTGTGTA	TGG	0	0.816327	0.493506	0.484848	0.206897	0	0.188889	0.58	0.591549	0.633876	0.159126	0.689025	1	1	0	0	0	1	0
Coding_sg1987	KBM7	Coding_CRISPRko	Coding	CTCGGCAGAAGCGAGACTTT	GGG	0	0.22449	0.480519	0.484848	0.344828	0	0.122222	0.47	0.746479	0.330044	0.0846805	0.404409	0	0	1	0	0	1	0
Coding_sg2081	KBM7	Coding_CRISPRko	Coding	GGCCGCACCGCCTGTCACTT	TGG	0	0.183673	0.467532	0.252525	0.275862	0	0.277778	0.35	0.676056	0.328272	0.0470372	0.0837309	0	0	0	0	0	0	0
Coding_sg2093	KBM7	Coding_CRISPRko	Coding	CATGCTTGCGTGAGCGCTAT	CGG	0	0.204082	0.454545	0.131313	0.241379	0	0.155556	0.59	0.647887	0.197466	0.0440604	0.34354	0	1	0	0	0	1	0
Coding_sg2202	KBM7	Coding_CRISPRko	Coding	GGCTCACCCTTCCTCGGCCA	TGG	0	0.846939	0.402597	0.353535	0.448276	0	0.722222	0.45	0.56338	0.695077	0.175439	0.742705	1	0	0	0	0	0	1
Coding_sg2251	KBM7	Coding_CRISPRko	Coding	CGGCAGTCTGTCCAACCTTC	AGG	0	0.755102	0.376623	0.10101	0.275862	0	0.222222	0.51	0.549296	0.229244	0.330662	0.355123	1	0	0	0	1	1	0
Coding_sg2334	KBM7	Coding_CRISPRko	Coding	TACGCCGCCGTTTGTGCTGC	AGG	0	0.346939	0.376623	0.040404	0.310345	0	0.266667	0.28	0.549296	0.272696	0.167338	0.277882	0	0	0	0	0	0	0
Coding_sg2241	KBM7	Coding_CRISPRko	Coding	TGGTAGCGAGCGCGGGCACC	AGG	0	0.816327	0.311688	0.676768	0.344828	0	0.222222	0.52	0.492958	0.415054	0.229131	0.591074	1	0	0	0	0	0	0
Coding_sg2079	KBM7	Coding_CRISPRko	Coding	GAACACGGGCAATGGATTTC	CGG	0	0.591837	0.285714	0.555556	0.172414	0	0.244444	0.48	0.647887	0.186405	0.166728	0.338233	1	0	0	0	1	0	0
Coding_sg2207	KBM7	Coding_CRISPRko	Coding	TTAGCAGCCTTACCTTAATT	AGG	0	0.857143	0.272727	0.151515	0.310345	0	0.266667	0.41	0.676056	0.250718	0.0115879	0.434104	1	1	0	0	0	0	1
Coding_sg2164	KBM7	Coding_CRISPRko	Coding	AGCCGGAGGGCAGCTTCACA	CGG	0	0.428571	0.571429	0.69697	0.448276	0.537634	0.433333	0.36	0.788732	0.482765	0.1908	0.58205	0	0	1	0	0	0	1
Coding_sg2309	KBM7	Coding_CRISPRko	Coding	CGCGCCGCTGCCAGTCCTTG	TGG	0	0.397959	0.558442	0.606061	0.275862	0	0.3	0.49	0.676056	0.353214	0.768718	0.64522	0	1	0	0	0	1	0
Coding_sg2075	KBM7	Coding_CRISPRko	Coding	CACGTGTCTTCTTAGGCCGC	AGG	0	0.173469	0.558442	0.0808081	0.551724	0	0.477778	0.38	0.732394	0.496401	0.0518092	0.275141	0	0	0	0	0	0	0
Coding_sg2416	KBM7	Coding_CRISPRko	Coding	GATCCTCACTTTCGACCAGC	TGG	0	0.285714	0.519481	0.727273	0.37931	0	0.511111	0.19	0.394366	0.205997	0.335361	0.351731	0	0	0	0	1	0	0
Coding_sg1992	KBM7	Coding_CRISPRko	Coding	CGCCATGAAGGCCTCGGGCA	CGG	0	0.785714	0.506494	0.545455	0.517241	0	0.466667	0.58	0.56338	0.426454	0.294209	0.676439	1	1	0	0	0	0	0
Coding_sg2052	KBM7	Coding_CRISPRko	Coding	CTTCTTGGTGTGCCAACGAC	TGG	0	0.183673	0.506494	0.252525	0.448276	0	0.255556	0.57	0.661972	0.386527	0.109403	0.492045	0	0	0	0	0	0	0
Coding_sg2088	KBM7	Coding_CRISPRko	Coding	CCGCACGAACTTGGTGTGTT	TGG	0	0.27551	0.467532	0.0707071	0	0	0.0333333	0.65	0.450704	0.30137	0.0896935	0.646636	0	0	0	0	0	0	0
Coding_sg2413	KBM7	Coding_CRISPRko	Coding	ACGCTCGAACTTCCGGCCCT	TGG	0	0.22449	0.441558	0.30303	0.37931	0	0.333333	0.67	0.71831	0.474631	0.151374	0.399228	0	0	0	0	0	0	0
Coding_sg2171	KBM7	Coding_CRISPRko	Coding	GCACATTGCCAATGTTGAGC	TGG	0	0.346939	0.428571	0.313131	0.413793	0	0.666667	0.03	0.535211	0.220821	0.0959109	0.34444	0	0	0	0	0	1	0
Coding_sg2074	KBM7	Coding_CRISPRko	Coding	CGCATGGCACGTGTCTTCTT	AGG	0	0.387755	0.402597	0.0909091	0.344828	0	0.177778	0.48	0.704225	0.0795402	0.0222451	0.313518	0	0	0	0	0	0	0
Coding_sg2230	KBM7	Coding_CRISPRko	Coding	AGGTGCGTCTTCACCACTTC	CGG	0	0.132653	0.402597	0.0707071	0.344828	0	0.188889	0.51	0.647887	0.292756	0.0872688	0.554272	0	0	0	0	0	1	0
Coding_sg2165	KBM7	Coding_CRISPRko	Coding	CTCCTCCCAGGTGTTATGTC	TGG	0	0.826531	0.38961	0.0506061	0.172414	0	0.0777778	0.39	0.690141	0.453	0.117678	0.455772	1	0	0	0	0	1	0
Coding_sg2287	KBM7	Coding_CRISPRko	Coding	CAAGACCATGCCATTCCGGC	TGG	0	0.346939	0.337662	0.717172	0.482759	0	0.666667	0.3	0.619718	0.317938	0.330038	0.638536	0	0	0	0	0	1	0
Coding_sg2419	KBM7	Coding_CRISPRko	Coding	CCGCCAGCTCACCTTCAGTT	TGG	0	0.765306	0.298701	0.161616	0.275862	0	0.366667	0.5	0.591549	0.298093	0.242671	0.739415	1	0	0	0	0	0	0
Coding_sg2039	KBM7	Coding_CRISPRko	Coding	CTAGGGCTACTACAAAGTTC	TGG	0	0.734694	0.25974	0.222222	0.413793	0	0.555556	0.32	0.760563	0.487798	0.338178	0.666304	1	0	1	0	0	0	0
Coding_sg2167	KBM7	Coding_CRISPRko	Coding	ACACGGGTCTTCTTGGTCTC	AGG	0	0.530612	0.233766	0.343434	0.310345	0	0.188889	0.47	0.830986	0.310127	0.197422	0.416349	1	0	1	0	0	0	0
Coding_sg2320	KBM7	Coding_CRISPRko	Coding	ATGGCTTCCATATCCGGGTG	CGG	0	0.22449	0.649351	0.323232	0.586207	0	0.566667	0.74	0.676056	0.462642	0.237643	0.699469	0	1	0	0	0	0	0
Coding_sg2211	KBM7	Coding_CRISPRko	Coding	ACAGACAAATTTATGCGACC	AGG	0	0.285714	0.571429	0.545455	0.448276	0	0.522222	0.19	0.549296	0.376471	0.33044	0.493983	0	0	0	0	0	0	0
Coding_sg2196	KBM7	Coding_CRISPRko	Coding	CTCCACAGGGACGTCCAGAT	CGG	0	0.683673	0.558442	0.474747	0.37931	0	0.2	0.66	0.591549	0.305835	0.230123	0.504835	1	1	0	0	0	0	0
Coding_sg2418	KBM7	Coding_CRISPRko	Coding	TGCACTGCGCGTGACCAGCC	GGG	0	0.336735	0.493506	0.444444	0.448276	0	0.322222	0.58	0.521127	0.212054	0.324946	0.435433	0	0	0	0	0	0	0
Coding_sg2172	KBM7	Coding_CRISPRko	Coding	TTTGTGTATTGCGGCAAGAA	GGG	0	0.826531	0.480519	0.59596	0.448276	0.548387	0.322222	0.65	0.633803	0.358261	0.100971	0.506301	1	0	0	0	0	0	0
Coding_sg2180	KBM7	Coding_CRISPRko	Coding	CTCCTGGATAACAACGTTGA	TGG	0	0.193878	0.480519	0.313131	0.37931	0	0.3	0.33	0.732394	0.364074	0.146629	0.567433	0	1	0	0	0	0	0
Coding_sg2013	KBM7	Coding_CRISPRko	Coding	GCGCCGTGAAGAGCGCCTCC	AGG	0	0.27551	0.467532	0.909091	0.517241	0	0.6	0.47	0.71831	0.36558	0.520984	0.502537	0	1	0	0	0	0	0
Coding_sg2312	KBM7	Coding_CRISPRko	Coding	TCCACAATGCTCACGTGGTC	AGG	0	0.265306	0.454545	0.252525	0.310345	0	0.188889	0.53	0.464789	0.493178	0.251234	0.496536	0	0	0	0	1	0	0
Coding_sg2380	KBM7	Coding_CRISPRko	Coding	GCGCTTCGTGGAGGTTGGCC	GGG	0	0.295918	0.428571	0.545455	0.413793	0	0.511111	0.72	0.605634	0.408253	0.257465	0.493961	0	1	0	0	0	1	0
Coding_sg2280	KBM7	Coding_CRISPRko	Coding	TTGTTAGGGTGATTCGAATT	CGG	0	0.204082	0.415584	0.10101	0.344828	0	0.1	0.78	0.605634	0.149397	0.0665705	0.350611	0	0	0	0	0	0	0
Coding_sg2248	KBM7	Coding_CRISPRko	Coding	GACATCCGTGTCCGTGTAAA	GGG	0	0.744898	0.402597	0.646465	0.103448	0	0.222222	0.62	0.492958	0.328498	0.241698	0.493439	1	0	0	0	0	0	0
Coding_sg2420	KBM7	Coding_CRISPRko	Coding	AACTGATGATGTGCGGGTTC	AGG	0	0.72449	0.311688	0.040404	0.206897	0	0.133333	0.6	0.619718	0.337038	0.135524	0.346188	1	0	0	0	0	0	0
Coding_sg2003	KBM7	Coding_CRISPRko	Coding	AGCCTGTGACGGTCCATTCC	CGG	0	0.173469	0.298701	0.0707071	0.241379	0	0.166667	0.38	0.816901	0.354962	0.115156	0.424529	0	0	1	0	0	0	0
Coding_sg2359	KBM7	Coding_CRISPRko	Coding	CAACGCCCTGCTGCGGCGGC	TGG	0	0.785714	0.272727	0.292929	0.448276	0	0.3	0.51	0.760563	0.317582	0.31133	0.203178	1	0	1	0	0	0	0
Coding_sg2332	KBM7	Coding_CRISPRko	Coding	GCGGCGCGCCTTGGCTTGCC	GGG	0	0.295918	0.207792	0.505051	0.241379	0	0.288889	0.68	0.535211	0.2075	0.343915	0.245197	0	0	0	0	0	1	0
Coding_sg2037	KBM7	Coding_CRISPRko	Coding	CCTAGCCACCCAGGCTACTT	TGG	0	0.734694	0.168831	0.616162	0.275862	0	0.2	0.39	0.690141	0.236184	0.1557	0.247748	1	0	0	0	0	1	0
Coding_sg2313	KBM7	Coding_CRISPRko	Coding	TGGGTTCCACAATGCTCACG	TGG	0	0.27551	0.688312	0.646465	0.517241	0.83871	0.622222	0.5	0.676056	0.70435	0.35726	0.71438	0	0	0	0	1	0	0
Coding_sg1996	KBM7	Coding_CRISPRko	Coding	TCGCGGCCAGCAAGTGCCGC	CGG	0	0.153061	0.454545	0.59596	0.655172	0	0.566667	0.54	0.732394	0.571647	0.275357	0.584085	0	1	0	0	0	0	0
Coding_sg2001	KBM7	Coding_CRISPRko	Coding	CTTTCCCAGGTCAGCAGATC	CGG	0	0.72449	0.428571	0.323232	0.241379	0	0.122222	0.52	0.464789	0.274122	0.0175607	0.362223	1	0	0	0	0	0	0
Coding_sg2357	KBM7	Coding_CRISPRko	Coding	CCAAGATCCGCAAGGCCGCC	CGG	0	0.295918	0.402597	0.646465	0.37931	0	0.344444	0.41	0.577465	0.302789	0.46607	0.414768	0	0	0	0	0	0	0
Coding_sg1990	KBM7	Coding_CRISPRko	Coding	TGGCCAGAAACCTGTATAAC	TGG	0	0.72449	0.311688	0.252525	0.275862	0	0.188889	0.41	0.450704	0.24667	0.110036	0.445119	1	0	0	0	0	0	1
Coding_sg2012	KBM7	Coding_CRISPRko	Coding	ACGGCGCTTGCGTGCTTCCT	TGG	0	0.173469	0.233766	0.20202	0.241379	0	0.355556	0.64	0.633803	0.125387	0.389635	0.196564	0	0	0	0	0	0	0
Coding_sg2331	KBM7	Coding_CRISPRko	Coding	GTCTCTTCGCAATTTGTTCC	TGG	0	0.234694	0.181818	0.040404	0.206897	0	0.244444	0.08	0.577465	0.12302	0.0164748	0.306363	0	0	0	0	0	0	0
Coding_sg2272	KBM7	Coding_CRISPRko	Coding	CGCAGGCATTTGTTGCTATC	GGG	0	0.755102	0.168831	0.262626	0.137931	0	0.0444444	0.51	0.633803	0.0538996	0.0322627	0.141718	1	0	0	0	0	0	0
Coding_sg2373	KBM7	Coding_CRISPRko	Coding	CACCTTGAGACGGTCCAGAG	CGG	0	0.193878	0.766234	0.868687	0.589655	0.83871	0.488889	0.55	0.802817	0.640936	0.743797	0.725527	0	0	1	0	1	1	0
Coding_sg2048	KBM7	Coding_CRISPRko	Coding	CAGGGCTACCTTATCAAGGA	CGG	0	0.193878	0.688312	0.343434	0.62069	0.655914	0.622222	0.72	0.647887	0.80378	0.245893	0.768441	0	1	0	0	0	0	0
Coding_sg2212	KBM7	Coding_CRISPRko	Coding	TCTTATAATATCGAGCCAAA	CGG	0	0.346939	0.662338	0.858586	0.448276	0.795699	0.277778	0.34	0.478873	0.209754	0.158238	0.335177	0	0	0	0	0	0	0
Coding_sg2204	KBM7	Coding_CRISPRko	Coding	CTTCGCGAATTCCACGTGCT	AGG	0	0.163265	0.649351	0.424242	0.206897	0	0.1	0.43	0.71831	0.520169	0.138298	0.505883	0	1	0	0	0	0	0
Coding_sg2370	KBM7	Coding_CRISPRko	Coding	TTGATGCGGATGACGTGGAA	GGG	0	0.244898	0.636364	0.434343	0.517241	0	0.444444	0.72	0.661972	0.401245	0.215885	0.717346	0	0	0	0	0	0	0
Coding_sg2264	KBM7	Coding_CRISPRko	Coding	ACACACCCACGGTGCGGCCA	CGG	0	0.27551	0.597403	0.40404	0.586207	0	0.566667	0.6	0.661972	0.617844	0.462122	0.665169	0	1	0	0	0	1	0
Coding_sg2044	KBM7	Coding_CRISPRko	Coding	GGACCTGCCTCACCTTGCGG	AGG	0	0.785714	0.558442	0.929293	0.827586	0	0.977778	0.43	0.859155	0.790939	0.371911	0.839991	1	0	1	0	1	0	1
Coding_sg2098	KBM7	Coding_CRISPRko	Coding	GTGGATGAGTTTCCGCTTTG	TGG	0	0.479592	0.545455	0.676768	0.310345	0	0.277778	0.47	0.690141	0.458342	0.768546	0.476494	0	0	0	0	0	0	0
Coding_sg2228	KBM7	Coding_CRISPRko	Coding	GCGCCTGCGCAAGGCCAAGA	AGG	0	0.102041	0.519481	0.939394	0.517241	0.731183	0.744444	0.72	0.535211	0.525502	0.483584	0.457043	0	0	0	0	0	0	0
Coding_sg2338	KBM7	Coding_CRISPRko	Coding	GTAGCAGGCGGACACGGCCA	TGG	0	0.306122	0.493506	0.909091	0.586207	0	0.911111	0.54	0.774648	0.705062	0.356471	0.737568	0	0	1	0	0	1	0
Coding_sg2062	KBM7	Coding_CRISPRko	Coding	CGTGGAAAGAGCTGCCCAAC	TGG	0	0.214286	0.441558	0.444444	0.37931	0	0.255556	0.58	0.605634	0.300305	0.472323	0.450927	0	0	0	0	0	0	0
Coding_sg2038	KBM7	Coding_CRISPRko	Coding	CTGTCAACCTTGACAAATTG	TGG	0	0.173469	0.441558	0.20202	0.37931	0	0.422222	0.35	0.56338	0.314018	0.433248	0.635903	0	0	0	0	0	1	0
Coding_sg2010	KBM7	Coding_CRISPRko	Coding	TTGTCCAGAGGGCCACGATT	GGG	0	0.142857	0.428571	0.393939	0.37931	0	0.266667	0.59	0.450704	0.424624	0.142889	0.430316	0	1	0	0	0	1	0
Coding_sg2216	KBM7	Coding_CRISPRko	Coding	CACCGATCTGTGAAGGAGTA	AGG	0	0.520408	0.415584	0.181818	0.275862	0	0.111111	0.54	0.690141	0.308922	0.324676	0.556136	1	0	0	0	0	0	0
Coding_sg2047	KBM7	Coding_CRISPRko	Coding	TCAGCTTGCCGTCCTTGATA	AGG	0	0.336735	0.402597	0.313131	0.37931	0	0.433333	0.4	0.647887	0.507267	0.00613492	0.565637	0	0	0	0	0	0	0
Coding_sg2060	KBM7	Coding_CRISPRko	Coding	CAGACAAGGCAAAGCGAAAT	TGG	0	0.459184	0.363636	0.434343	0.241379	0	0.366667	0.45	0.408451	0.136984	0.251052	0.368739	0	0	0	0	0	0	0
Coding_sg2132	KBM7	Coding_CRISPRko	Coding	CGAGAAGCGCTTGTCCTTCT	GGG	0	0.132653	0.207792	0.040404	0.206897	0	0.2	0.68	0.690141	0.0929637	0.0952948	0.396497	0	0	0	0	0	1	0
Coding_sg2294	KBM7	Coding_CRISPRko	Coding	GGCTCACCTTATAATATTTC	AGG	0	0.72449	0.12987	0.0505051	0.137931	0	0.222222	0.19	0.507042	0.0490364	0.0631265	0.366168	1	0	0	0	0	0	0
Coding_sg2090	KBM7	Coding_CRISPRko	Coding	TCGCACTTCCTCATGGGAGT	CGG	0	0.5	0.675325	0.111111	0.448276	0	0.3	0.5	0.549296	0.542041	0.0909809	0.601528	1	0	0	0	0	1	1
Coding_sg2033	KBM7	Coding_CRISPRko	Coding	GGCCACGTGAGCCACGGCCA	CGG	0	0.642857	0.636364	0.646465	0.455172	0	0.766667	0.5	0.647887	0.580717	0.423105	0.52785	1	0	0	0	0	1	0
Coding_sg2107	KBM7	Coding_CRISPRko	Coding	ATTCCTGGCCTGGCGAAGAA	TGG	0	0.193878	0.597403	0.747475	0.37931	0.623656	0.333333	0.6	0.71831	0.414416	0.132706	0.551735	0	1	0	0	0	1	0
Coding_sg2189	KBM7	Coding_CRISPRko	Coding	ACTGTTCCTTCACGTAGCCT	CGG	0	0.122449	0.597403	0.272727	0.482759	0	0.711111	0.35	0.71831	0.428665	0.145209	0.312125	0	0	0	0	0	1	0
Coding_sg1993	KBM7	Coding_CRISPRko	Coding	CAGACCGAGACATGGGTGCC	CGG	0	0.744898	0.545455	0.585859	0.37931	0	0.2	0.64	0.422535	0.703858	0.409997	0.314126	1	1	0	0	0	0	0
Coding_sg2278	KBM7	Coding_CRISPRko	Coding	CACTTCTCAAAGTGTACTGC	TGG	0	0.744898	0.519481	0.010101	0.37931	0	0.433333	0.01	0.549296	0.39418	0.035852	0.517905	1	0	0	0	0	0	0
Coding_sg2296	KBM7	Coding_CRISPRko	Coding	GAGATGGGTGTCACCTCCAT	AGG	0	0.683673	0.506494	0.535354	0.482759	0	0.644444	0.99	0.676056	0.655043	0.211502	0.691829	1	0	0	0	0	0	0
Coding_sg2325	KBM7	Coding_CRISPRko	Coding	TTCTTACCCATGAATCCAGC	AGG	0	0.520408	0.506494	0.242424	0.448276	0	0.344444	0.15	0.605634	0.171893	0.171311	0.425093	1	0	0	0	0	1	0
Coding_sg2243	KBM7	Coding_CRISPRko	Coding	CGGGAATTTATTTGCCAGGA	AGG	0	0.632653	0.493506	0.171717	0.448276	0	0.488889	0.56	0.366197	0.223162	0.134729	0.426261	1	0	0	0	0	1	0
Coding_sg2089	KBM7	Coding_CRISPRko	Coding	TTTGAGGGCCCGTTTGTCCT	TGG	0	0.234694	0.480519	0.181818	0.413793	0	0.322222	0.47	0.816901	0.369275	0.136134	0.316739	0	1	1	0	0	1	0
Coding_sg2354	KBM7	Coding_CRISPRko	Coding	GTGGACTTGTTCCGCCTCCT	CGG	0	0.265306	0.467532	0.313131	0.206897	0	0.311111	0.64	0.521127	0.393836	0.358044	0.274712	0	0	0	0	0	0	0
Coding_sg2042	KBM7	Coding_CRISPRko	Coding	GAAGCGGCCATGGCCAAACT	TGG	0	0.112245	0.454545	0.40404	0.448276	0	0.766667	0.52	0.746479	0.421927	0.126055	0.576449	0	0	1	0	0	1	0
Coding_sg2394	KBM7	Coding_CRISPRko	Coding	GGCTTCGAGCAAACTTTAGC	TGG	0	0.142857	0.441558	0.363636	0.344828	0	0.466667	0.05	0.605634	0.112495	0.0191067	0.288363	0	0	0	0	0	0	0
Coding_sg2226	KBM7	Coding_CRISPRko	Coding	CGTGGACCTCGACCAGCTGC	TGG	0	0.22449	0.428571	0.181818	0.482759	0	0.644444	0.3	0.746479	0.56981	0.251458	0.74208	0	0	1	0	0	1	1
Coding_sg2160	KBM7	Coding_CRISPRko	Coding	AGACCCACTTTGCGGCCAGC	AGG	0	0.397959	0.415584	0.636364	0.344828	0	0.388889	0.16	0.577465	0.305086	0.4272	0.25786	0	0	0	0	0	0	0
Coding_sg2108	KBM7	Coding_CRISPRko	Coding	CCTGGCGAAGAATGGTGTTC	CGG	0	0.204082	0.415584	0.222222	0.413793	0	0.188889	0.55	0.71831	0.50653	0.351854	0.498124	0	0	0	0	0	0	0
Coding_sg2261	KBM7	Coding_CRISPRko	Coding	AGTGAGTTCTCCCGCCCTCT	TGG	0	0.183673	0.402597	0.272727	0.241379	0	0.3	0.39	0.633803	0.295058	0.238646	0.408314	0	0	0	0	0	1	0
Coding_sg2119	KBM7	Coding_CRISPRko	Coding	TCAGACTAGTGCTGAGTCTT	GGG	0	0.367347	0.38961	0.20202	0.241379	0	0.188889	0.57	0.464789	0.473748	0.0448829	0.454322	0	0	0	0	0	0	0
Coding_sg2318	KBM7	Coding_CRISPRko	Coding	ACCAACAGGTCCGCCAAATC	CGG	0	0.0816327	0.38961	0.474747	0.310345	0	0.155556	0.43	0.492958	0.355625	0.173425	0.3516	0	0	0	0	0	0	0
Coding_sg2257	KBM7	Coding_CRISPRko	Coding	TTGATGGAGATACCTCTTAC	TGG	0	0.183673	0.376623	0.282828	0.206897	0	0.266667	0.23	0.704225	0.230033	0.0637662	0.504749	0	0	0	0	0	0	0
Coding_sg2059	KBM7	Coding_CRISPRko	Coding	GAAGCCGAGGGACCCATGTC	TGG	0	0.102041	0.376623	0.848485	0.275862	0	0.455556	0.45	0.71831	0.277066	0.357102	0.591307	0	0	0	0	0	1	0
Coding_sg2392	KBM7	Coding_CRISPRko	Coding	AGGCACCTCGCATGCCTGTT	TGG	0	0.0816327	0.337662	0.373737	0.0689655	0	0.111111	0.76	0.507042	0.144123	0.208058	0.173936	0	0	0	0	0	1	0
Coding_sg2065	KBM7	Coding_CRISPRko	Coding	GAACTTCCTCTGGGAACCTT	TGG	0	0.72449	0.324675	0.272727	0.275862	0	0.611111	0.38	0.619718	0.340765	0.109954	0.453536	1	0	0	0	0	1	0
Coding_sg1997	KBM7	Coding_CRISPRko	Coding	AGCCGGCCGGCGGCACTTGC	TGG	0	0.204082	0.324675	0.20202	0.413793	0	0.255556	0.33	0.774648	0.193797	0.225029	0.325888	0	0	1	0	0	0	0
Coding_sg2019	KBM7	Coding_CRISPRko	Coding	ACACCTTCCTTCTTCGCTTT	CGG	0	0.632653	0.311688	0.020202	0.206897	0	0.0777778	0.43	0.676056	0.200552	0.132433	0.228777	1	0	0	0	0	1	0
Coding_sg2077	KBM7	Coding_CRISPRko	Coding	TCTTCTTAGGCCGCAGGTCC	AGG	0	0.183673	0.311688	0.222222	0.413793	0	0.3	0.46	0.507042	0.339037	0.136133	0.473129	0	0	0	0	0	0	0
Coding_sg2166	KBM7	Coding_CRISPRko	Coding	CAGCTTCACACGGGTCTTCT	TGG	0	0.520408	0.25974	0.171717	0.103448	0	0.155556	0.33	0.676056	0.111952	0.101421	0.318055	1	0	0	0	0	0	0
Coding_sg2109	KBM7	Coding_CRISPRko	Coding	CGAAGGGCTCTTTGGATCTC	TGG	0	0.214286	0.116883	0.0707071	0.172414	0	0.211111	0.27	0.633803	0.131896	0.415077	0.349631	0	0	0	0	0	1	0
Coding_sg2305	KBM7	Coding_CRISPRko	Coding	AAATCATTATCTTAGCCACC	AGG	0	0.510204	0.649351	0.444444	0.37931	0	0.288889	0.13	0.478873	0.559735	0.240942	0.334224	1	0	0	0	0	0	0
Coding_sg2291	KBM7	Coding_CRISPRko	Coding	TTCCTCCTGAAGGAACATCC	TGG	0	0.72449	0.61039	0.191919	0.37931	0	0.277778	0.35	0.661972	0.68153	0.327354	0.537417	1	0	0	0	0	0	0
Coding_sg2110	KBM7	Coding_CRISPRko	Coding	ACAACTCAGCCCTGCTCATG	AGG	0	0.673469	0.597403	0.959596	0.448276	0	0.388889	0.59	0.56338	0.633885	0.284934	0.596768	1	0	0	0	0	1	1
Coding_sg2145	KBM7	Coding_CRISPRko	Coding	TTTCTTTCTGCCCAGCCGAA	AGG	0	0.816327	0.571429	0.317172	0.413793	0.677419	0.211111	0.57	0.71831	0.109936	0.265805	0.123939	1	0	0	0	0	1	0
Coding_sg2254	KBM7	Coding_CRISPRko	Coding	GCTCTTACCAGAGAGTTCTC	TGG	0	0.744898	0.545455	0.636364	0.344828	0	0.366667	0.19	0.816901	0.443646	0.381819	0.4221	1	0	1	0	1	1	1
Coding_sg2143	KBM7	Coding_CRISPRko	Coding	CTGTGACGAGGCTAAGGCCG	TGG	0	0.428571	0.532468	0.676768	0.689655	0	0.744444	0.63	0.647887	0.692142	0.510367	0.684781	0	0	0	0	0	1	0
Coding_sg2267	KBM7	Coding_CRISPRko	Coding	AGTCTCCGTGCAGCGGACTC	AGG	0	0.0918367	0.493506	0.737374	0.413793	0	0.266667	0.53	0.859155	0.612321	0.335364	0.532182	0	0	1	0	0	0	0
Coding_sg2018	KBM7	Coding_CRISPRko	Coding	CCGGAAGACCCAAGGAAATC	CGG	0	0.346939	0.428571	0.555556	0.344828	0	0.255556	0.42	0.492958	0.303215	0.268011	0.438085	0	1	0	0	0	1	0
Coding_sg2056	KBM7	Coding_CRISPRko	Coding	CCACAGTGCCTCCGTTCACC	TGG	0	0.285714	0.428571	0.272727	0.206897	0	0.255556	0.16	0.577465	0.378767	0.161075	0.930735	0	0	0	0	0	0	0
Coding_sg2183	KBM7	Coding_CRISPRko	Coding	GATACTCACAAACTGGAATT	CGG	0	0.673469	0.415584	0.858586	0.37931	0	0.466667	0.52	0.56338	0.464394	0.138737	0.519832	1	0	0	0	0	0	1
Coding_sg2080	KBM7	Coding_CRISPRko	Coding	CACTTACATCTTAGAGAGCT	TGG	0	0.77551	0.402597	0.040404	0.206897	0	0.211111	0.49	0.309859	0.215362	0.0408627	0.308764	1	0	0	0	0	0	0
Coding_sg2008	KBM7	Coding_CRISPRko	Coding	TTACGCCAGGAGCTTCTTGC	GGG	0	0.632653	0.402597	0.484848	0.413793	0	0.366667	0.25	0.873239	0.400199	0.0529017	0.522536	1	0	1	0	0	0	0
Coding_sg2217	KBM7	Coding_CRISPRko	Coding	TGAAGGAGTAAGGCCCTTCT	TGG	0	0.22449	0.38961	0.313131	0.310345	0	0.288889	0.45	0.788732	0.201532	0.0526896	0.34094	0	0	1	0	0	0	1
Coding_sg2339	KBM7	Coding_CRISPRko	Coding	TGTCGTTCCCACCACTGATT	CGG	0	0.153061	0.376623	0.040404	0.310345	0	0.266667	0.5	0.746479	0.145986	0.124625	0.394362	0	0	1	0	0	0	1
Coding_sg2333	KBM7	Coding_CRISPRko	Coding	TAGACTAACCTTCATTCTCT	TGG	0	0.683673	0.350649	0.121212	0.275862	0	0.311111	0.25	0.521127	0.314132	0.339813	0.35668	1	0	0	0	0	0	0
Coding_sg2040	KBM7	Coding_CRISPRko	Coding	TCACGATGACAGGCTGCTTT	GGG	0	0.336735	0.285714	0.0909091	0.206897	0	0.144444	0.43	0.84507	0.397417	0.131486	0.37084	0	0	1	0	0	1	0
Coding_sg2302	KBM7	Coding_CRISPRko	Coding	CACGGTCTGATCCGGAAATA	TGG	0	0.102041	0.25974	0.545455	0.310345	0	0.2	0.61	0.56338	0.299691	0.0400356	0.44225	0	0	0	0	0	0	0
Coding_sg2121	KBM7	Coding_CRISPRko	Coding	CCTCCTCTCTCGAAGGTTCC	TGG	0	0.540816	0.246753	0.282828	0.172414	0.741935	0.0555556	0.24	0.746479	0.347929	0.497748	0.798844	1	0	1	0	0	1	0
Coding_sg2086	KBM7	Coding_CRISPRko	Coding	CCTGGGCTTGCTCACGTTCT	TGG	0	0.122449	0.220779	0.10101	0.241379	0	0.0777778	0.59	0.84507	0.19899	0.0942042	0.69409	0	0	1	0	0	0	0
Coding_sg2260	KBM7	Coding_CRISPRko	Coding	CCCTACTTCACTTACCTTAA	TGG	0	0.428571	0.194805	0.0909091	0.241379	0	0.111111	0.28	0.507042	0.141612	0.249625	0.634829	0	0	0	0	1	1	0
Coding_sg2076	KBM7	Coding_CRISPRko	Coding	AATGACCCAAAGGTTCCCAG	AGG	0	0.673469	0.805195	0.959596	0.724138	1	0.9	0.61	0.84507	0.859963	0.781428	0.839792	1	0	1	0	0	1	1
Coding_sg2358	KBM7	Coding_CRISPRko	Coding	GCAGTTCCCGGGCGGCCTTG	CGG	0	0.285714	0.649351	0.929293	0.344828	0	0.633333	0.54	0.873239	0.446553	0.696547	0.701418	0	1	1	0	0	0	0
Coding_sg2337	KBM7	Coding_CRISPRko	Coding	AAATCTGAGCGTTCTCAACT	TGG	0	0.418367	0.571429	0.292929	0.310345	0	0.411111	0.17	0.535211	0.401376	0.0121895	0.382828	0	0	0	0	0	0	0
Coding_sg2004	KBM7	Coding_CRISPRko	Coding	AAACACCTTGGCCCGCCGGA	AGG	0	0.142857	0.545455	0.969697	0.451724	0.612903	0.7	0.46	0.647887	0.483227	0.472665	0.602328	0	0	0	0	0	0	0
Coding_sg2028	KBM7	Coding_CRISPRko	Coding	GAGATTTGGCTTTCCGTTCG	AGG	0	0.285714	0.493506	0.373737	0.275862	0	0.388889	0.51	0.704225	0.414397	0.380658	0.582903	0	1	0	1	0	1	0
Coding_sg2311	KBM7	Coding_CRISPRko	Coding	ATGCTGCCCTGGGACCCAAC	TGG	0	0.214286	0.480519	0.333333	0.37931	0	0.3	0.64	0.788732	0.414788	0.260004	0.410593	0	1	1	0	0	1	0
Coding_sg2390	KBM7	Coding_CRISPRko	Coding	GCACCTGCTCCAAAGGCATC	TGG	0	0.265306	0.467532	0.69697	0.37931	0	0.355556	0.22	0.676056	0.410102	0.300854	0.350122	0	0	0	0	0	0	0
Coding_sg2393	KBM7	Coding_CRISPRko	Coding	TTGCCGTAAGTTGCACCCTT	AGG	0	0.0816327	0.467532	0.373737	0.344828	0	0.277778	0.76	0.535211	0.344878	0.140265	0.456448	0	1	0	0	0	1	0
Coding_sg2002	KBM7	Coding_CRISPRko	Coding	ATCCGGAAGCTCATCAAAGA	TGG	0	0.183673	0.454545	0.656566	0.517241	0.655914	0.555556	0.32	0.704225	0.436923	0.23378	0.585876	0	0	0	0	0	0	0
Coding_sg2351	KBM7	Coding_CRISPRko	Coding	TACTTCCGCTTCTTGTGGTA	GGG	0	0.112245	0.415584	0.262626	0.344828	0	0.211111	0.56	0.577465	0.522038	0.346391	0.608725	0	0	0	0	0	1	0
Coding_sg2104	KBM7	Coding_CRISPRko	Coding	CCCTCTAGGTTTGGCAGTGA	AGG	0	0.673469	0.402597	0.313131	0.344828	0	0.333333	0.62	0.422535	0.550648	0.0748321	0.700978	1	0	0	0	0	1	0
Coding_sg2259	KBM7	Coding_CRISPRko	Coding	GACCCGGGCCGCCTTCTTCA	CGG	0	0.234694	0.363636	0.818182	0.275862	0	0.5	0.46	0.746479	0.478454	0.199086	0.431844	0	0	1	0	0	0	0
Coding_sg2161	KBM7	Coding_CRISPRko	Coding	TCAAGATGGGTTTGTCAATT	CGG	0	0.306122	0.311688	0.0909091	0.206897	0	0.0888889	0.51	0.521127	0.0989144	0.108698	0.185981	0	0	0	0	0	1	1
Coding_sg2240	KBM7	Coding_CRISPRko	Coding	GCAAACGCCAGGTGCTTATT	AGG	0	0.204082	0.194805	0.242424	0.172414	0	0.177778	0.35	0.507042	0.162583	0.262121	0.255871	0	0	0	0	0	1	0
Coding_sg2411	KBM7	Coding_CRISPRko	Coding	CAATCTTCGTGTTCACTTTA	AGG	0	0.153061	0.025974	0.0808081	0.206897	0	0.166667	0.29	0.478873	0.0479297	0.0359572	0.198251	0	0	0	0	0	0	0
Coding_sg2381	KBM7	Coding_CRISPRko	Coding	AGGACAACATCTTGTTGATG	CGG	0	0.183673	0.662338	0.181818	0.448276	0	0.422222	0.48	0.43662	0.598871	0.261783	0.661223	0	0	0	0	0	1	0
Coding_sg2410	KBM7	Coding_CRISPRko	Coding	CCACCATTGTAACGTCGGAA	TGG	0	0.0918367	0.662338	0.525253	0.37931	0	0.522222	0.33	0.535211	0.347086	0.184315	0.782734	0	0	0	0	0	0	0
Coding_sg2114	KBM7	Coding_CRISPRko	Coding	TCCTCATTATAGATGATGCA	CGG	0	0.244898	0.649351	0.454545	0.344828	0	0.266667	0.2	0.464789	0.679533	0.113695	0.672716	0	0	0	0	0	1	0
Coding_sg2300	KBM7	Coding_CRISPRko	Coding	AGTGCCAAGGAAGACAGCTC	AGG	0	0.602041	0.597403	0.787879	0.482759	0	0.733333	0.45	0.746479	0.734253	0.175526	0.801917	1	0	1	0	0	0	1
Coding_sg2200	KBM7	Coding_CRISPRko	Coding	GTAACCCACCGCCATGGCCG	AGG	0	0.142857	0.597403	0.989899	0.689655	0	0.888889	0.43	0.760563	0.769095	0.29217	0.764134	0	1	1	0	0	0	0
Coding_sg2049	KBM7	Coding_CRISPRko	Coding	CAGATTTATAAGATTGGCCA	GGG	0	0.683673	0.545455	0.212121	0.689655	0	0.788889	0.44	0.619718	0.311647	0.039989	0.489241	1	0	0	0	0	0	0
Coding_sg2364	KBM7	Coding_CRISPRko	Coding	CCCTGCAGGCCAACGTGCAG	CGG	0	0.285714	0.545455	0.868687	0.758621	0.569892	0.588889	0.41	0.816901	0.644258	0.370185	0.683084	0	0	1	0	0	1	0
Coding_sg2078	KBM7	Coding_CRISPRko	Coding	AACTGTGAGAACACGGGCAA	TGG	0	0.265306	0.519481	0.535354	0.551724	0	0.633333	0.53	0.619718	0.247089	0.189578	0.731378	0	0	0	0	0	0	0
Coding_sg2270	KBM7	Coding_CRISPRko	Coding	TGCCACCAGCCTACCTTGCA	AGG	0	0.765306	0.493506	0.444444	0.310345	0	0.177778	0.24	0.56338	0.553394	0.338164	0.621594	1	1	0	0	0	1	0
Coding_sg2210	KBM7	Coding_CRISPRko	Coding	CTGTCAGATCCTTTGGCATC	CGG	0	0.408163	0.480519	0.0808081	0.344828	0	0.0444444	0.41	0.464789	0.255931	0.143272	0.266121	0	0	0	0	0	1	0
Coding_sg2250	KBM7	Coding_CRISPRko	Coding	CTGCAGTCTGTGCAGGTCTT	CGG	0	0.561224	0.441558	0.040404	0.172414	0	0.122222	0.78	0.71831	0.329173	0.0900559	0.243275	1	0	0	0	0	0	0
Coding_sg2275	KBM7	Coding_CRISPRko	Coding	TGGATGCCCGTCACCAAGTT	GGG	0	0.0918367	0.402597	0.191919	0.344828	0	0.333333	0.68	0.633803	0.352473	0.0254031	0.588727	0	1	0	0	0	0	0
Coding_sg2175	KBM7	Coding_CRISPRko	Coding	CCTCGCCAAGGTGGTCTTCC	GGG	0	0.510204	0.376623	0.434343	0.206897	0	0.0777778	0.41	0.71831	0.238949	0.481182	0.792455	1	1	0	0	0	1	0
Coding_sg2220	KBM7	Coding_CRISPRko	Coding	CCTCAGAGCCCTTGCCCGCT	CGG	0	0.489796	0.376623	0.424242	0.310345	0	0.211111	0.42	0.56338	0.251622	0.480494	0.718323	1	1	0	0	0	0	0
Coding_sg2169	KBM7	Coding_CRISPRko	Coding	GCCAGCTTGCCACGGTCTCC	AGG	0	0.622449	0.363636	0.565657	0.344828	0	0.244444	0.2	0.619718	0.342185	0.151645	0.457954	1	0	0	0	0	0	0
Coding_sg2231	KBM7	Coding_CRISPRko	Coding	CTTGATCTCCACCTGGTTGA	AGG	0	0.122449	0.363636	0.585859	0.37931	0	0.3	0.38	0.690141	0.46049	0.257155	0.521754	0	0	0	0	0	0	0
Coding_sg2017	KBM7	Coding_CRISPRko	Coding	AATGCAGGTTCTGCCATTAC	AGG	0	0.653061	0.350649	0.232323	0.344828	0	0.222222	0.57	0.690141	0.2278	0.0339947	0.321033	1	0	0	0	0	1	0
Coding_sg2101	KBM7	Coding_CRISPRko	Coding	GATCATAGCGCCTCCTTCCC	TGG	0	0.489796	0.311688	0.515152	0.275862	0	0.322222	0.17	0.690141	0.406059	0.20231	0.601511	1	0	0	0	0	1	0
Coding_sg2367	KBM7	Coding_CRISPRko	Coding	AGCCAAGGAAGCCGCAGAAC	AGG	0	0.397959	0.311688	0.474747	0.413793	0	0.344444	0.56	0.464789	0.486178	0.252771	0.630045	0	0	0	0	0	1	1
Coding_sg2045	KBM7	Coding_CRISPRko	Coding	GAGGGTGAGCACCCGCTTCT	TGG	0	0.234694	0.272727	0.515152	0.241379	0	0.366667	0.65	0.746479	0.115193	0.173298	0.34602	0	0	1	0	0	1	0
Coding_sg2229	KBM7	Coding_CRISPRko	Coding	CATGGGCGGCGCCTCCTTCT	TGG	0	0.163265	0.181818	0.505051	0.275862	0	0.244444	0.55	0.901408	0.0667102	0.346499	0.312324	0	0	1	0	0	1	0
Coding_sg2389	KBM7	Coding_CRISPRko	Coding	TTGGAGCAGGCGCTGCTTTC	TGG	0	0.387755	0.155844	0.393939	0.241379	0	0.111111	0.43	0.760563	0.0727728	0.504857	0.301977	0	0	1	0	0	0	0
Coding_sg2340	KBM7	Coding_CRISPRko	Coding	CGTCCACTTCAATGAGTTTC	TGG	0	0.112245	0.142857	0.0707071	0.172414	0	0.0333333	0.38	0.492958	0.112144	0.192018	0.276294	0	0	0	0	0	1	0
Coding_sg2011	KBM7	Coding_CRISPRko	Coding	GCGGGCCTCAGCCTGGTCAC	TGG	0	0.612245	0.467532	0.636364	0.448276	0	0.511111	0.65	0.774648	0.641733	0.256734	0.543041	1	0	1	0	0	0	0
Coding_sg2111	KBM7	Coding_CRISPRko	Coding	TGTATTAATCATCTTGTGCA	TGG	0	0.265306	0.467532	0.323232	0.310345	0	0.322222	0.15	0.577465	0.533066	0.202289	0.397804	0	0	0	0	0	0	0
Coding_sg2235	KBM7	Coding_CRISPRko	Coding	AAAGGCCAACTTACCCAAAC	TGG	0	0.663265	0.441558	0.464646	0.413793	0	0.366667	0.48	0.704225	0.493434	0.304334	0.358552	1	0	0	0	0	0	0
Coding_sg2401	KBM7	Coding_CRISPRko	Coding	GTGGCTCTCGCCGGGCAGCT	TGG	0	0.255102	0.376623	0.777778	0.275862	0	0.388889	0.59	0.507042	0.193246	0.0525669	0.396071	0	0	0	0	0	0	0
Coding_sg2237	KBM7	Coding_CRISPRko	Coding	TTTGAGTTGCACGTCAAATC	TGG	0	0.112245	0.350649	0.222222	0.344828	0	0.244444	0.29	0.661972	0.102152	0.020194	0.336488	0	0	0	0	0	0	0
Coding_sg2163	KBM7	Coding_CRISPRko	Coding	GGCTGAGGAGATAACCTTCT	TGG	0	0.387755	0.311688	0.252525	0.172414	0	0.255556	0.54	0.619718	0.204737	0.0641202	0.433673	0	0	0	0	0	1	0
Coding_sg1994	KBM7	Coding_CRISPRko	Coding	GTGGGCTCGGGCGCGGTGCC	GGG	0	0.244898	0.272727	0.313131	0.37931	0	0.266667	0.91	0.71831	0.261128	0.312769	0.4079	0	0	0	0	0	0	0
Coding_sg2142	KBM7	Coding_CRISPRko	Coding	AGTGAGCCCAAAGGTTCGAA	AGG	0	0.265306	0.701299	0.717172	0.482759	0.806452	0.711111	0.53	0.605634	0.653397	0.179313	0.682632	0	1	0	0	0	0	0
Coding_sg2087	KBM7	Coding_CRISPRko	Coding	GTGAAAGGGCAATGACCCAA	AGG	0	0.5	0.688312	0.89899	0.62069	0.913978	0.788889	0.86	0.366197	0.486565	0.325006	0.10512	1	0	0	0	0	1	1
Coding_sg2245	KBM7	Coding_CRISPRko	Coding	ATTTCTGGTAATAGGCCACC	AGG	0	0.153061	0.532468	0.69697	0.37931	0	0.288889	0.36	0.394366	0.456241	0.159552	0.474729	0	0	0	0	0	0	0
Coding_sg2188	KBM7	Coding_CRISPRko	Coding	CGGCTACGGCGTAGGGTGGC	AGG	0	0.153061	0.441558	0.323232	0.344828	0	0.177778	0.7	0.56338	0.418156	0.507697	0.441172	0	0	0	0	0	0	0
Coding_sg2092	KBM7	Coding_CRISPRko	Coding	GAAAGAAACCGCGAGGCAAA	CGG	0	0.765306	0.428571	0.929293	0.448276	0.709677	0.588889	0.53	0.661972	0.298584	0.331321	0.553299	1	0	0	1	0	1	0
Coding_sg2409	KBM7	Coding_CRISPRko	Coding	TTTCTTTCAGGCCAAGCAAT	GGG	0	0.5	0.415584	0.212121	0.413793	0	0.133333	0.44	0.605634	0.0844239	0.107787	0.261589	1	0	0	0	0	0	0
Coding_sg2363	KBM7	Coding_CRISPRko	Coding	TCTCTCTGCGCTCTCCCTAC	GGG	0	0.602041	0.402597	0.323232	0.344828	0	0.144444	0.52	0.816901	0.383845	0.7571	0.432688	1	0	1	0	0	0	0
Coding_sg2051	KBM7	Coding_CRISPRko	Coding	AGGCCACCTTGCGCAGGCCT	CGG	0	0.367347	0.38961	0.0909091	0.551724	0	0.633333	0.74	0.535211	0.459423	0.329841	0.237712	0	0	0	0	0	1	0
Coding_sg2120	KBM7	Coding_CRISPRko	Coding	TGAACAAAGTTCACAATATC	TGG	0	0.142857	0.363636	0.313131	0.172414	0	0.2	0.27	0.380282	0.172182	0.0855659	0.358246	0	0	0	0	0	0	0
Coding_sg2348	KBM7	Coding_CRISPRko	Coding	CGATGCCATCCTTGAGGACT	TGG	0	0.132653	0.363636	0.030303	0.344828	0	0.277778	0.37	0.422535	0.487268	0.109084	0.467025	0	0	0	0	0	1	0
Coding_sg2129	KBM7	Coding_CRISPRko	Coding	TGTCGAAGATCTCACCTTCC	TGG	0	0.0612245	0.337662	0.282828	0.206897	0	0.122222	0.38	0.774648	0.264284	0.260075	0.430399	0	0	1	0	0	1	0
Coding_sg2222	KBM7	Coding_CRISPRko	Coding	CAAGGGCTCTGAGGGCCGAC	TGG	0	0.346939	0.285714	0.818182	0.413793	0	0.444444	0.45	0.71831	0.42118	0.377787	0.443634	0	0	0	0	0	0	0
Coding_sg2330	KBM7	Coding_CRISPRko	Coding	CAGCTCGTCCTTCTTCTTAA	TGG	0	0.5	0.272727	0.10101	0.275862	0	0.188889	0.47	0.732394	0.149544	0.248395	0.315166	1	0	0	0	0	1	0
Coding_sg2323	KBM7	Coding_CRISPRko	Coding	TGATACCATTCAGATTGATT	TGG	0	0.102041	0.272727	0.20202	0.275862	0	0.3	0.18	0.56338	0.218999	0.0422555	0.342221	0	0	0	0	0	0	0
Coding_sg2356	KBM7	Coding_CRISPRko	Coding	GACCAAGAGCTGAAGCTGAT	CGG	0	0.346939	0.675325	0.555556	0.241379	0	0.255556	0.46	0.591549	0.41529	0.201628	0.451914	0	0	0	0	0	0	0
Coding_sg2209	KBM7	Coding_CRISPRko	Coding	GTTTCCGCTTTGTGGCCACA	TGG	0	0.27551	0.662338	0.565657	0.275862	0.548387	0.355556	0.39	0.478873	0.430074	0.090272	0.376648	0	0	0	0	0	0	0
Coding_sg2115	KBM7	Coding_CRISPRko	Coding	ACTTTATCTTCAACTACCAA	AGG	0	0.295918	0.623377	0.454545	0.551724	0.688172	0.688889	0.34	0.690141	0.348498	0.0759644	0.46575	0	0	0	0	0	1	0
Coding_sg2326	KBM7	Coding_CRISPRko	Coding	AGCTCCAAAGCATTGGATGC	TGG	0	0.0612245	0.532468	0.494949	0.413793	0	0.3	0.03	0.577465	0.520126	0.0621666	0.553441	0	0	0	0	0	0	0
Coding_sg2376	KBM7	Coding_CRISPRko	Coding	TCCAGCCAACCTCGTGAGCC	AGG	0	0.0816327	0.493506	0.464646	0.37931	0	0.155556	0.39	0.492958	0.402905	0.422865	0.171651	0	1	0	0	0	1	0
Coding_sg2377	KBM7	Coding_CRISPRko	Coding	CTTATTCTTGGCAGAGGCTA	CGG	0	0.5	0.480519	0.363636	0.448276	0	0.388889	0.64	0.464789	0.408824	0.00941961	0.594537	1	1	0	0	0	1	0
Coding_sg2124	KBM7	Coding_CRISPRko	Coding	ATATTGTACTGGCCTGCTGC	TGG	0	0.0510204	0.467532	0.111111	0.448276	0	0.455556	0.12	0.788732	0.58268	0.114666	0.619178	0	0	1	0	0	0	0
Coding_sg2205	KBM7	Coding_CRISPRko	Coding	GATTTGGTGTTCAGCACAAA	GGG	0	0.0612245	0.454545	0.707071	0.482759	0.698925	0.522222	0.62	0.549296	0.285808	0.100987	0.56872	0	0	0	0	0	0	0
Coding_sg2299	KBM7	Coding_CRISPRko	Coding	GTCTTCCTTGGCACTGCCTA	TGG	0	0.367347	0.402597	0.464646	0.275862	0	0.4	0.59	0.647887	0.494764	0.413331	0.69138	0	0	0	0	0	0	0
Coding_sg2128	KBM7	Coding_CRISPRko	Coding	GCATGTAATCTGCAACATTC	TGG	0	0.0612245	0.376623	0.40404	0.310345	0	0.433333	0.11	0.619718	0.147572	0.0919716	0.375199	0	0	0	0	0	1	0
Coding_sg2378	KBM7	Coding_CRISPRko	Coding	TTGGCAGAGGCTACGGAAAC	AGG	0	0.744898	0.363636	0.323232	0.517241	0	0.188889	0.68	0.56338	0.34936	0.172818	0.511403	1	0	0	0	0	1	0
Coding_sg2352	KBM7	Coding_CRISPRko	Coding	GCAATTCTTCACCAGGGTCT	TGG	0	0.112245	0.363636	0.313131	0.310345	0	0.511111	0.38	0.690141	0.556058	0.0838257	0.386241	0	0	0	0	0	1	0
Coding_sg2187	KBM7	Coding_CRISPRko	Coding	CATGGTGCTCTTGATATATA	AGG	0	0.112245	0.350649	0.191919	0.344828	0	0.2	0.52	0.71831	0.164593	0.0383103	0.374456	0	0	0	0	0	1	0
Coding_sg2375	KBM7	Coding_CRISPRko	Coding	CTGGGACTCACCTTTCTTGT	AGG	0	0.693878	0.337662	0.121212	0.482759	0	0.255556	0.4	0.732394	0.237845	0.265695	0.50965	1	0	0	0	0	1	0
Coding_sg2382	KBM7	Coding_CRISPRko	Coding	TAGATGTTATTGATCAGAAC	AGG	0	0.193878	0.337662	0.10101	0.413793	0	0.422222	0.33	0.591549	0.358304	0.0346978	0.588502	0	0	0	0	0	1	0
Coding_sg2113	KBM7	Coding_CRISPRko	Coding	TTTGGACTGAAAGTGCTTTC	CGG	0	0.173469	0.337662	0.434343	0.241379	0	0.122222	0.63	0.816901	0.227706	0.0549303	0.31115	0	0	1	0	0	0	0
Coding_sg2399	KBM7	Coding_CRISPRko	Coding	GGCCGAAAGAGCCGTGGCCT	TGG	0	0.102041	0.337662	0.30303	0.37931	0	0.644444	0.41	0.633803	0.331945	0.358853	0.217047	0	0	0	0	0	1	0
Coding_sg2024	KBM7	Coding_CRISPRko	Coding	TCTTCACAGCCTGTTTAATC	TGG	0	0.0408163	0.337662	0.20202	0.241379	0	0.133333	0.26	0.56338	0.16461	0.193871	0.270959	0	0	0	0	0	1	0
Coding_sg2360	KBM7	Coding_CRISPRko	Coding	CTAAGAAATCCTCTATCTTC	AGG	0	0.27551	0.285714	0.111111	0.448276	0	0.2	0.21	0.577465	0.209766	0.416269	0.357397	0	0	0	0	0	0	0
Coding_sg2223	KBM7	Coding_CRISPRko	Coding	TACCCAGCTCCTTGCACCTC	TGG	0	0.193878	0.220779	0.0707071	0.275862	0	0.211111	0.3	0.535211	0.42453	0.201103	0.484505	0	0	0	0	0	0	0
Coding_sg2405	KBM7	Coding_CRISPRko	Coding	TCAGTTTCTTCTGGGATATC	TGG	0	0.642857	0.155844	0.0606061	0.103448	0	0.0888889	0.28	0.577465	0.136298	0.227558	0.288208	1	0	0	0	0	0	0
Coding_sg2244	KBM7	Coding_CRISPRko	Coding	CCCATGCTCACTCACATTTC	TGG	0	0.581633	0.155844	0.111111	0.137931	0	0.0888889	0.23	0.676056	0.069102	0.0551065	0.775123	1	0	0	0	0	0	0
Coding_sg2328	KBM7	Coding_CRISPRko	Coding	CCAGGCTCACCTGGTTCACA	CGG	0	0.5	0.649351	0.20202	0.482759	0.698925	0.355556	0.42	0.647887	0.574475	0.339347	0.573048	1	0	0	0	0	0	0
Coding_sg2266	KBM7	Coding_CRISPRko	Coding	TTTCTTCTTGGACACACCCA	CGG	0	0.244898	0.636364	0.858586	0.62069	0.817204	0.555556	0.59	0.816901	0.520459	0.122797	0.647035	0	0	1	0	0	0	0
Coding_sg2072	KBM7	Coding_CRISPRko	Coding	ACGAACACATTTAGCACACA	TGG	0	0.0816327	0.61039	0.363636	0.310345	0.688172	0.388889	0.44	0.323944	0.313293	0.0888217	0.414756	0	0	0	0	0	1	0
Coding_sg2000	KBM7	Coding_CRISPRko	Coding	CCTCCGCTGTGGCAAGAAGA	AGG	0	0.102041	0.571429	0.787879	0.62069	0.784946	0.488889	0.52	0.633803	0.600239	0.358747	0.739111	0	1	0	0	0	1	0
Coding_sg2162	KBM7	Coding_CRISPRko	Coding	CTCACCAACCACAGCTCTGT	TGG	0	0.255102	0.558442	0.282828	0.310345	0	0.3	0.25	0.450704	0.477789	0.0618623	0.456204	0	0	0	0	0	1	0
Coding_sg2027	KBM7	Coding_CRISPRko	Coding	CAAATCTCGCCAAGTAGGAA	AGG	0	0.0714286	0.545455	0.434343	0.448276	0	0.677778	0.2	0.577465	0.237257	0.264731	0.365909	0	0	0	0	0	1	0
Coding_sg2009	KBM7	Coding_CRISPRko	Coding	CCTGACCAGTGACCAGGCTG	AGG	0	0.418367	0.493506	0.919192	0.793103	0	0.744444	0.57	0.71831	0.674354	0.331682	0.677096	0	0	0	0	0	0	0
Coding_sg2061	KBM7	Coding_CRISPRko	Coding	CTCACTCACCGTCTTCTTTG	CGG	0	0.5	0.441558	0.707071	0.344828	0	0.177778	0.31	0.661972	0.383797	0.654311	0.370091	1	0	0	0	0	0	0
Coding_sg2374	KBM7	Coding_CRISPRko	Coding	CGCACGACCTTGAGGGCAGC	AGG	0	0.0612245	0.428571	0.363636	0.344828	0	0.266667	0.33	0.464789	0.357501	0.340144	0.470822	0	0	0	0	0	1	0
Coding_sg2005	KBM7	Coding_CRISPRko	Coding	CCTGCCCTTCCGGCGGGCCA	AGG	0	0.142857	0.38961	0.676768	0.551724	0	0.5	0.51	0.774648	0.34081	0.485176	0.563289	0	0	1	0	0	0	0
Coding_sg2417	KBM7	Coding_CRISPRko	Coding	CTGCCCTGAGGATGCGGCTG	CGG	0	0.469388	0.363636	0.737374	0.517241	0	0.444444	0.69	0.676056	0.503549	0.239718	0.656782	0	0	0	0	0	0	0
Coding_sg2350	KBM7	Coding_CRISPRko	Coding	TTCCACATGCAGGCATCTCT	CGG	0	0.632653	0.350649	0.040404	0.37931	0	0.188889	0.29	0.56338	0.29274	0.176615	0.417185	1	0	0	0	0	0	0
Coding_sg2391	KBM7	Coding_CRISPRko	Coding	GCTTTCTTGCCAGATGCCTT	TGG	0	0.214286	0.350649	0.414141	0.310345	0	0.455556	0.34	0.746479	0.338149	0.185773	0.317256	0	0	1	0	0	0	0
Coding_sg2227	KBM7	Coding_CRISPRko	Coding	CAGCTGCATCAGCTGCTCGC	TGG	0	0.387755	0.337662	0.606061	0.448276	0	0.655556	0.35	0.816901	0.37898	0.204344	0.457126	0	0	1	0	0	0	0
Coding_sg2099	KBM7	Coding_CRISPRko	Coding	TGCCCTTTCACTTCAGAAAC	AGG	0	0.612245	0.311688	0.040404	0.448276	0	0.155556	0.36	0.408451	0.260394	0.0885445	0.325423	1	0	0	0	0	1	0
Coding_sg2415	KBM7	Coding_CRISPRko	Coding	GGACAGTGCCACAGCCCTTA	GGG	0	0.612245	0.285714	0.757576	0.206897	0	0.422222	0.49	0.633803	0.31846	0.508098	0.476987	1	0	0	0	0	0	1
Coding_sg2069	KBM7	Coding_CRISPRko	Coding	CTGGTGCCGGATGAACTTCT	TGG	0	0.0714286	0.285714	0.040404	0.241379	0	0.288889	0.62	0.676056	0.292034	0.0489482	0.440142	0	0	0	0	0	0	0
Coding_sg2301	KBM7	Coding_CRISPRko	Coding	ACATATTGAGGCCATATTTC	CGG	0	0.0816327	0.194805	0.333333	0.172414	0	0.177778	0.28	0.605634	0.110234	0.108505	0.0756384	0	0	0	0	0	0	0
Coding_sg2094	KBM7	Coding_CRISPRko	Coding	CTTGTACTGTGTCACTTTAT	GGG	0	0.102041	0.0779221	0.030303	0.241379	0	0.0555556	0.46	0.774648	0.0583487	0	0.186329	0	0	1	0	0	1	0
Coding_sg2239	KBM7	Coding_CRISPRko	Coding	TCATTGATGACCACAGAGCT	GGG	0	0.122449	0.636364	0.333333	0.417241	0	0.455556	0.46	0.535211	0.593211	0.160003	0.566828	0	0	0	0	0	0	0
Coding_sg1995	KBM7	Coding_CRISPRko	Coding	CTCCACCTTCATGATCTGAA	TGG	0	0.193878	0.558442	0.30303	0.241379	0	0.177778	0.35	0.549296	0.371011	0.3208	0.410555	0	0	0	0	0	1	0
Coding_sg2055	KBM7	Coding_CRISPRko	Coding	GCGGGCCCAGTCCAGCTTCT	CGG	0	0.244898	0.415584	0.505051	0.275862	0	0.211111	0.53	0.774648	0.118518	0.444839	0.330452	0	0	1	0	0	0	0
Coding_sg2372	KBM7	Coding_CRISPRko	Coding	CAGAGCGGCCTGGCCTCGCT	TGG	0	0.102041	0.415584	0.222222	0.275862	0	0.277778	0.65	0.690141	0.343507	0.0508074	0.52845	0	0	0	0	0	1	0
Coding_sg2398	KBM7	Coding_CRISPRko	Coding	CACGCATCTCCCTGTGCTTG	TGG	0	0.0816327	0.415584	0.141414	0.241379	0	0.244444	0.34	0.633803	0.458182	0.177384	0.428578	0	0	0	0	0	0	0
Coding_sg2146	KBM7	Coding_CRISPRko	Coding	CCGCTGCAACCTGATATAGC	GGG	0	0.0306122	0.402597	0.424242	0.448276	0	0.288889	0.4	0.704225	0.230928	0.139528	0.73785	0	1	0	0	0	0	0
Coding_sg2100	KBM7	Coding_CRISPRko	Coding	TTGTGGTCTTAGCCTTCTTC	CGG	0	0.204082	0.311688	0	0.310345	0	0.188889	0.45	0.732394	0.194167	0.0536226	0.475733	0	0	0	0	0	1	0
Coding_sg2029	KBM7	Coding_CRISPRko	Coding	GCAAAGTAGTCCAGGTTTAC	AGG	0	0.0510204	0.272727	0.515152	0.172414	0	0.222222	0.4	0.521127	0.139525	0.0299153	0.310885	0	0	0	0	0	1	0
Coding_sg2214	KBM7	Coding_CRISPRko	Coding	ATTAAATGGTAGAGATCTTC	AGG	0	0.122449	0.233766	0.111111	0.241379	0	0.155556	0.38	0.394366	0.111545	0.0295313	0.386612	0	0	0	0	0	0	0
Coding_sg2371	KBM7	Coding_CRISPRko	Coding	TGTGAAGGCATCAACATTTC	TGG	0	0.0918367	0.194805	0.20202	0.206897	0	0.177778	0.39	0.676056	0.0755385	0.0602793	0.345592	0	0	0	0	0	1	0
Coding_sg2144	KBM7	Coding_CRISPRko	Coding	TCTGATGACAAACGCCAATT	TGG	0	0.0510204	0.181818	0.686869	0.275862	0	0.277778	0.45	0.535211	0.165647	0.190658	0.332819	0	0	0	0	0	1	0
Coding_sg2386	KBM7	Coding_CRISPRko	Coding	CTTTCTGGGCAGGAACCTTC	TGG	0	0.193878	0.0909091	0.373737	0.310345	0	0.211111	0.35	0.577465	0.0940254	0.403308	0.313634	0	0	0	0	0	0	0
Coding_sg2043	KBM7	Coding_CRISPRko	Coding	TGTAGATACAAAGACATAGG	TGG	0	0.612245	0.727273	0.939394	0.62069	0	0.733333	0.53	0.746479	0.727408	0.709419	0.807145	1	0	1	0	0	1	1
Coding_sg2133	KBM7	Coding_CRISPRko	Coding	TTCTGGTGTGTTCTTCGTAG	AGG	0	0.102041	0.584416	0.343434	0.482759	0.580645	0.4	0.54	0.774648	0.433268	0.333034	0.7149	0	0	1	0	0	1	0
Coding_sg2147	KBM7	Coding_CRISPRko	Coding	TTTCAGCCGCTTATAGAGGA	TGG	0	0.0510204	0.545455	0.282828	0.586207	0.55914	0.566667	0.5	0.549296	0.4446	0.154207	0.628918	0	0	0	0	0	1	0
Coding_sg2310	KBM7	Coding_CRISPRko	Coding	CAGGCCATCCACAAACTTCA	TGG	0	0.255102	0.480519	0.525253	0.275862	0	0.455556	0.29	0.521127	0.241593	0.220279	0.378873	0	0	0	0	0	0	0
Coding_sg2185	KBM7	Coding_CRISPRko	Coding	ACTGGCAGGCCTCGGCCTAA	AGG	0	0.0408163	0.415584	0.818182	0.37931	0.688172	0.311111	0.49	0.732394	0.250986	0.424447	0.239031	0	0	0	0	0	0	0
Coding_sg2224	KBM7	Coding_CRISPRko	Coding	TGCTGCTATGTTGGCTGCCC	AGG	0	0.255102	0.337662	0.0505051	0.310345	0	0.244444	0.58	0.521127	0.311602	0.412684	0.553431	0	0	0	0	0	0	0
Coding_sg1998	KBM7	Coding_CRISPRko	Coding	GAGGCCCAACACCTTCTTCT	AGG	0	0.0510204	0.324675	0.686869	0.275862	0	0.511111	0.29	0.647887	0.316379	0.374362	0.495379	0	0	0	0	0	1	0
Coding_sg2199	KBM7	Coding_CRISPRko	Coding	CTTCTTGGTGCCGGCAGCCT	TGG	0	0.44898	0.311688	0.30303	0.448276	0	0.322222	0.59	0.71831	0.145563	0.0754449	0.12054	0	0	0	0	0	0	0
Coding_sg2369	KBM7	Coding_CRISPRko	Coding	GGCGGCCATCGTGGCTAAAC	AGG	0	0.0918367	0.285714	0.373737	0.310345	0	0.211111	0.61	0.591549	0.272372	0.254315	0.20177	0	1	0	0	0	1	0
Coding_sg2176	KBM7	Coding_CRISPRko	Coding	TCACCTGGCTGTCAACTTCT	TGG	0	0.122449	0.272727	0.373737	0.241379	0	0.188889	0.4	0.605634	0.197113	0.204341	0.200088	0	0	0	0	0	1	0
Coding_sg2295	KBM7	Coding_CRISPRko	Coding	TCATACAGTTACTTGTCTTC	TGG	0	0.132653	0.233766	0.151515	0.241379	0	0.155556	0.11	0.56338	0.131715	0.00206848	0.325104	0	0	0	0	0	0	0
Coding_sg2412	KBM7	Coding_CRISPRko	Coding	TTTCTAGCATGCAAATCAAG	AGG	0	0.693878	0.623377	0.747475	0.489655	0.913978	0.455556	0.45	0.690141	0.185506	0.277322	0.438259	1	0	0	0	0	0	0
Coding_sg2283	KBM7	Coding_CRISPRko	Coding	GCACAGTTAGTGCAGCGAAT	AGG	0	0.0408163	0.597403	0.606061	0.448276	0	0.533333	0.38	0.690141	0.356602	0.0952351	0.43171	0	0	0	0	0	0	0
Coding_sg2022	KBM7	Coding_CRISPRko	Coding	GATAGCATAGTGGTCAAGCC	TGG	0	0.265306	0.506494	0.626263	0.37931	0	0.444444	0.36	0.690141	0.41359	0.10825	0.464617	0	0	0	0	0	1	0
Coding_sg2066	KBM7	Coding_CRISPRko	Coding	GCTCCTTGACGTTGTGGACC	AGG	0	0.0510204	0.493506	0.262626	0.310345	0	0.288889	0.25	0.507042	0.455485	0.189562	0.50877	0	1	0	0	0	0	0
Coding_sg2085	KBM7	Coding_CRISPRko	Coding	TCACGTTCTTGGTCACTTTG	TGG	0	0.244898	0.467532	0.242424	0.344828	0	0.244444	0.34	0.802817	0.164057	0.582231	0.494506	0	0	1	0	0	0	0
Coding_sg2321	KBM7	Coding_CRISPRko	Coding	TGCGGATCTTACGGGCCGGC	TGG	0	0.561224	0.454545	0.262626	0.344828	0	0.422222	0.46	0.549296	0.404416	0.147025	0.489229	1	1	0	1	0	1	0
Coding_sg2058	KBM7	Coding_CRISPRko	Coding	CTCAGCAAAGACAGTCTTGA	AGG	0	0.244898	0.454545	0.707071	0.275862	0	0.233333	0.29	0.521127	0.212317	0.310125	0.558797	0	0	0	0	0	0	0
Coding_sg2253	KBM7	Coding_CRISPRko	Coding	TTCCTTGTAGGTCTCAGCCT	TGG	0	0.591837	0.428571	0.121212	0.517241	0	0.444444	0.39	0.71831	0.42001	0.209657	0.317204	1	0	0	0	0	1	0
Coding_sg2353	KBM7	Coding_CRISPRko	Coding	AAGAGTTGGAGTTCTATCTT	AGG	0	0.0918367	0.38961	0.111111	0.310345	0	0.288889	0.53	0.619718	0.347406	0.0535998	0.468052	0	0	0	0	0	0	0
Coding_sg2298	KBM7	Coding_CRISPRko	Coding	CTGCCAGTCCTTGTGGAAGT	GGG	0	0.153061	0.363636	0.141414	0.413793	0	0.222222	0.75	0.56338	0.446698	0.165706	0.680006	0	1	0	0	0	1	0
Coding_sg2068	KBM7	Coding_CRISPRko	Coding	AACCCTGTTGTCAATGCCTC	TGG	0	0.163265	0.298701	0.282828	0.206897	0	0.3	0.36	0.619718	0.339654	0.0832602	0.535585	0	0	0	0	0	0	0
Coding_sg2083	KBM7	Coding_CRISPRko	Coding	GCTGGGACAGCTCCACCTTC	AGG	0	0.102041	0.285714	0.454545	0.37931	0	0.422222	0.47	0.732394	0.339401	0.577894	0.487278	0	0	0	0	0	0	0
Coding_sg2402	KBM7	Coding_CRISPRko	Coding	AGTGAGAGTGAGACTCCATC	TGG	0	0.142857	0.25974	0.010101	0.413793	0	0.266667	0.24	0.28169	0.470369	0.289752	0.672554	0	0	0	0	0	0	0
Coding_sg2181	KBM7	Coding_CRISPRko	Coding	AATGTAGAACTCAGCCTTCT	TGG	0	0.22449	0.194805	0.30303	0.0689655	0	0.2	0.45	0.647887	0.0991954	0.120908	0.277021	0	0	0	0	0	0	0
Coding_sg2286	KBM7	Coding_CRISPRko	Coding	ATTCGTCATTCGAAACATAG	TGG	0	0.0204082	0.623377	0.808081	0.551724	0	0.488889	0.48	0.802817	0.32975	0.44513	0.448723	0	0	1	0	0	0	0
Coding_sg2127	KBM7	Coding_CRISPRko	Coding	GAAAGCATTGATGGTCAGCC	AGG	0	0.0408163	0.519481	0.626263	0.37931	0	0.544444	0.52	0.521127	0.416507	0.140973	0.392818	0	0	0	0	0	1	0
Coding_sg2154	KBM7	Coding_CRISPRko	Coding	CTTCATTTGGAACTTGATTG	TGG	0	0.244898	0.480519	0.484848	0.37931	0	0.266667	0.27	0.802817	0.259974	0.316687	0.627775	0	0	1	0	0	1	0
Coding_sg2192	KBM7	Coding_CRISPRko	Coding	AAACAAGAAGAGGGTCCTGC	TGG	0	0.265306	0.467532	0.535354	0.37931	0	0.611111	0.17	0.619718	0.453508	0.353919	0.492695	0	0	0	0	0	0	0
Coding_sg2335	KBM7	Coding_CRISPRko	Coding	ATCTTGGGTGCTTTGGTCCT	AGG	0	0.459184	0.428571	0.171717	0.37931	0	0.177778	0.58	0.676056	0.316726	0.0728408	0.406523	0	0	0	0	0	0	0
Coding_sg2306	KBM7	Coding_CRISPRko	Coding	CCCAGAACACAGAATGTTCT	TGG	0	0.193878	0.428571	0.030303	0.137931	0	0.133333	0.35	0.676056	0.205211	0.0614146	0.306	0	0	0	0	0	0	0
Coding_sg2414	KBM7	Coding_CRISPRko	Coding	AGGGCCAAGTTCAAGTTTCC	TGG	0	0.0714286	0.376623	0.252525	0.206897	0	0.222222	0.35	0.619718	0.261923	0.0828787	0.412615	0	0	0	0	0	1	0
Coding_sg2126	KBM7	Coding_CRISPRko	Coding	TGGCCTGCTGCTGGCCCGCA	GGG	0	0.673469	0.363636	0.565657	0.413793	0.580645	0.3	1	0.492958	0.397187	0.369139	0.506104	1	0	0	0	0	0	0
Coding_sg2190	KBM7	Coding_CRISPRko	Coding	ATGGCAATCCGGTTCTTCTT	AGG	0	0.0510204	0.363636	0.121212	0.344828	0	0.244444	0.64	0.676056	0.227022	0.000906289	0.378376	0	0	0	0	0	0	0
Coding_sg2198	KBM7	Coding_CRISPRko	Coding	ATTCAAATGTGCCTTAATAT	AGG	0	0.122449	0.311688	0.191919	0.413793	0	0.266667	0.27	0.676056	0.162548	0.0860418	0.446783	0	0	0	0	0	1	0
Coding_sg2134	KBM7	Coding_CRISPRko	Coding	AGCCACTAGCCAGCTGCTTC	AGG	0	0.0306122	0.298701	0.20202	0.241379	0	0.122222	0.22	0.676056	0.258948	0.154183	0.338701	0	0	0	0	0	1	0
Coding_sg2070	KBM7	Coding_CRISPRko	Coding	TGGTGCTTTCCCAACCTTCT	TGG	0	0.0510204	0.194805	0.0808081	0.206897	0	0.155556	0.47	0.647887	0.112195	0.191888	0.318815	0	0	0	0	0	0	0
Coding_sg1999	KBM7	Coding_CRISPRko	Coding	AAATTCATCAGCATTGAACT	TGG	0	0.0816327	0.571429	0.232323	0.37931	0	0.522222	0.24	0.619718	0.36042	0.013683	0.381259	0	0	0	0	0	1	0
Coding_sg2032	KBM7	Coding_CRISPRko	Coding	ATACAAAGACATAGGTGGAC	AGG	0	0.602041	0.545455	0.313131	0.344828	0	0.411111	0.37	0.464789	0.609892	0.329125	0.683586	1	0	0	0	0	1	0
Coding_sg2232	KBM7	Coding_CRISPRko	Coding	AATCTTGGAGAAGGGTCTAA	AGG	0	0.612245	0.493506	0.848485	0.413793	0.709677	0.3	0.42	0.71831	0.272716	0.140671	0.36794	1	0	0	0	0	1	0
Coding_sg2397	KBM7	Coding_CRISPRko	Coding	TTGGTGATCCACTGGGTGTC	AGG	0	0.0612245	0.467532	0.181818	0.137931	0	0.0888889	0.68	0.577465	0.437232	0.190613	0.420856	0	0	0	0	0	0	0
Coding_sg2292	KBM7	Coding_CRISPRko	Coding	CAGCAGAGACTGATCTTTGC	TGG	0	0.122449	0.38961	0.151515	0.344828	0	0.266667	0.4	0.690141	0.322111	0.0523805	0.365324	0	0	0	0	0	0	0
Coding_sg2385	KBM7	Coding_CRISPRko	Coding	TGGGCAGGAACCTTCTGGGC	TGG	0	0.244898	0.350649	0.242424	0.62069	0	0.644444	0.5	0.56338	0.505336	0.0379127	0.699585	0	0	0	0	0	0	0
Coding_sg2265	KBM7	Coding_CRISPRko	Coding	TTCTGTTTCTTTCTGTCTCT	TGG	0	0.142857	0.311688	0.030303	0.413793	0	0.388889	0.11	0.183099	0.039363	0.411263	0.265541	0	0	0	0	0	1	0
Coding_sg2007	KBM7	Coding_CRISPRko	Coding	CTCATCCATGTGACCTTCTC	TGG	0	0.142857	0.285714	0.10101	0.137931	0	0.0777778	0.43	0.676056	0.132297	0.400157	0.353776	0	0	0	0	0	0	0
Coding_sg2141	KBM7	Coding_CRISPRko	Coding	AGGCTTCGATTAACATGCTG	AGG	0	0.0408163	0.636364	0.777778	0.62069	0	0.711111	0.44	0.704225	0.623176	0.558136	0.816488	0	1	0	0	0	0	0
Coding_sg2345	KBM7	Coding_CRISPRko	Coding	TTCTGGAAAGATTTCAGTTG	AGG	0	0.0816327	0.545455	0.414141	0.451724	0	0.366667	0.37	0.732394	0.402125	0.211655	0.643362	0	0	0	0	0	0	0
Coding_sg2064	KBM7	Coding_CRISPRko	Coding	CTTCCAGCTCCTTGACGTTG	TGG	0	0.0816327	0.545455	0.171717	0.413793	0	0.311111	0.3	0.577465	0.472788	0.493968	0.52669	0	0	0	0	0	0	0
Coding_sg2317	KBM7	Coding_CRISPRko	Coding	TTGCTTCGTCTGTTCTGTGT	TGG	0	0.0510204	0.467532	0	0.310345	0	0.288889	0.6	0.760563	0.412869	0.0708135	0.487978	0	0	1	0	0	0	0
Coding_sg2282	KBM7	Coding_CRISPRko	Coding	GAATAGGCTGCACGTGGCCG	CGG	0	0.0408163	0.467532	0.878788	0.724138	0	0.955556	0.48	0.704225	0.590965	0.327215	0.520722	0	1	0	0	0	0	0
Coding_sg2140	KBM7	Coding_CRISPRko	Coding	TTCATTTACTGACTTCAGAT	TGG	0	0.112245	0.38961	0.373737	0.310345	0	0.255556	0.16	0.577465	0.138571	0.187561	0.44849	0	0	0	0	0	0	0
Coding_sg2329	KBM7	Coding_CRISPRko	Coding	TGCTGTCTTCCTAGGCCATC	TGG	0	0.602041	0.363636	0.252525	0.206897	0	0.0333333	0.36	0.464789	0.250844	0.436595	0.272624	1	1	0	0	0	0	0
Coding_sg2308	KBM7	Coding_CRISPRko	Coding	GGCTGCGAGGTTGTGGTGTC	TGG	0	0.561224	0.285714	0.232323	0.103448	0	0.0888889	0.47	0.591549	0.225349	0.13538	0.587723	1	0	0	0	0	0	0
Coding_sg2206	KBM7	Coding_CRISPRko	Coding	TTACCTTAATTAGGTTGATT	TGG	0	0.44898	0.272727	0.131313	0.103448	0	0.144444	0.32	0.507042	0.146645	0.0637315	0.231211	0	0	0	0	0	0	0
Coding_sg2138	KBM7	Coding_CRISPRko	Coding	TTCTAATAAGCCTGTTGATC	TGG	0	0.0204082	0.272727	0.020202	0.137931	0	0.0666667	0.15	0.338028	0.114468	0.013498	0.253234	0	0	0	0	0	0	0
Coding_sg2276	KBM7	Coding_CRISPRko	Coding	CCTTGAGGGCTTTGATGATC	AGG	0	0.0408163	0.246753	0.020202	0.344828	0	0.144444	0.37	0.422535	0.174998	0.0742647	0.455843	0	0	0	0	0	1	0
Coding_sg2242	KBM7	Coding_CRISPRko	Coding	GATGTCTTTGATCTCCTTCT	TGG	0	0.153061	0.181818	0.111111	0.172414	0	0.288889	0.45	0.746479	0.256881	0.148847	0.410329	0	0	1	0	0	0	0
Coding_sg2122	KBM7	Coding_CRISPRko	Coding	CACTTTGCCTGCTGTATTCA	AGG	0	0.27551	0.168831	0.10101	0.310345	0	0.177778	0.28	0.549296	0.11598	0.0284956	0.313948	0	0	0	0	0	0	0
Coding_sg2277	KBM7	Coding_CRISPRko	Coding	AGCTCGCGGAGGCAAGGCCG	AGG	0	0.0612245	0.519481	0.929293	0.793103	0	0.855556	0.62	0.676056	0.601467	0.480194	0.705132	0	0	0	0	0	1	0
Coding_sg2368	KBM7	Coding_CRISPRko	Coding	AGGCCATCTCCTGGGCCGCC	TGG	0	0.0612245	0.454545	0.212121	0.310345	0	0.255556	0.56	0.464789	0.251116	0.388171	0.150735	0	1	0	0	0	1	0
Coding_sg2293	KBM7	Coding_CRISPRko	Coding	GATCTTTGCTGGCAAGCAGC	TGG	0	0.183673	0.415584	0.505051	0.482759	0	0.488889	0.22	0.661972	0.368511	0.114908	0.449773	0	0	0	0	0	1	0
Coding_sg2208	KBM7	Coding_CRISPRko	Coding	TTGCAGTTGTGTAGTAGTTA	AGG	0	0.0510204	0.402597	0.040404	0.310345	0	0.233333	0.42	0.535211	0.327307	0.0228619	0.476985	0	0	0	0	0	0	0
Coding_sg2148	KBM7	Coding_CRISPRko	Coding	TGTTTGGCGGTCCAGGGCCT	GGG	0	0.0408163	0.376623	0.242424	0.482759	0	0.6	0.63	0.774648	0.430482	0.192751	0.213794	0	0	1	0	0	0	0
Coding_sg2153	KBM7	Coding_CRISPRko	Coding	TTTGCCAGCAGCCTTCTTCT	CGG	0	0.183673	0.298701	0.484848	0.344828	0	0.255556	0.25	0.732394	0.33381	0.192323	0.334042	0	0	0	0	0	1	0
Coding_sg2031	KBM7	Coding_CRISPRko	Coding	CCTGAACTTCATCATCCTTT	CGG	0	0.0510204	0.25974	0.10101	0.275862	0	0.211111	0.42	0.647887	0.151556	0.220128	0.528121	0	0	0	0	0	1	0
Coding_sg2041	KBM7	Coding_CRISPRko	Coding	AGCTCTTCTGCTGAAGAATT	TGG	0	0.0816327	0.220779	0.020202	0.275862	0	0.155556	0.55	0.366197	0.123633	0.34925	0.32483	0	0	0	0	0	0	0
Coding_sg2084	KBM7	Coding_CRISPRko	Coding	GTGGCCCTTGTTGAGGCCCA	CGG	0	0.102041	0.454545	0.69697	0.517241	0	0.6	0.87	0.633803	0.654336	0.196082	0.640379	0	0	0	0	0	0	0
Coding_sg2156	KBM7	Coding_CRISPRko	Coding	CAAAGGCGCTTTGGCTAAGC	TGG	0	0.0204082	0.454545	0.313131	0.344828	0	0.3	0.41	0.591549	0.261181	0.227352	0.165572	0	0	0	0	0	0	0
Coding_sg2408	KBM7	Coding_CRISPRko	Coding	TCTTAGGTGCTTTGTTCACT	TGG	0	0.0306122	0.441558	0.040404	0.206897	0	0.144444	0.22	0.450704	0.203329	0.0467018	0.250774	0	0	0	0	0	0	0
Coding_sg2193	KBM7	Coding_CRISPRko	Coding	AGGGTCCTGCTGGGAGAAAC	TGG	0	0.27551	0.415584	0.10101	0.37931	0	0.3	0.64	0.521127	0.4361	0.163823	0.592476	0	0	0	0	0	1	0
Coding_sg2268	KBM7	Coding_CRISPRko	Coding	ATTCACCAAGTCTCCCTATC	AGG	0	0.0102041	0.415584	0.515152	0.103448	0	0.0333333	0.52	0.605634	0.206428	0.239938	0.259259	0	0	0	0	0	0	0
Coding_sg2139	KBM7	Coding_CRISPRko	Coding	GCTTTGATTGCTCGATCTCT	TGG	0	0.0408163	0.376623	0.131313	0.310345	0	0.288889	0.35	0.507042	0.235539	0.053107	0.348964	0	0	0	0	0	0	0
Coding_sg2006	KBM7	Coding_CRISPRko	Coding	TGTGACCTTCTCTGGCATTC	GGG	0	0.153061	0.350649	0.232323	0.172414	0	0.0777778	0.48	0.577465	0.284375	0.125397	0.305611	0	0	0	0	0	0	0
Coding_sg2178	KBM7	Coding_CRISPRko	Coding	ATTGAGCTTGTTTCAAATTC	AGG	0	0.510204	0.181818	0.040404	0.37931	0	0.222222	0.51	0.577465	0.0788389	0.0261465	0.362228	1	0	0	0	0	0	0
Coding_sg2406	KBM7	Coding_CRISPRko	Coding	TTCTGGGCAACCTCCTCTTC	TGG	0	0.0408163	0.181818	0.020202	0.310345	0	0.0777778	0.32	0.704225	0.0853111	0.332632	0.32746	0	0	0	0	0	0	0
Coding_sg2297	KBM7	Coding_CRISPRko	Coding	CACCTCCATAGGCAGTGCCA	AGG	0	0.295918	0.727273	0.636364	0.586207	0	0.6	0.4	0.774648	0.648052	0.302675	0.712058	0	0	1	0	0	0	0
Coding_sg2404	KBM7	Coding_CRISPRko	Coding	GAGTCTCACTCTCACTCAGG	TGG	0	0.377551	0.623377	0.929293	0.551724	0.612903	0.8	0.54	0.577465	0.624308	0.314797	0.781218	0	0	0	0	0	0	1
Coding_sg2137	KBM7	Coding_CRISPRko	Coding	TCTTCAGTAGGATAATATCT	AGG	0	0.0612245	0.558442	0.343434	0.482759	0	0.288889	0.24	0.521127	0.568131	0.266498	0.479007	0	0	0	0	0	0	0
Coding_sg2168	KBM7	Coding_CRISPRko	Coding	CTCAGGGTTGTGGGAGATAA	CGG	0	0.346939	0.441558	0.131313	0.37931	0	0.144444	0.78	0.535211	0.221883	0.150294	0.576726	0	0	0	0	0	0	0
Coding_sg2388	KBM7	Coding_CRISPRko	Coding	AGGCGCTGCTTTCTGGCCTG	TGG	0	0.183673	0.441558	0.616162	0.482759	0	0.433333	0.72	0.830986	0.625308	0.320834	0.652498	0	0	1	0	0	0	0
Coding_sg2225	KBM7	Coding_CRISPRko	Coding	GCTGAAGGAGAGAATGTATT	TGG	0	0.142857	0.337662	0.373737	0.241379	0	0.255556	0.6	0.647887	0.308965	0.18145	0.401695	0	0	0	0	0	0	0
Coding_sg2158	KBM7	Coding_CRISPRko	Coding	ATCGTATCTGTCATTGTAAT	TGG	0	0.0408163	0.337662	0	0.103448	0	0.1	0.49	0.619718	0.0891896	0.187992	0.254066	0	0	0	0	0	0	0
Coding_sg2186	KBM7	Coding_CRISPRko	Coding	GGCCGAGGCCTGCCAGTCTC	TGG	0	0.0306122	0.324675	0.20202	0.241379	0	0.255556	0.48	0.704225	0.328938	0.00995809	0.441135	0	0	0	0	0	0	0
Coding_sg2014	KBM7	Coding_CRISPRko	Coding	CTTGATGATCTCCTCCTTCT	TGG	0	0.0714286	0.12987	0.212121	0.241379	0	0.122222	0.36	0.676056	0.13469	0.337512	0.373366	0	0	0	0	0	0	0
Coding_sg2046	KBM7	Coding_CRISPRko	Coding	AATGACTTTGTCATGCTGAA	AGG	0	0.102041	0.649351	0.707071	0.344828	0.655914	0.266667	0.3	0.591549	0.493864	0.230524	0.0807678	0	0	0	0	0	0	0
Coding_sg2106	KBM7	Coding_CRISPRko	Coding	CTCCACTCACATTCCTGGCC	TGG	0	0.55102	0.506494	0	0.413793	0	0.244444	0.09	0.521127	0.302942	0.116169	0.30362	1	0	0	0	0	1	0
Coding_sg2285	KBM7	Coding_CRISPRko	Coding	TCGAATGACGAATTTCTTAA	TGG	0	0.0204082	0.311688	0.525253	0.344828	0	0.277778	0.26	0.549296	0.0615847	0.118183	0.222357	0	0	0	0	0	0	0
Coding_sg2131	KBM7	Coding_CRISPRko	Coding	AAGTGGCAATGACAAATTTC	TGG	0	0.0306122	0.246753	0.474747	0.275862	0	0.311111	0.4	0.605634	0.14773	0.121629	0.338801	0	0	0	0	0	1	0
Coding_sg2130	KBM7	Coding_CRISPRko	Coding	GATCTCACCTTCCTGGTGTC	TGG	0	0.0510204	0.220779	0.292929	0.0689655	0	0.177778	0.23	0.71831	0.503103	0.457337	0.489088	0	0	0	0	0	1	0
Coding_sg2387	KBM7	Coding_CRISPRko	Coding	TTTCTGGCCTGTGGCTTTCT	GGG	0	0.142857	0.207792	0.020202	0.241379	0	0.0444444	0.67	0.746479	0.140672	0.388293	0.252625	0	0	1	0	0	0	0
Coding_sg2020	KBM7	Coding_CRISPRko	Coding	GCGCTCTTCCGAGGATATTT	GGG	0	0.0306122	0.142857	0.161616	0.275862	0	0.211111	0.49	0.56338	0.246863	0.0712817	0.295618	0	0	0	0	0	1	0
Coding_sg2135	KBM7	Coding_CRISPRko	Coding	TCCAGTGAGGATGATCAGAA	TGG	0	0.0714286	0.714286	0.646465	0.413793	0.827957	0.311111	0.49	0.577465	0.590874	0.161397	0.710599	0	0	0	0	0	1	0
Coding_sg2238	KBM7	Coding_CRISPRko	Coding	CCTTGTTTAGCCTGCCTGTG	AGG	0	0.0510204	0.558442	0.818182	0.275862	0	0.144444	0.67	0.619718	0.415364	0.656889	0.571461	0	1	0	0	0	0	0
Coding_sg2314	KBM7	Coding_CRISPRko	Coding	TTTCTTATATTGAACATAGC	AGG	0	0.632653	0.519481	0.363636	0.310345	0	0.188889	0.22	0.690141	0.0437791	0.077701	0.173556	1	0	0	0	0	0	0
Coding_sg2349	KBM7	Coding_CRISPRko	Coding	TTGTTTACAATTGAAACTCT	GGG	0	0.0612245	0.519481	0.040404	0.37931	0	0.311111	0.55	0.464789	0.140754	0.0723584	0.406471	0	0	0	0	0	0	0
Coding_sg2025	KBM7	Coding_CRISPRko	Coding	TTATTCCTGCATCTTCTCAA	TGG	0	0.55102	0.506494	0.424242	0.37931	0.741935	0.488889	0.36	0.704225	0.513204	0.141199	0.471868	1	0	0	0	0	1	1
Coding_sg2316	KBM7	Coding_CRISPRko	Coding	TTTGTAGAAATTGCATCTGA	TGG	0	0.591837	0.415584	0.212121	0.551724	0.602151	0.566667	0.47	0.619718	0.271037	0.109377	0.419416	1	0	0	0	0	0	0
Coding_sg2030	KBM7	Coding_CRISPRko	Coding	CACTATAAAGGTCAGCAAAT	TGG	0	0.0408163	0.337662	0.505051	0.344828	0	0.155556	0.36	0.43662	0.167366	0.16911	0.175438	0	0	0	0	0	1	0
Coding_sg2067	KBM7	Coding_CRISPRko	Coding	ACATGCTGCCCAGTGGCTTC	CGG	0	0.0408163	0.337662	0.444444	0.275862	0	0.2	0.38	0.788732	0.438596	0.244484	0.374653	0	0	1	0	0	1	0
Coding_sg2063	KBM7	Coding_CRISPRko	Coding	CTCTTTCCACGATGGCTTTG	CGG	0	0.122449	0.311688	0.636364	0.172414	0	0.111111	0.4	0.676056	0.191192	0.597926	0.311634	0	0	0	0	0	0	0
Coding_sg2252	KBM7	Coding_CRISPRko	Coding	TTCAGCATTTCCTTAGTGTC	AGG	0	0.0816327	0.441558	0.10101	0.275862	0	0.0222222	0.49	0.43662	0.344423	0.0761065	0.501941	0	0	0	0	0	0	0
Coding_sg2105	KBM7	Coding_CRISPRko	Coding	AATTTAAGAGTTTATGCAGC	AGG	0	0.122449	0.428571	0.252525	0.482759	0	0.377778	0.22	0.577465	0.184277	0.063583	0.182892	0	0	0	0	0	1	0
Coding_sg2073	KBM7	Coding_CRISPRko	Coding	GCTGCTGCTTCTTGGTCTTC	AGG	0	0.112245	0.168831	0.141414	0.206897	0	0.155556	0.33	0.577465	0.182402	0.343622	0.111312	0	0	0	0	0	0	0
Coding_sg2102	KBM7	Coding_CRISPRko	Coding	CTTTGTATGCCCAGGGAAGG	AGG	0	0.367347	0.623377	0.909091	0.62069	0	0.377778	0.6	0.633803	0.408237	0.402136	0.44422	0	0	0	0	0	1	0
Coding_sg2097	KBM7	Coding_CRISPRko	Coding	ATCCTCTTGGATCTGCAGTT	AGG	0	0.0918367	0.597403	0.212121	0.310345	0	0.144444	0.33	0.647887	0.464783	0.149352	0	0	0	0	0	0	1	0
Coding_sg2184	KBM7	Coding_CRISPRko	Coding	CCCAGCCTCGGCTTTCTTGT	CGG	0	0.0408163	0.428571	0.212121	0.344828	0	0.144444	0.42	0.690141	0.214322	0.171409	0.678504	0	1	0	0	0	1	0
Coding_sg2157	KBM7	Coding_CRISPRko	Coding	CTAAGCTGGTGGAAGCTATC	AGG	0	0.0102041	0.376623	0.545455	0.172414	0	0.0555556	0.5	0.704225	0.209834	0.0943869	0.369405	0	0	0	0	0	0	0
Coding_sg2423	KBM7	Coding_CRISPRko	Coding	GGCCGCCTCTGTCCCTTTCC	CGG	0	0.520408	0.311688	0.0808081	0.206897	0	0.122222	0.43	0.746479	0.338487	0.075494	0.46308	1	0	1	0	0	1	0
Coding_sg2407	KBM7	Coding_CRISPRko	Coding	GCAACCTCCTCTTCTGGTTT	AGG	0	0.0306122	0.272727	0.010101	0.241379	0	0.3	0.31	0.605634	0.293358	0.33314	0.417873	0	0	0	0	0	0	0
Coding_sg2303	KBM7	Coding_CRISPRko	Coding	GAGGCTCACCTTCCTCTTCT	TGG	0	0.520408	0.194805	0.252525	0.0689655	0	0.333333	0.39	0.633803	0.205785	0.364371	0.407655	1	0	0	0	0	0	0
Coding_sg2256	KBM7	Coding_CRISPRko	Coding	TATCTCCATCAAGCTGCAGG	AGG	0	0.0918367	0.753247	0.959596	0.489655	0.913978	0.777778	0.46	0.84507	0.636524	0.351206	0.606264	0	0	1	0	0	0	0
Coding_sg2269	KBM7	Coding_CRISPRko	Coding	AATGGCATCAAAGGTGGCCT	TGG	0	0.0204082	0.428571	0.333333	0.517241	0	0.766667	0.36	0.71831	0.503649	0.0921557	0.301973	0	0	0	0	0	0	0
Coding_sg2170	KBM7	Coding_CRISPRko	Coding	TGCTGCCTGGAGGAGAAGCC	TGG	0	0.234694	0.415584	0.424242	0.37931	0	0.277778	0.39	0.661972	0.398164	0.265621	0.377653	0	0	0	0	0	1	0
Coding_sg2422	KBM7	Coding_CRISPRko	Coding	ATCCGGAAGATGAAGCTTCC	TGG	0	0.112245	0.415584	0.363636	0.241379	0	0.166667	0.16	0.788732	0.282303	0.111489	0.451146	0	0	1	0	0	0	0
Coding_sg2203	KBM7	Coding_CRISPRko	Coding	CATTGCTGCTGGAGGTGTAA	TGG	0	0.102041	0.415584	0.171717	0.275862	0	0.233333	0.4	0.676056	0.265482	0.112922	0.504455	0	0	0	0	0	0	0
Coding_sg2125	KBM7	Coding_CRISPRko	Coding	CTGGCCTGCTGCTGGCCCGC	AGG	0	0.0714286	0.324675	0.676768	0.551724	0	0.455556	0.63	0.549296	0.33945	0.409879	0.346843	0	0	0	0	0	0	0
Coding_sg2290	KBM7	Coding_CRISPRko	Coding	ACATCCATGAAGTAGGAATT	GGG	0	0.0408163	0.324675	0.333333	0.310345	0	0.222222	0.43	0.56338	0.482967	0.0349627	0.490541	0	0	0	0	0	1	0
Coding_sg2179	KBM7	Coding_CRISPRko	Coding	AAGGATTAATTCATCTTTCT	GGG	0	0.0510204	0.207792	0.0808081	0.241379	0	0.177778	0.39	0.549296	0.0736538	0.0209848	0.308734	0	0	0	0	0	0	0
Coding_sg2057	KBM7	Coding_CRISPRko	Coding	AAGGCATAAATCTAAGAAGA	AGG	0	0.44898	0.584416	0.555556	0.62069	0	0.655556	0.55	0.394366	0.653402	0.213182	0.744434	0	0	0	0	0	0	0
Coding_sg2344	KBM7	Coding_CRISPRko	Coding	TTTCTTTAGGAAATTGAAGT	TGG	0	0.459184	0.571429	0.272727	0.413793	0	0.322222	0.27	0.704225	0.00517331	0.0527724	0.361959	0	0	0	0	0	0	0
Coding_sg2215	KBM7	Coding_CRISPRko	Coding	TTAAGAATTCTTAAGTCTAA	GGG	0	0.142857	0.38961	0.252525	0.310345	0	0.222222	0.33	0.647887	0.00337797	0.065867	0.257351	0	0	0	0	0	0	0
Coding_sg2015	KBM7	Coding_CRISPRko	Coding	CACGTTTCAGGAAGCTATCT	CGG	0	0.0204082	0.363636	0.0606061	0.275862	0	0.233333	0.35	0.633803	0.238402	0.21365	0.249464	0	0	0	0	0	0	0
Coding_sg2379	KBM7	Coding_CRISPRko	Coding	TTTCTTCTCCACGTTCTTCT	CGG	0	0.0918367	0.233766	0.181818	0.310345	0	0.0777778	0.14	0.788732	0.0582553	0.408731	0.231765	0	0	1	0	0	1	0
Coding_sg2026	KBM7	Coding_CRISPRko	Coding	AGAAACCATTGAGAAGATGC	AGG	0	0.112245	0.61039	0.666667	0.551724	0	0.666667	0.3	0.521127	0.681722	0.267644	0.760605	0	0	0	0	0	1	0
Coding_sg2319	KBM7	Coding_CRISPRko	Coding	TTTGTCTCTCTCTTCAGCAA	TGG	0	0.0816327	0.454545	0.0707071	0.517241	0	0.588889	0.49	0.774648	0.482315	0.403086	0.402197	0	0	1	0	0	1	0
Coding_sg2403	KBM7	Coding_CRISPRko	Coding	ATGCTCCTTGTTCTGCAGCT	TGG	0	0.0204082	0.441558	0.222222	0.275862	0	0.244444	0.65	0.647887	0.541294	0.127087	0.376545	0	0	0	0	0	1	0
Coding_sg2262	KBM7	Coding_CRISPRko	Coding	TGGTCTTGGTGTGCTGGCCT	CGG	0	0.122449	0.376623	0.040404	0.448276	0	0.4	0.64	0.549296	0.383923	0.114723	0.47437	0	0	0	0	0	0	0
Coding_sg2289	KBM7	Coding_CRISPRko	Coding	CTCCTTACATGGGCTTTGGT	GGG	0	0.612245	0.493506	0.0606061	0.310345	0	0.177778	0.35	0.690141	0.440398	0.0783299	0.675664	1	0	0	0	0	0	0
Coding_sg2155	KBM7	Coding_CRISPRko	Coding	TATCAAGGGAAAGGCAAGAC	TGG	0	0.0102041	0.402597	0.646465	0.448276	0	0.366667	0.44	0.549296	0.275355	0.392083	0.0297533	0	0	0	0	0	0	0
Coding_sg2284	KBM7	Coding_CRISPRko	Coding	TTCTTAATGGCCTTGTCCTT	GGG	0	0.214286	0.272727	0.141414	0.413793	0	0.0888889	0.63	0.619718	0.225705	0.0617478	0.303977	0	0	0	0	0	0	0
Coding_sg2023	KBM7	Coding_CRISPRko	Coding	CTGTTTAATCTGGTGCTTGT	TGG	0	0.0306122	0.272727	0.131313	0.206897	0	0.166667	0.35	0.647887	0.16353	0.0224175	0.240942	0	0	0	0	0	1	0
Coding_sg2400	KBM7	Coding_CRISPRko	Coding	TGTGGCCCTTTCCAAGGCCA	CGG	0	0.0816327	0.623377	0.292929	0.455172	0	0.711111	0.49	0.704225	0.653092	0.221152	0.621099	0	0	0	0	0	1	0
Coding_sg2271	KBM7	Coding_CRISPRko	Coding	GATGGCGGTGGCCACCTCCT	TGG	0	0.0204082	0.38961	0.828283	0.344828	0	0.455556	0.73	0.859155	0.377586	0.341434	0.247557	0	0	1	0	0	0	0
Coding_sg1989	KBM7	Coding_CRISPRko	Coding	GAATGTGGAGTTGGTTCTTC	TGG	0	0.479592	0.298701	0.171717	0.172414	0	0.211111	0.46	0.605634	0.174817	0.142289	0.332066	0	0	0	0	0	0	0
Coding_sg2021	KBM7	Coding_CRISPRko	Coding	GGACAGGAAGTAGAATTTAT	TGG	0	0.0612245	0.285714	0.464646	0.275862	0	0.355556	0.37	0.633803	0.135408	0.0633531	0.334427	0	0	0	0	0	1	0
Coding_sg2218	KBM7	Coding_CRISPRko	Coding	ATTTACAAACTGGCCAAGAA	GGG	0	0.163265	0.597403	0.676768	0.517241	0.731183	0.355556	0.34	0.56338	0.283173	0.264284	0.383272	0	0	0	0	0	0	0
Coding_sg2123	KBM7	Coding_CRISPRko	Coding	TGTTAAAGTTGTTAAGAATA	AGG	0	0.0510204	0.350649	0.232323	0.482759	0	0.211111	0.24	0.366197	0.075561	0.0716483	0.48349	0	0	0	0	0	0	0
Coding_sg2324	KBM7	Coding_CRISPRko	Coding	CAAAGTGAGAAAGATCTTTG	TGG	0	0.22449	0.753247	0.909091	0.37931	0	0.422222	0.39	0.830986	0.326808	0.853559	0.506078	0	0	1	0	0	0	0
Coding_sg2054	KBM7	Coding_CRISPRko	Coding	CTTTGTATCTACATTCTTGA	CGG	0	0.428571	0.467532	0.363636	0.413793	0	0.277778	0.26	0.661972	0.0538076	0.107271	0.371532	0	0	0	0	0	1	0
Coding_sg2221	KBM7	Coding_CRISPRko	Coding	GGCCAAGGCAGAAGAAATCT	TGG	0	0.193878	0.454545	0.444444	0.37931	0	0.633333	0.21	0.450704	0.502872	0.194691	0.422021	0	1	0	0	0	1	0
Coding_sg2117	KBM7	Coding_CRISPRko	Coding	CTGGTAGGGCTGAGGCAGCC	AGG	0	0.153061	0.363636	0.434343	0.344828	0	0.266667	0.68	0.605634	0.257694	0.424854	0.184589	0	0	0	0	0	0	0
Coding_sg2152	KBM7	Coding_CRISPRko	Coding	AGAAGCAGAGACTGTTGGCC	CGG	0	0.0306122	0.454545	0.282828	0.413793	0	0.477778	0.33	0.535211	0.502378	0.350797	0.510712	0	0	0	0	0	1	0
Coding_sg2151	KBM7	Coding_CRISPRko	Coding	TTCTTCTCTTGCTTTGTCTC	TGG	0	0.0102041	0.363636	0	0.241379	0	0.0555556	0.25	0.619718	0.151808	0.357991	0.34	0	0	0	0	0	0	0
Coding_sg2150	KBM7	Coding_CRISPRko	Coding	AGCTTAAGCAGCTGAGTAGC	TGG	0	0.234694	0.376623	0.161616	0.310345	0	0.244444	0.31	0.338028	0.262497	0.225583	0.424849	0	0	0	0	0	0	0
Coding_sg2315	KBM7	Coding_CRISPRko	Coding	ATGTTCAATATAAGAAATAT	TGG	0	0.520408	0.350649	0.131313	0.310345	0	0.477778	0.28	0.394366	0.166524	0.105578	0.400802	1	0	0	0	0	0	0
Coding_sg2136	KBM7	Coding_CRISPRko	Coding	TTTCTCACGTGCTGACTGAA	GGG	0	0.0714286	0.636364	0.424242	0.275862	0.623656	0.166667	0.45	0.507042	0.213314	0.243325	0.363081	0	0	0	0	0	0	0
Coding_sg2071	KBM7	Coding_CRISPRko	Coding	AAACAAAGAAACATGTCAGC	AGG	0	0.0714286	0.545455	0.777778	0.551724	0	0.577778	0.14	0.56338	0.253735	0.216577	0.325365	0	0	0	0	0	0	0
Coding_sg2384	KBM7	Coding_CRISPRko	Coding	TTCTCTGGCTTCAATCTTCT	TGG	0	0.132653	0.155844	0.181818	0.137931	0	0.0777778	0.22	0.549296	0.0559606	0.405048	0.257342	0	0	0	0	0	1	0
Coding_sg2396	KBM7	Coding_CRISPRko	Coding	GATTTCTTCTGATAGCTTTA	TGG	0	0.0408163	0.0909091	0.545455	0.137931	0	0.211111	0.16	0.71831	0.167096	0.187967	0.261121	0	0	0	0	0	0	0
Coding_sg2279	KBM7	Coding_CRISPRko	Coding	CTGCTGGCCCTCTGTATCCA	TGG	0	0.0816327	0.337662	0.141414	0.344828	0	0.433333	0.46	0.690141	0.504069	0.106918	0.629744	0	0	0	0	0	1	0
Coding_sg2255	KBM7	Coding_CRISPRko	Coding	CTCCTCCTCCTGCAGCTTGA	TGG	0	0.0714286	0.246753	0.434343	0.206897	0	0.122222	0.3	0.802817	0.250566	0.514053	0.320981	0	0	1	0	0	0	0
Coding_sg2281	KBM7	Coding_CRISPRko	Coding	AATTGCCACCTCCGGCTCCA	CGG	0	0.0306122	0.506494	0.909091	0.275862	0	0.344444	0.44	0.647887	0.640399	0.246843	0.569821	0	0	0	0	0	1	0

## Sheet: Mesc
sgRNA_ID	dataset	mechanism	data_class	sequence	PAM	score	MIT	Fusi_Score	Chari_Score	SSC	Wu_CRISPR	Wang_Score	CRISPRscan	CRISPRater	DeepCas9	TUSCAN	DeepHF	CRISPOR	CHOPCHOP	CCTOP	CRISPRdirect	IDT	CRISPR_GE	CRISPick
Coding_sg3146	Mesc	Coding_CRISPRko	Coding	CGTACTCGTGACAGCGCCGA	GGG	1	1	0.675325	0.89899	0.551724	0.666667	0.688889	0.78	0.788732	0.675854	0.351433	0.843948	1	1	1	0	1	0	0
Coding_sg2513	Mesc	Coding_CRISPRko	Coding	TTCGTAGCTGTCCACGATCG	AGG	1	0.989796	0.662338	0.524242	0.551724	0.55914	0.433333	0.57	0.830986	0.771555	0.403106	0.708147	1	1	1	0	0	1	0
Coding_sg2973	Mesc	Coding_CRISPRko	Coding	AGCCGGACGTTCGATACTGT	GGG	1	0.989796	0.584416	0.351515	0.43931	0	0.566667	0.3	0.788732	0.54544	0.0821096	0.736193	1	1	1	0	1	1	0
Coding_sg2841	Mesc	Coding_CRISPRko	Coding	GAGTCGTGCTACTGCGATGC	CGG	1	0.969388	0.584416	0.442222	0.47931	0	0.655556	0.61	0.478873	0.728109	0.103081	0.745682	1	1	0	0	0	0	1
Coding_sg2802	Mesc	Coding_CRISPRko	Coding	CGGATATATCGTGTAATCGC	TGG	1	0.989796	0.519481	0.311111	0.586207	0	0.666667	0.33	0.492958	0.593448	0.024974	0.653876	1	1	0	0	0	1	1
Coding_sg3115	Mesc	Coding_CRISPRko	Coding	CTGTCGGTCGCGGTAGAATC	CGG	1	0.989796	0.519481	0.361616	0.548259	0	0.2	0.76	0.788732	0.487202	0.08148	0.567609	1	1	1	1	0	1	1
Coding_sg2752	Mesc	Coding_CRISPRko	Coding	CGTCGTGTACTCATCCAACG	TGG	1	0.969388	0.844156	0.858586	0.551724	0.860215	0.588889	0.48	0.802817	0.734014	0.440621	0.857554	1	1	1	0	1	1	0
Coding_sg2512	Mesc	Coding_CRISPRko	Coding	CGATCGAGGCCAAAATGACG	GGG	1	0.989796	0.766234	0.929293	0.758621	0.709677	0.877778	0.38	0.760563	0.692286	0.509217	0.826555	1	1	1	0	1	1	0
Coding_sg3047	Mesc	Coding_CRISPRko	Coding	GACCGACATCGAGATTACCC	GGG	1	0.979592	0.753247	0.69697	0.517241	0	0.755556	0.3	0.774648	0.862103	0.284349	0.832938	1	1	1	0	1	1	0
Coding_sg2893	Mesc	Coding_CRISPRko	Coding	CTCGGGGTGAAGTTCGACGG	CGG	1	0.969388	0.753247	0.626263	0.896552	0	0.844444	1	0.915493	0.838776	0.3367	0.869662	1	1	1	0	0	1	0
Coding_sg2949	Mesc	Coding_CRISPRko	Coding	AACCCCGATTTGCGTCTCCG	TGG	1	0.989796	0.727273	0.868687	0.510345	0	0.622222	0.33	0.676056	0.66939	0.745763	0.787817	1	1	0	1	0	0	0
Coding_sg2454	Mesc	Coding_CRISPRko	Coding	TAAAGCACGAATTATCGCGG	AGG	1	0.979592	0.727273	0.777778	0.896552	0.784946	0.944444	0.43	0.788732	0.673448	0.312499	0.723366	1	1	1	1	1	1	1
Coding_sg2639	Mesc	Coding_CRISPRko	Coding	CTGTTGGGACATACCGCTCG	GGG	1	0.979592	0.714286	0.515152	0.655172	0.634409	0.577778	0.64	0.760563	0.68574	0.479934	0.856906	1	1	1	1	1	1	0
Coding_sg2826	Mesc	Coding_CRISPRko	Coding	TAGGAGAGTTTAGACGACGC	AGG	1	0.979592	0.701299	0.676768	0.62069	0	0.866667	0.63	0.676056	0.784493	0.248991	0.800807	1	1	0	0	0	1	0
Coding_sg2753	Mesc	Coding_CRISPRko	Coding	GATGAGTACACGACGCGAGT	GGG	1	0.989796	0.688312	0.666667	0.586207	0	0.855556	0.51	0.690141	0.618165	0.299722	0.755938	1	1	0	0	0	1	1
Coding_sg2865	Mesc	Coding_CRISPRko	Coding	CTCACGACTGGCAGTACGCG	AGG	1	0.989796	0.688312	0.888889	0.586207	0.817204	0.711111	0.48	0.816901	0.601821	0.503045	0.746368	1	1	1	0	0	1	0
Coding_sg3224	Mesc	Coding_CRISPRko	Coding	AACTGATTGTGGAACGCTCG	GGG	1	0.969388	0.688312	0.528485	0.648276	0	0.522222	0.47	0.774648	0.472673	0.515309	0.846927	1	1	1	1	0	1	0
Coding_sg2679	Mesc	Coding_CRISPRko	Coding	CCCGCGCTTTATCAAGATCG	TGG	1	0.969388	0.675325	0.594949	0.517241	0	0.611111	0.57	0.633803	0.673853	0.522739	0.782941	1	1	0	0	1	1	0
Coding_sg2768	Mesc	Coding_CRISPRko	Coding	TCATTGCGCGCGGTGCTACG	CGG	1	0.989796	0.662338	0.979798	0.582759	0.688172	0.566667	0.6	0.873239	0.83868	0.885179	0.642787	1	1	1	0	0	0	0
Coding_sg2694	Mesc	Coding_CRISPRko	Coding	CTCGATGTCTACGAGGCCGA	GGG	1	0.989796	0.649351	0.707071	0.655172	0	0.666667	0.65	0.760563	0.645975	0.260745	0.762159	1	1	1	0	0	1	0
Coding_sg3208	Mesc	Coding_CRISPRko	Coding	ATTAAGTAATCGGTCGTGTA	CGG	1	0.989796	0.636364	0.505051	0.444828	0	0.577778	0.5	0.591549	0.641891	0.0966061	0.628405	1	1	0	1	0	1	0
Coding_sg3121	Mesc	Coding_CRISPRko	Coding	GCTACGACTACGACGGCTAC	CGG	1	0.979592	0.623377	0.424242	0.582759	0	0.533333	0.43	0.690141	0.64637	0.509511	0.734797	1	1	0	1	0	1	1
Coding_sg2786	Mesc	Coding_CRISPRko	Coding	ACCTGCACGACGAGCGTGAG	CGG	1	0.959184	0.623377	0.626263	0.413793	0.537634	0.255556	0.69	0.788732	0.704506	0.677652	0.718452	1	1	1	0	0	1	1
Coding_sg3051	Mesc	Coding_CRISPRko	Coding	TTAGTAAGGCGCTCCACGAT	GGG	1	0.704082	0.623377	0.353535	0.413793	0	0.311111	0.62	0.71831	0.558052	0.172141	0.681699	1	1	0	1	0	0	0
Coding_sg3122	Mesc	Coding_CRISPRko	Coding	CCGCCACCCCGTCGGTACGG	CGG	1	0.989796	0.597403	0.79798	0.724138	0.698925	0.777778	0.78	0.676056	0.763321	0.301009	0.759451	1	1	0	1	0	0	0
Coding_sg3247	Mesc	Coding_CRISPRko	Coding	CATATCTCCGGGTACGCACC	AGG	1	0.979592	0.597403	0.161616	0.344828	0	0.588889	0.44	0.704225	0.709369	0.0539648	0.779391	1	1	0	0	0	1	1
Coding_sg2821	Mesc	Coding_CRISPRko	Coding	TACCGTCCCGTCAATCGCCT	GGG	1	0.989796	0.584416	0.472727	0.541379	0	0.488889	0.48	0.746479	0.442751	0.136769	0.652428	1	1	1	0	1	1	0
Coding_sg2720	Mesc	Coding_CRISPRko	Coding	CGGGACCACTTCTTCGACAG	GGG	1	0.94898	0.584416	0.69697	0.724138	0.645161	0.688889	0.79	0.71831	0.689521	0.137767	0.786723	1	1	0	1	1	1	0
Coding_sg3221	Mesc	Coding_CRISPRko	Coding	CTGATCAACACCGCCGAACT	GGG	1	0.989796	0.571429	0.30303	0.482759	0	0.3	0.67	0.577465	0.637358	0.397475	0.616287	1	1	0	1	0	1	1
Coding_sg2938	Mesc	Coding_CRISPRko	Coding	ATGTCCGCCTCATGCGCTAC	CGG	1	0.979592	0.571429	0.10101	0.344828	0	0.2	0.56	0.802817	0.403029	0.129842	0.487867	1	1	1	0	0	1	0
Coding_sg2635	Mesc	Coding_CRISPRko	Coding	CTTTGAGGACGACCCGTTGG	TGG	1	0.94898	0.558442	0.828283	0.482759	0	0.466667	0.63	0.873239	0.706536	0.516116	0.688981	1	0	1	0	1	0	0
Coding_sg2933	Mesc	Coding_CRISPRko	Coding	GTATGATCTCTGACCGGCGC	TGG	1	0.979592	0.545455	0.040404	0.482759	0	0.855556	0.32	0.732394	0.524115	0.0590626	0.743952	1	1	0	0	1	1	0
Coding_sg2661	Mesc	Coding_CRISPRko	Coding	GGAATGGGTCGCGTTCCGGC	AGG	1	0.704082	0.545455	0.888889	0.586207	0	0.844444	0.44	0.704225	0.589807	0.517829	0.75981	1	0	0	1	0	1	0
Coding_sg2848	Mesc	Coding_CRISPRko	Coding	GTGCATCCGGTGTCGGCGCA	GGG	1	0.979592	0.519481	0.444444	0.513793	0	0.566667	0.87	0.760563	0.510128	0.315059	0.64704	1	1	1	0	0	0	0
Coding_sg3160	Mesc	Coding_CRISPRko	Coding	GGCGCATTGCTCTTCGTCAA	GGG	1	0.938776	0.519481	0.323232	0.344828	0	0.4	0.61	0.619718	0.43084	0.0171961	0.61626	1	1	0	0	1	1	0
Coding_sg3005	Mesc	Coding_CRISPRko	Coding	TCTGCGGTGCCAACGACGCC	AGG	1	0.806122	0.519481	0.878788	0.517241	0	0.544444	0.43	0.71831	0.468424	0.217891	0.444532	1	1	0	0	0	0	0
Coding_sg2943	Mesc	Coding_CRISPRko	Coding	CTGACTGGCTAAGGCGATCG	TGG	1	0.969388	0.506494	0.808081	0.448276	0	0.588889	0.53	0.591549	0.714336	0.502224	0.752352	1	0	0	0	0	0	0
Coding_sg2515	Mesc	Coding_CRISPRko	Coding	CTCGGGGAGTGCGTCATCGC	AGG	1	0.979592	0.493506	0.59596	0.655172	0	0.522222	0.52	0.802817	0.390769	0.23954	0.698287	1	1	1	1	0	1	0
Coding_sg2745	Mesc	Coding_CRISPRko	Coding	CATCGTGGACGTAGAACGCC	AGG	1	0.979592	0.467532	0.585859	0.517241	0	0.333333	0.52	0.507042	0.435708	0.188046	0.623355	1	1	0	0	0	1	0
Coding_sg2750	Mesc	Coding_CRISPRko	Coding	ATACCTTCTCGATGCGCGTC	AGG	1	0.979592	0.467532	0.282828	0.524138	0	0.533333	0.58	0.549296	0.376241	0.200457	0.385118	1	1	0	0	1	1	0
Coding_sg2453	Mesc	Coding_CRISPRko	Coding	GCACGAATTATCGCGGAGGC	CGG	1	0.969388	0.467532	0.545455	0.548276	0	0.577778	0.33	0.690141	0.130713	0.509965	0.553771	1	1	0	1	0	1	0
Coding_sg2680	Mesc	Coding_CRISPRko	Coding	GGGGGCGCGTACCTTGTAGC	TGG	1	0.969388	0.454545	0.418182	0.413793	0	0.633333	0.44	0.704225	0.401886	0.118316	0.644905	1	1	0	0	0	0	0
Coding_sg3205	Mesc	Coding_CRISPRko	Coding	CCTTCTTCGTTCCCGGCGAT	AGG	1	0.979592	0.428571	0.232323	0.544828	0	0.155556	0.62	0.535211	0.483739	0.234213	0.735791	1	1	0	1	1	1	0
Coding_sg2843	Mesc	Coding_CRISPRko	Coding	AACTCGTATGCGGGCGGACA	TGG	1	0.989796	0.415584	0.353535	0.544828	0	0.4	0.54	0.478873	0.207921	0.212296	0.665398	1	1	0	0	0	1	0
Coding_sg3212	Mesc	Coding_CRISPRko	Coding	CTCGAGTCGGATGGAACGCC	AGG	1	0.969388	0.38961	0.121212	0.517241	0	0.511111	0.56	0.802817	0.462416	0.33357	0.646907	1	1	1	0	0	1	0
Coding_sg3116	Mesc	Coding_CRISPRko	Coding	TTCTACCGCGACCGACAGAG	CGG	1	0.959184	0.831169	0.939394	0.551724	0.774194	0.566667	0.69	0.690141	0.850479	0.560061	0.766103	1	1	0	0	0	1	1
Coding_sg3145	Mesc	Coding_CRISPRko	Coding	TACGACGAAAGTCCTCGGAG	CGG	1	0.969388	0.805195	0.777778	0.689655	0.602151	0.766667	0.55	0.788732	0.777	0.368158	0.814948	1	1	1	0	1	1	0
Coding_sg2956	Mesc	Coding_CRISPRko	Coding	GAGGGATCGATATTGTTCGG	GGG	1	0.969388	0.792208	0.757576	0.758621	0.752688	0.911111	0.71	0.830986	0.697387	0.44143	0.829832	1	1	1	0	1	1	0
Coding_sg2489	Mesc	Coding_CRISPRko	Coding	TAGCCACTCTAGACGACCAA	CGG	1	0.969388	0.792208	0.656566	0.655172	0.892473	0.7	0.82	0.661972	0.679974	0.230883	0.81872	1	1	0	0	0	1	0
Coding_sg2738	Mesc	Coding_CRISPRko	Coding	ACGACCGAGTGTACTATGTG	AGG	1	0.94898	0.792208	0.838384	0.413793	0	0.488889	0.51	0.577465	0.878182	0.849095	0.837692	1	1	0	0	1	1	1
Coding_sg2856	Mesc	Coding_CRISPRko	Coding	TTGGCGTGTTCGCTACATGG	TGG	1	0.969388	0.779221	0.737374	0.758621	0.774194	0.822222	0.7	0.71831	0.92724	0.447543	0.841298	1	1	0	0	0	1	0
Coding_sg3099	Mesc	Coding_CRISPRko	Coding	GAACCGAGCACACTCCACGT	GGG	1	0.94898	0.779221	0.979798	0.62069	0	0.966667	0.47	0.788732	0.860631	0.311833	0.824589	1	1	1	0	0	1	0
Coding_sg2780	Mesc	Coding_CRISPRko	Coding	ATACGTGCAAATTCACCCGA	CGG	1	0.704082	0.779221	0.505051	0.862069	0.88172	0.844444	0.57	0.633803	0.644938	0.525569	0.824851	1	1	0	0	0	1	1
Coding_sg2769	Mesc	Coding_CRISPRko	Coding	AGGCGTCACCTGTCGACCTG	CGG	1	0.928571	0.766234	0.79798	0.62069	0	0.455556	0.88	0.873239	0.664814	0.24392	0.758134	1	1	1	0	0	1	0
Coding_sg3133	Mesc	Coding_CRISPRko	Coding	CACCAGAAGCTTACGAACGG	AGG	1	0.979592	0.753247	0.909091	0.793103	0.795699	0.822222	0.6	0.732394	0.80435	0.347321	0.841332	1	1	0	1	0	1	1
Coding_sg2759	Mesc	Coding_CRISPRko	Coding	GTGCAGTGCGAGACGCTCGA	GGG	1	0.979592	0.753247	0.868687	0.517241	0.83871	0.755556	0.69	0.71831	0.683426	0.350265	0.804725	1	1	0	0	0	1	0
Coding_sg2742	Mesc	Coding_CRISPRko	Coding	GAACCCCGAGTGCCGCTACG	TGG	1	0.969388	0.74026	1	0.613793	0.892473	0.577778	0.46	0.816901	0.763644	0.834606	0.80625	1	1	1	0	0	0	1
Coding_sg2951	Mesc	Coding_CRISPRko	Coding	TTGGTGATGCTCACGAACGA	TGG	1	0.969388	0.74026	0.606061	0.655172	0.55914	0.822222	0.51	0.746479	0.763738	0.230282	0.744649	1	0	1	0	1	0	0
Coding_sg3223	Mesc	Coding_CRISPRko	Coding	CGACCTCCTTGATCGGAAGG	AGG	1	0.969388	0.727273	0.888889	0.655172	0	0.688889	0.54	0.746479	0.576192	0.403928	0.727554	1	1	1	1	1	1	0
Coding_sg2878	Mesc	Coding_CRISPRko	Coding	CAACACAGCGATATGGCCGG	AGG	1	0.959184	0.727273	0.969697	0.793103	0.741935	0.866667	0.66	0.774648	0.644358	0.349192	0.714207	1	1	1	0	0	1	1
Coding_sg2584	Mesc	Coding_CRISPRko	Coding	AACCTGGACCCCGCTAACGA	CGG	1	0.969388	0.714286	0.747475	0.689655	0.645161	0.855556	0.36	0.802817	0.784088	0.341823	0.802897	1	1	1	0	1	1	1
Coding_sg3132	Mesc	Coding_CRISPRko	Coding	ACAAGCAATCTGATACGGCG	TGG	1	0.989796	0.701299	0.868687	0.586207	0.634409	0.866667	0.44	0.788732	0.585922	0.480588	0.770152	1	1	1	1	1	1	0
Coding_sg3174	Mesc	Coding_CRISPRko	Coding	CATTGGTAAAAATCGAGCGG	AGG	1	0.979592	0.701299	0.939394	0.931034	0	0.955556	0.48	0.816901	0.639103	0.286408	0.661981	1	1	1	0	1	1	1
Coding_sg3014	Mesc	Coding_CRISPRko	Coding	GAGAATGGTAGCACCGTCGT	TGG	1	0.969388	0.701299	0.575758	0.448276	0	0.766667	0.67	0.802817	0.660112	0.119959	0.74936	1	1	1	1	0	1	1
Coding_sg2665	Mesc	Coding_CRISPRko	Coding	CCCAGCGCATGAACCGAGGT	CGG	1	0.94898	0.701299	0.363636	0.586207	0	0.577778	0.5	0.760563	0.601769	0.253396	0.795166	1	1	1	1	0	1	0
Coding_sg2683	Mesc	Coding_CRISPRko	Coding	CAGCATACGCATATCAACTC	GGG	1	0.938776	0.701299	0.131313	0.517241	0	0.488889	0.63	0.591549	0.727299	0.239187	0.741113	1	1	0	1	0	1	0
Coding_sg2553	Mesc	Coding_CRISPRko	Coding	ATTCCACTAATACTCGCCTG	TGG	1	0.806122	0.701299	0.939394	0.551724	0	0.622222	0.56	0.802817	0.698125	0.537857	0.783997	1	1	1	0	1	1	0
Coding_sg2495	Mesc	Coding_CRISPRko	Coding	ATGGCGGCCTCATCGTCGGG	AGG	1	0.959184	0.688312	0.89899	0.827586	0.827957	0.855556	0.73	0.760563	0.687419	0.194679	0.713946	1	0	1	1	0	1	0
Coding_sg2927	Mesc	Coding_CRISPRko	Coding	GATTGCGAGGCGACCATCTG	GGG	1	0.94898	0.688312	0.959596	0.517241	0	0.622222	0.59	0.887324	0.531378	0.631905	0.928285	1	1	1	0	0	1	0
Coding_sg2516	Mesc	Coding_CRISPRko	Coding	GCGATGACGCACTCCCCGAG	GGG	1	0.928571	0.688312	0.89899	0.62069	0.924731	0.866667	0.81	0.704225	0.677831	0.552444	0.756416	1	1	1	1	0	1	0
Coding_sg2930	Mesc	Coding_CRISPRko	Coding	CTTGCTACTCACGGTTGACG	AGG	1	0.969388	0.675325	0.585859	0.62069	0	0.666667	0.32	0.760563	0.74944	0.332528	0.729505	1	1	1	0	0	1	1
Coding_sg2743	Mesc	Coding_CRISPRko	Coding	TGGCCACGTAGCGGCACTCG	GGG	1	0.969388	0.675325	0.89899	0.551724	0.677419	0.588889	0.69	0.788732	0.751928	0.438981	0.821921	1	1	1	0	0	1	1
Coding_sg2643	Mesc	Coding_CRISPRko	Coding	CATTCCAAGTGCGTCCGATG	AGG	1	0.969388	0.675325	0.939394	0.551724	0	0.511111	0.51	0.661972	0.556848	0.513651	0.843899	1	0	0	1	1	1	1
Coding_sg2487	Mesc	Coding_CRISPRko	Coding	GCTATCTCGTGGATCAGCCG	GGG	1	0.959184	0.675325	0.787879	0.758621	0.709677	0.944444	0.52	0.84507	0.727676	0.256302	0.790317	1	1	1	0	0	1	0
Coding_sg2819	Mesc	Coding_CRISPRko	Coding	TTCGTAGGGTGCGAAGCTCG	GGG	1	0.959184	0.675325	0.69697	0.62069	0.569892	0.555556	0.77	0.732394	0.730725	0.42777	0.733033	1	1	0	0	1	1	1
Coding_sg3026	Mesc	Coding_CRISPRko	Coding	ACAATGCCTACCTGTACGAT	GGG	1	0.94898	0.675325	0.413131	0.413793	0	0.588889	0.52	0.56338	0.613169	0.254418	0.646593	1	0	0	0	0	1	1
Coding_sg2948	Mesc	Coding_CRISPRko	Coding	CGATTGGAGGGCAACACGGT	GGG	1	0.693878	0.675325	0.686869	0.62069	0	0.711111	0.69	0.690141	0.602316	0.0682009	0.859125	1	1	0	0	0	1	0
Coding_sg2866	Mesc	Coding_CRISPRko	Coding	ACTGGCAGTACGCGAGGCGT	AGG	1	0.979592	0.662338	0.484848	0.655172	0	0.811111	0.53	0.788732	0.727069	0.38138	0.716718	1	1	1	0	0	1	1
Coding_sg2533	Mesc	Coding_CRISPRko	Coding	CGGCGGCGGCGTTTACTGGG	TGG	1	0.969388	0.662338	0.777778	0.62069	0.677419	0.722222	0.61	0.71831	0.791698	0.754688	0.826409	1	1	0	1	0	1	0
Coding_sg2503	Mesc	Coding_CRISPRko	Coding	CACCACGTCGAACTCCTCGC	CGG	1	0.969388	0.662338	0.676768	0.517241	0	0.555556	0.5	0.676056	0.639815	0.308428	0.737176	1	1	0	1	0	1	0
Coding_sg2862	Mesc	Coding_CRISPRko	Coding	TGACAGACTACGATGACGTA	AGG	1	0.969388	0.662338	0.666667	0.448276	0	0.511111	0.4	0.690141	0.734733	0.334398	0.752566	1	1	0	0	0	1	1
Coding_sg2548	Mesc	Coding_CRISPRko	Coding	GATGACTGCCCCCTCGTGTG	GGG	1	0.928571	0.662338	0.919192	0.37931	0	0.533333	0.63	0.760563	0.803773	0.528053	0.785601	1	0	1	0	1	1	0
Coding_sg3135	Mesc	Coding_CRISPRko	Coding	GTTGGAAGCCACGACGATGT	GGG	1	0.94898	0.649351	0.484848	0.482759	0	0.633333	0.65	0.816901	0.833955	0.186838	0.795605	1	1	1	1	0	1	1
Coding_sg2899	Mesc	Coding_CRISPRko	Coding	AGTCACTCGATTGGCGATGT	AGG	1	0.479592	0.649351	0.030303	0.275862	0	0.322222	0.53	0.577465	0.647322	0.0109896	0.727504	0	0	0	0	0	1	1
Coding_sg3123	Mesc	Coding_CRISPRko	Coding	CGGGTGCAGATGGCGCGCTA	CGG	1	0.959184	0.636364	0.525253	0.586207	0	0.677778	0.72	0.816901	0.564695	0.311149	0.750989	1	1	1	0	0	1	1
Coding_sg2965	Mesc	Coding_CRISPRko	Coding	GAAGTACTTCGGGGCGCAGT	CGG	1	0.959184	0.636364	0.424242	0.413793	0	0.677778	0.65	0.676056	0.515235	0.120104	0.720324	1	1	0	0	1	0	0
Coding_sg2758	Mesc	Coding_CRISPRko	Coding	CGCAACCTGCTCAGCGCCTA	CGG	1	0.959184	0.636364	0.464646	0.310345	0	0.211111	0.62	0.450704	0.330931	0.379096	0.584669	1	0	0	0	0	1	0
Coding_sg2483	Mesc	Coding_CRISPRko	Coding	AGTGCACCCCGACCGAGTAG	AGG	1	0.989796	0.623377	0.878788	0.655172	0.784946	0.844444	0.57	0.873239	0.737247	0.492879	0.768355	1	1	1	0	1	1	0
Coding_sg2528	Mesc	Coding_CRISPRko	Coding	CTCTAGTCCACGTTAAACGC	TGG	1	0.979592	0.623377	0.0606061	0.689655	0	0.7	0.16	0.507042	0.71901	0.0097391	0.709243	1	0	0	1	0	1	1
Coding_sg2565	Mesc	Coding_CRISPRko	Coding	AGCGCGTACTCACGGCGTGG	CGG	1	0.969388	0.623377	0.929293	0.586207	0.548387	0.844444	0.74	0.71831	0.743956	0.507111	0.769738	1	1	0	1	0	1	1
Coding_sg2707	Mesc	Coding_CRISPRko	Coding	AGGGATGCGACTCGTGTGTA	GGG	1	0.938776	0.623377	0.161616	0.275862	0	0.3	0.72	0.464789	0.640859	0.139324	0.731081	1	0	0	1	0	1	1
Coding_sg2510	Mesc	Coding_CRISPRko	Coding	ACGGATGGTTCGTATGAGGT	TGG	1	0.928571	0.623377	0.161616	0.448276	0	0.644444	0.56	0.591549	0.807642	0.0418663	0.785184	1	0	0	1	1	1	0
Coding_sg2881	Mesc	Coding_CRISPRko	Coding	GCGCCCATCAGCCGTGTCGG	AGG	1	0.969388	0.61039	0.979798	0.551724	0	0.822222	0.64	0.788732	0.714864	0.525241	0.784881	1	1	1	1	0	1	0
Coding_sg2637	Mesc	Coding_CRISPRko	Coding	GCCCTTTGAGGACGACCCGT	TGG	1	0.969388	0.61039	0.858586	0.448276	0	0.733333	0.55	0.549296	0.532061	0.23415	0.720049	1	0	0	0	1	1	1
Coding_sg2521	Mesc	Coding_CRISPRko	Coding	TGACTCCGTGCAGATACGGC	GGG	1	0.94898	0.61039	0.808081	0.551724	0	0.644444	0.51	0.788732	0.699936	0.114929	0.708135	1	0	1	0	0	1	0
Coding_sg2814	Mesc	Coding_CRISPRko	Coding	CCTTGTAGAGTTCCCCGCGA	GGG	1	0.989796	0.597403	0.707071	0.586207	0	0.7	0.62	0.690141	0.622686	0.287454	0.783577	1	1	0	1	0	1	0
Coding_sg3058	Mesc	Coding_CRISPRko	Coding	AGCAATATTTCCGCGGCCAA	AGG	1	0.979592	0.597403	0.686869	0.482759	0	0.466667	0.59	0.788732	0.249989	0.0517689	0.599	1	1	1	0	0	1	0
Coding_sg2842	Mesc	Coding_CRISPRko	Coding	CTCGTATGCGGGCGGACATG	GGG	1	0.969388	0.584416	0.787879	0.544828	0	0.3	0.61	0.732394	0.523999	0.519731	0.740244	1	1	0	0	0	1	0
Coding_sg2952	Mesc	Coding_CRISPRko	Coding	AGTGCAGCTGGATGCGCCCG	TGG	1	0.928571	0.584416	0.848485	0.62069	0.677419	0.788889	0.76	0.732394	0.738058	0.587068	0.711109	1	0	0	0	0	1	1
Coding_sg2997	Mesc	Coding_CRISPRko	Coding	TGCCAACGACTGGTTACCCC	TGG	1	0.908163	0.584416	0.373737	0.413793	0	0.533333	0.38	0.676056	0.732328	0.329484	0.768631	1	0	0	0	0	0	0
Coding_sg2663	Mesc	Coding_CRISPRko	Coding	TTGGACAAGCTGTACGCTAT	GGG	1	0.734694	0.584416	0.0707071	0.344828	0	0.211111	0.57	0.661972	0.398298	0.114449	0.532304	1	0	0	1	0	1	1
Coding_sg2484	Mesc	Coding_CRISPRko	Coding	GGTCCTCCTCTACTCGGTCG	GGG	1	0.979592	0.571429	0.767677	0.551724	0	0.766667	0.56	0.84507	0.725138	0.285813	0.805242	1	1	1	0	0	1	0
Coding_sg2770	Mesc	Coding_CRISPRko	Coding	GGTGCAGTGCGAGACGCTCG	AGG	1	0.969388	0.571429	0.969697	0.62069	0.537634	0.811111	0.54	0.859155	0.807606	0.50967	0.870971	1	1	1	1	0	1	0
Coding_sg2542	Mesc	Coding_CRISPRko	Coding	GCCGGACAGCATCGACGCCC	GGG	1	0.969388	0.571429	0.525253	0.517241	0	0.844444	0.53	0.802817	0.675193	0.512168	0.818539	1	1	1	1	0	0	0
Coding_sg2773	Mesc	Coding_CRISPRko	Coding	CTGTCTCCTAGCTACGAGTC	TGG	1	0.959184	0.571429	0.490909	0.241379	0	0.466667	0.56	0.478873	0.551448	0.372082	0.658388	1	0	0	0	0	1	0
Coding_sg2932	Mesc	Coding_CRISPRko	Coding	GAGTAGTCCGCATCTATCAC	AGG	1	0.94898	0.571429	0.30303	0.548276	0	0.688889	0.51	0.633803	0.676728	0.101657	0.75592	1	1	0	0	0	1	0
Coding_sg3061	Mesc	Coding_CRISPRko	Coding	GGTAAATAGCAAACGCGCCT	GGG	1	0.979592	0.558442	0.727273	0.551724	0	0.866667	0.25	0.591549	0.477523	0.526825	0.638114	1	1	0	0	1	1	1
Coding_sg2981	Mesc	Coding_CRISPRko	Coding	CTCCGCCTGGAAGTTGCGCG	TGG	1	0.479592	0.558442	0.818182	0.62069	0.731183	0.522222	0.48	0.830986	0.498009	0.314635	0.71492	0	0	1	0	0	1	0
Coding_sg3130	Mesc	Coding_CRISPRko	Coding	ACACGGGATTCCGGTAGCGC	AGG	1	0.969388	0.545455	0.616162	0.724138	0	0.833333	0.36	0.746479	0.666977	0.21727	0.622892	1	0	1	0	0	1	1
Coding_sg2568	Mesc	Coding_CRISPRko	Coding	GGTCTGGACTGATCCGAGTC	AGG	1	0.94898	0.532468	0.555556	0.344828	0	0.555556	0.65	0.788732	0.520552	0.147355	0.703211	1	0	1	0	0	1	0
Coding_sg2691	Mesc	Coding_CRISPRko	Coding	AGGGCCACTCGGTGCGCGAG	TGG	1	0.969388	0.519481	0.575758	0.482759	0	0.577778	0.76	0.633803	0.564026	0.403547	0.708173	1	0	0	1	0	0	0
Coding_sg3067	Mesc	Coding_CRISPRko	Coding	ACGTCCAGGCGCTCTGCGGT	GGG	1	0.928571	0.519481	0.434343	0.448276	0	0.522222	0.67	0.802817	0.668048	0.169998	0.71684	1	1	1	1	1	1	0
Coding_sg2617	Mesc	Coding_CRISPRko	Coding	TATATTCTCGAACTACGGCC	AGG	1	0.969388	0.506494	0.707071	0.586207	0	0.711111	0.36	0.549296	0.522604	0.22624	0.688747	1	0	0	1	0	1	0
Coding_sg3143	Mesc	Coding_CRISPRko	Coding	CTCGGAGCGGCCGTCACGGA	AGG	1	0.938776	0.506494	0.606061	0.689655	0.709677	0.555556	0.66	0.71831	0.57771	0.338829	0.8136	1	1	0	0	0	1	1
Coding_sg2499	Mesc	Coding_CRISPRko	Coding	CCGTACACCTCCTCGGCCGT	GGG	1	0.938776	0.506494	0.222222	0.551724	0	0.466667	0.66	0.549296	0.634519	0.18665	0.667261	1	1	0	0	1	1	0
Coding_sg2476	Mesc	Coding_CRISPRko	Coding	CCGAAGTATTCGTCGGATCC	AGG	1	0.959184	0.493506	0.0909091	0.448276	0	0.222222	0.49	0.591549	0.477694	0.066767	0.492648	1	1	0	1	0	0	0
Coding_sg3229	Mesc	Coding_CRISPRko	Coding	TTGCAGCCGGAGCGTCGCCA	GGG	1	0.959184	0.480519	0.584848	0.62069	0	0.766667	0.59	0.788732	0.596245	0.552196	0.75624	1	1	1	0	0	0	1
Coding_sg2535	Mesc	Coding_CRISPRko	Coding	CCCCGCAGCGTCGCAAACCT	GGG	1	0.94898	0.480519	0.454545	0.551724	0	0.366667	0.42	0.661972	0.544149	0.394485	0.744114	1	0	0	1	0	1	0
Coding_sg2994	Mesc	Coding_CRISPRko	Coding	GTTACCCTACAGCCCGCAAA	TGG	1	0.918367	0.480519	0.787879	0.482759	0.731183	0.511111	0.5	0.746479	0.604859	0.106803	0.674944	1	0	1	0	1	1	1
Coding_sg2877	Mesc	Coding_CRISPRko	Coding	TCCGGCCATATCGCTGTGTT	GGG	1	0.928571	0.454545	0.481818	0.103448	0	0.0555556	0.61	0.661972	0.598533	0.066603	0.545478	1	1	0	0	0	1	0
Coding_sg2864	Mesc	Coding_CRISPRko	Coding	TGCTGTGCGCTCCGGGATCG	TGG	1	0.959184	0.441558	0.474747	0.344828	0	0.555556	0.55	0.690141	0.629104	0.260076	0.707029	1	0	0	0	0	1	0
Coding_sg2522	Mesc	Coding_CRISPRko	Coding	ATCGCCGGCTGCCGAATCAT	CGG	1	0.857143	0.441558	0.505051	0.37931	0	0.433333	0.66	0.478873	0.426615	0.17767	0.520634	1	0	0	0	0	0	0
Coding_sg3097	Mesc	Coding_CRISPRko	Coding	GGATAAGATGAGGCGCGCCC	TGG	1	0.969388	0.402597	0.575758	0.517241	0	0.844444	0.45	0.633803	0.58337	0.507916	0.872673	1	1	0	0	0	1	1
Coding_sg2945	Mesc	Coding_CRISPRko	Coding	TTAGGTTGATGACTCGCAAC	AGG	1	0.928571	0.350649	0.606061	0.448276	0	0.333333	0.58	0.746479	0.494905	0.164098	0.681714	1	0	1	0	1	0	0
Coding_sg2713	Mesc	Coding_CRISPRko	Coding	CTTGAACATGTTCGCCGCTC	TGG	1	0.959184	0.337662	0.181818	0.344828	0	0.311111	0.62	0.549296	0.367814	0.0848591	0.478965	1	1	0	0	0	1	0
Coding_sg2937	Mesc	Coding_CRISPRko	Coding	TAGCAGCCGCTCCGGCCTAA	AGG	1	0.969388	0.311688	0.656566	0.310345	0.55914	0.538889	0.59	0.746479	0.2826	0.375771	0.357429	1	0	1	0	0	1	1
Coding_sg2728	Mesc	Coding_CRISPRko	Coding	GAGTGCGCGGCCCCACGGTC	GGG	1	0.94898	0.298701	0.363636	0.648276	0	0.655556	0.69	0.549296	0.403024	0.324042	0.714263	1	1	0	0	0	0	0
Coding_sg2505	Mesc	Coding_CRISPRko	Coding	CCTTGGCATCGACGTCACGG	AGG	1	0.969388	0.857143	1	0.724138	0	0.9	0.45	0.802817	0.852531	0.514457	0.827395	1	1	1	0	0	0	0
Coding_sg3006	Mesc	Coding_CRISPRko	Coding	GCAAAATGAGAAACCGACGG	CGG	1	0.94898	0.844156	0.989899	0.758621	0.731183	0.977778	0.44	0.690141	0.639689	0.328689	0.818443	1	1	0	0	0	1	0
Coding_sg3222	Mesc	Coding_CRISPRko	Coding	CGTCCTCCTTCCGATCAAGG	AGG	1	0.94898	0.818182	0.929293	0.655172	0.806452	0.722222	0.47	0.746479	0.846453	0.628456	0.869087	1	1	1	1	0	1	1
Coding_sg2892	Mesc	Coding_CRISPRko	Coding	AGATAACTCCGTTCTAGACG	CGG	1	0.969388	0.805195	0.393939	0.655172	0.83871	0.744444	0.3	0.760563	0.657423	0.228164	0.728032	1	1	1	0	1	0	1
Coding_sg2967	Mesc	Coding_CRISPRko	Coding	CACCTGGAGTAATTCCCGGG	GGG	1	0.938776	0.805195	0.949495	0.758621	0.935484	0.822222	0.89	0.802817	0.656003	0.524753	0.776053	1	1	1	0	0	1	0
Coding_sg2566	Mesc	Coding_CRISPRko	Coding	AGGGAACCGATCGTAACCTG	CGG	1	0.938776	0.792208	0.707071	0.758621	0	0.9	0.8	0.760563	0.868616	0.514321	0.814622	1	0	1	0	0	1	1
Coding_sg2693	Mesc	Coding_CRISPRko	Coding	CTGTGGCGCGTTCTACGTGG	CGG	1	0.969388	0.779221	0.575758	0.758621	0.709677	0.755556	0.92	0.704225	0.773501	0.596333	0.820499	1	1	0	1	0	1	0
Coding_sg3159	Mesc	Coding_CRISPRko	Coding	ATGAACAGGTCAATCCCCGG	TGG	1	0.928571	0.766234	1	0.758621	0.913978	0.933333	0.64	0.676056	0.568698	0.514474	0.825315	1	0	0	0	0	1	0
Coding_sg2509	Mesc	Coding_CRISPRko	Coding	AGTATTCGGATGTAGAATCG	GGG	1	0.94898	0.753247	0.828283	0.551724	0.806452	0.622222	0.43	0.830986	0.851061	0.48965	0.824348	1	1	1	1	0	1	0
Coding_sg2558	Mesc	Coding_CRISPRko	Coding	TCGCAAGAAGTCCGTAACTG	AGG	1	0.918367	0.753247	0.909091	0.517241	0	0.666667	0.48	0.760563	0.752083	0.405922	0.794624	1	1	1	0	1	1	1
Coding_sg2970	Mesc	Coding_CRISPRko	Coding	CTCATGAGCAGTCGGTACCG	GGG	1	0.94898	0.74026	0.868687	0.62069	0.537634	0.688889	0.5	0.676056	0.841276	0.570236	0.805966	1	1	0	0	1	1	0
Coding_sg2805	Mesc	Coding_CRISPRko	Coding	AAGATCACGTACTGACGTCA	GGG	1	0.938776	0.727273	0.181818	0.448276	0	0.722222	0.59	0.690141	0.681327	0.120533	0.775963	1	1	0	0	1	0	1
Coding_sg3056	Mesc	Coding_CRISPRko	Coding	ACGGCCCGCTGCCAACACGA	AGG	1	0.27551	0.701299	0.979798	0.724138	0.827957	0.922222	0.6	0.577465	0.854343	0.500506	0.765384	0	1	0	0	0	1	1
Coding_sg3138	Mesc	Coding_CRISPRko	Coding	TGGACACCTCTATCCGCGTG	TGG	1	0.979592	0.688312	0.575758	0.37931	0	0.555556	0.71	0.605634	0.617351	0.268981	0.779438	1	0	0	1	0	1	1
Coding_sg2468	Mesc	Coding_CRISPRko	Coding	TCAGCCGCTCAAACATCGGG	AGG	1	0.969388	0.688312	0.939394	0.827586	0.946237	0.966667	0.45	0.661972	0.705922	0.295857	0.845284	1	1	0	0	0	1	0
Coding_sg2443	Mesc	Coding_CRISPRko	Coding	ATAGTGAGTGCGCTGTACGA	AGG	1	0.969388	0.688312	0.848485	0.689655	0.72043	0.877778	0.56	0.887324	0.822288	0.196979	0.825488	1	1	1	1	0	1	1
Coding_sg3169	Mesc	Coding_CRISPRko	Coding	GCGGCAGCCCTCCCGTCACG	GGG	1	0.969388	0.688312	0.878788	0.62069	0.752688	0.777778	0.55	0.704225	0.578137	0.274277	0.709176	1	1	0	1	1	0	1
Coding_sg2578	Mesc	Coding_CRISPRko	Coding	TGAGATTGTCGAATGCGTCA	TGG	1	0.959184	0.688312	0.606061	0.448276	0	0.722222	0.25	0.704225	0.59973	0.160909	0.633211	1	1	0	1	0	1	1
Coding_sg2699	Mesc	Coding_CRISPRko	Coding	CGTACTTCCCGGATCACTCG	AGG	1	0.479592	0.688312	0.717172	0.62069	0.88172	0.7	0.3	0.774648	0.754877	0.376444	0.811696	0	0	1	0	1	1	1
Coding_sg2964	Mesc	Coding_CRISPRko	Coding	TACATCCCCTCAACCGCCTG	AGG	1	0.918367	0.675325	0.868687	0.551724	0	0.6	0.43	0.788732	0.632555	0.388583	0.769168	1	0	1	0	0	1	0
Coding_sg3154	Mesc	Coding_CRISPRko	Coding	GTCCAGCCGCAGTAGTCTCG	GGG	1	0.969388	0.662338	0.686869	0.551724	0.72043	0.677778	0.38	0.830986	0.861616	0.330216	0.839878	1	0	1	0	1	1	0
Coding_sg2576	Mesc	Coding_CRISPRko	Coding	CTTCAACCCCGGCTTACCCG	TGG	1	0.959184	0.662338	0.767677	0.62069	0.870968	0.833333	0.35	0.873239	0.835663	0.514476	0.790253	1	0	1	1	0	1	0
Coding_sg2794	Mesc	Coding_CRISPRko	Coding	GACCCGCAAGTGCTACCGCA	TGG	1	0.928571	0.662338	0.939394	0.448276	0.806452	0.8	0.47	0.549296	0.733953	0.33616	0.837273	1	0	0	0	0	1	1
Coding_sg2915	Mesc	Coding_CRISPRko	Coding	GTGTTACTATTATCACGCCC	GGG	1	0.969388	0.649351	0.292929	0.586207	0	0.811111	0.49	0.633803	0.532745	0.0782656	0.766833	1	1	0	0	0	0	0
Coding_sg3118	Mesc	Coding_CRISPRko	Coding	ATCGACCTGAAGAACCGCCG	CGG	1	0.959184	0.649351	0.848485	0.724138	0.731183	0.888889	0.66	0.760563	0.659103	0.544072	0.846265	1	1	1	0	0	1	0
Coding_sg2612	Mesc	Coding_CRISPRko	Coding	TATAGCAAAGGTGTATCGCC	GGG	1	0.94898	0.649351	0.565657	0.517241	0	0.377778	0.55	0.802817	0.703329	0.25052	0.840572	1	1	1	0	1	0	0
Coding_sg3124	Mesc	Coding_CRISPRko	Coding	TCCTTGGTGTAGCGGTCCCG	CGG	1	0.969388	0.636364	0.79798	0.62069	0.698925	0.688889	0.72	0.71831	0.803634	0.31728	0.770891	1	1	0	0	1	0	0
Coding_sg2690	Mesc	Coding_CRISPRko	Coding	TCTCCTGGATGCGGATACGT	TGG	1	0.969388	0.636364	0.666667	0.548276	0	0.611111	0.53	0.774648	0.736051	0.262167	0.692045	1	1	1	1	1	1	0
Coding_sg2452	Mesc	Coding_CRISPRko	Coding	GGGCCAATAATCATCGGTGA	AGG	1	0.959184	0.636364	0.464646	0.551724	0	0.766667	0.61	0.577465	0.58379	0.362623	0.757733	1	1	0	0	0	1	0
Coding_sg3235	Mesc	Coding_CRISPRko	Coding	TCCTCGCGGAAGGTGCGGTA	GGG	1	0.959184	0.636364	0.818182	0.448276	0	0.588889	0.7	0.605634	0.55131	0.279904	0.744213	1	1	0	0	0	0	0
Coding_sg3166	Mesc	Coding_CRISPRko	Coding	AACGCTGCGGATGATTGCGT	GGG	1	0.959184	0.636364	0.131313	0.586207	0	0.866667	0.51	0.788732	0.765542	0.309661	0.793863	1	0	1	1	0	1	1
Coding_sg3156	Mesc	Coding_CRISPRko	Coding	CCGTTCTCCAATCTTGCGGT	GGG	1	0.94898	0.636364	0.630303	0.586207	0	0.566667	0.51	0.56338	0.629872	0.171187	0.774344	1	1	0	1	0	1	0
Coding_sg2575	Mesc	Coding_CRISPRko	Coding	TACCCGTGGACGTGCCCCTG	TGG	1	0.938776	0.636364	0.868687	0.482759	0	0.622222	0.81	0.732394	0.573039	0.581282	0.704327	1	1	0	0	0	1	0
Coding_sg3234	Mesc	Coding_CRISPRko	Coding	CGTGGCCAGGTTGTCGACAA	TGG	1	0.918367	0.636364	0.454545	0.482759	0	0.455556	0.84	0.816901	0.483807	0.00740584	0.743769	1	0	1	0	0	1	0
Coding_sg2813	Mesc	Coding_CRISPRko	Coding	GTTGGGCTGTGGATCGATGC	GGG	1	0.795918	0.636364	0.393939	0.517241	0	0.622222	0.66	0.887324	0.816073	0.127291	0.817196	1	0	1	0	0	1	0
Coding_sg2807	Mesc	Coding_CRISPRko	Coding	GCAAGATCTACGTGGACGAT	GGG	1	0.173469	0.636364	0.30303	0.448276	0	0.533333	0.59	0.84507	0.534144	0.135252	0.69417	0	0	1	0	1	1	1
Coding_sg3102	Mesc	Coding_CRISPRko	Coding	CATAGCCTTTACGCTGGCGT	CGG	1	0.979592	0.623377	0.181818	0.62069	0	0.688889	0.59	0.704225	0.456415	0.0158289	0.707316	1	1	0	1	1	1	0
Coding_sg2810	Mesc	Coding_CRISPRko	Coding	CATGGAAGCCTACGACGTGT	TGG	1	0.969388	0.623377	0.443434	0.413793	0	0.688889	0.55	0.760563	0.582766	0.0675642	0.729156	1	0	1	0	0	1	1
Coding_sg2850	Mesc	Coding_CRISPRko	Coding	GTTCCCGTGGGTGCAAGCCG	CGG	1	0.94898	0.623377	0.858586	0.896552	0.634409	0.888889	0.71	0.71831	0.59064	0.252858	0.78326	1	1	0	0	0	1	0
Coding_sg2836	Mesc	Coding_CRISPRko	Coding	AATCAGGCTCGTTCTCGGTA	GGG	1	0.94898	0.623377	0.191919	0.582759	0	0.622222	0.51	0.661972	0.69375	0.25003	0.730062	1	1	0	1	0	1	1
Coding_sg2593	Mesc	Coding_CRISPRko	Coding	TTACAACTATATTGCGAGGG	AGG	1	0.938776	0.623377	0.686869	0.62069	0.709677	0.577778	0.59	0.549296	0.465378	0.497907	0.627078	1	0	0	1	0	1	0
Coding_sg3162	Mesc	Coding_CRISPRko	Coding	CGTTTGAAGAGGTCGGTGCA	CGG	1	0.938776	0.623377	0.444444	0.413793	0	0.411111	0.48	0.690141	0.562025	0.146422	0.660303	1	0	0	0	0	1	0
Coding_sg2672	Mesc	Coding_CRISPRko	Coding	TTAACAGGCGACTGGACGAA	TGG	1	0.928571	0.623377	0.808081	0.413793	0.602151	0.466667	0.63	0.464789	0.552164	0.293323	0.670877	1	1	0	0	0	1	0
Coding_sg3157	Mesc	Coding_CRISPRko	Coding	TAAGTGCGTACCTGCATCGT	TGG	1	0.969388	0.61039	0.519495	0.517241	0	0.666667	0.6	0.732394	0.729129	0.213922	0.658942	1	1	0	1	1	1	1
Coding_sg2504	Mesc	Coding_CRISPRko	Coding	GATCCGTAATCCTTTCGTGT	AGG	1	0.94898	0.61039	0.534343	0.482759	0	0.733333	0.31	0.704225	0.608556	0.163748	0.687951	1	0	0	1	0	1	0
Coding_sg3152	Mesc	Coding_CRISPRko	Coding	GCCGGTAGCAAACCAAGCCG	GGG	1	0.938776	0.61039	0.979798	0.896552	0.623656	0.988889	0.58	0.746479	0.751568	0.438508	0.822357	1	0	1	0	0	1	0
Coding_sg2809	Mesc	Coding_CRISPRko	Coding	AGCCGGCGGCAGTATGTACG	GGG	1	0.94898	0.597403	0.707071	0.582759	0.666667	0.422222	0.5	0.887324	0.832792	0.693157	0.796977	1	1	1	0	0	1	0
Coding_sg3106	Mesc	Coding_CRISPRko	Coding	TTCATGCTCATACTCGATGA	AGG	1	0.938776	0.597403	0.575758	0.586207	0	0.555556	0.43	0.704225	0.839688	0.212151	0.72393	1	0	0	1	0	1	1
Coding_sg3230	Mesc	Coding_CRISPRko	Coding	ACCAGCTCATGTTTCGACAC	TGG	1	0.938776	0.597403	0.040404	0.482759	0	0.277778	0.35	0.619718	0.507728	0.0308587	0.689859	1	0	0	1	0	1	0
Coding_sg2919	Mesc	Coding_CRISPRko	Coding	CCTTGTGTAAATCCCTCGAC	TGG	1	0.94898	0.584416	0.181818	0.517241	0	0.527778	0.45	0.591549	0.56729	0.240909	0.723585	1	1	0	0	0	1	0
Coding_sg2491	Mesc	Coding_CRISPRko	Coding	GCCCCATGTAGACGTAGTAC	AGG	1	0.94898	0.584416	0.393939	0.37931	0	0.611111	0.38	0.84507	0.586854	0.248649	0.663865	1	1	1	0	0	1	0
Coding_sg2585	Mesc	Coding_CRISPRko	Coding	TTACGAGTGTGCGGTGGACG	TGG	1	0.959184	0.571429	0.555556	0.517241	0	0.533333	0.45	0.746479	0.445932	0.254435	0.73182	1	1	1	0	0	1	0
Coding_sg2962	Mesc	Coding_CRISPRko	Coding	TGTTGATTGTGAACCGGTAC	TGG	1	0.94898	0.571429	0.030303	0.37931	0	0.311111	0.24	0.71831	0.143919	0.0942944	0.76223	1	0	0	0	1	0	0
Coding_sg3144	Mesc	Coding_CRISPRko	Coding	AGTCCTCGGAGCGGCCGTCA	CGG	1	0.979592	0.558442	0.757576	0.513793	0	0.511111	0.72	0.633803	0.523542	0.328396	0.752077	1	1	0	0	1	1	1
Coding_sg2942	Mesc	Coding_CRISPRko	Coding	CGCGATGGCTACTACATCCA	AGG	1	0.938776	0.558442	0.585859	0.482759	0.569892	0.5	0.5	0.760563	0.733392	0.146201	0.805307	1	1	1	0	1	1	0
Coding_sg2960	Mesc	Coding_CRISPRko	Coding	ACAATAGCCACGCCGGAACC	TGG	1	0.938776	0.558442	0.282828	0.413793	0	0.511111	0.29	0.704225	0.717788	0.300267	0.577381	1	0	0	0	0	1	0
Coding_sg3055	Mesc	Coding_CRISPRko	Coding	CCCCGCACGCACCTTCGTGT	TGG	1	0.928571	0.558442	0.0808081	0.482759	0	0.511111	0.4	0.774648	0.60872	0.251769	0.709757	1	0	1	0	0	1	0
Coding_sg3186	Mesc	Coding_CRISPRko	Coding	AACTTCGCCTGTCTGACGAC	TGG	1	0.94898	0.532468	0.191919	0.37931	0	0.377778	0.29	0.591549	0.427871	0.165144	0.615939	1	1	0	0	0	1	1
Coding_sg3007	Mesc	Coding_CRISPRko	Coding	CCCTGCGCTGGATCCGCCGT	CGG	1	0.938776	0.532468	0.212121	0.586207	0	0.533333	0.74	0.71831	0.486305	0.100375	0.803738	1	1	0	0	0	1	0
Coding_sg3046	Mesc	Coding_CRISPRko	Coding	CTTAGAAAATGGATCGACCC	TGG	1	0.928571	0.532468	0.593939	0.482759	0	0.522222	0.43	0.71831	0.682322	0.0413384	0.767436	1	0	0	0	0	1	1
Coding_sg2914	Mesc	Coding_CRISPRko	Coding	CTCGATTTGGGACTCTCTCG	TGG	1	0.887755	0.532468	0.59596	0.551724	0.655914	0.511111	0.42	0.760563	0.625749	0.320486	0.79931	1	1	1	1	0	0	1
Coding_sg2788	Mesc	Coding_CRISPRko	Coding	CTGCGGCCCCGGAGTGGTAA	CGG	1	0.94898	0.519481	0.0606061	0.482759	0	0.333333	0.71	0.774648	0.457448	0.31795	0.628693	1	1	1	0	0	1	0
Coding_sg2456	Mesc	Coding_CRISPRko	Coding	GTGTCATCCGTCTCCCGACC	GGG	1	0.959184	0.506494	0.10101	0.344828	0	0.488889	0.58	0.352113	0.480371	0.314767	0.785695	1	1	0	1	0	1	0
Coding_sg3167	Mesc	Coding_CRISPRko	Coding	CAACGCTGCGGATGATTGCG	TGG	1	0.94898	0.506494	0.787879	0.413793	0.569892	0.477778	0.41	0.676056	0.626826	0.536997	0.744772	1	0	0	1	0	1	0
Coding_sg3170	Mesc	Coding_CRISPRko	Coding	CTTACCTCTCGGAGTAGCGC	AGG	1	0.938776	0.506494	0.222222	0.517241	0	0.766667	0.23	0.577465	0.616151	0.0959118	0.621204	1	1	0	0	0	1	0
Coding_sg2555	Mesc	Coding_CRISPRko	Coding	CTCAGAAACCCGTCGTCCAT	AGG	1	0.959184	0.493506	0.252525	0.448276	0	0.522222	0.47	0.690141	0.338164	0.200682	0.472422	1	1	0	0	0	1	0
Coding_sg2501	Mesc	Coding_CRISPRko	Coding	CGTGAAGCAGTGCGATGCAC	CGG	1	0.938776	0.493506	0.0606061	0.482759	0	0.655556	0.52	0.802817	0.594946	0.512595	0.878127	1	1	1	0	1	1	0
Coding_sg2634	Mesc	Coding_CRISPRko	Coding	CGTACCCTGGGGCGTCTCGT	AGG	1	0.959184	0.480519	0.727273	0.344828	0	0.466667	0.5	0.760563	0.404085	0.1002	0.683222	1	0	1	0	0	0	0
Coding_sg3243	Mesc	Coding_CRISPRko	Coding	TCGGGGCCGGTTCACATTGG	AGG	1	0.94898	0.480519	0.666667	0.551724	0	0.644444	0.7	0.901408	0.719286	0.607748	0.820481	1	0	1	0	1	0	0
Coding_sg2906	Mesc	Coding_CRISPRko	Coding	CTAGGCACACTCACCGCATC	TGG	1	0.908163	0.480519	0.141414	0.241379	0	0.177778	0.43	0.71831	0.358995	0.15044	0.49435	1	0	0	0	1	1	1
Coding_sg2659	Mesc	Coding_CRISPRko	Coding	GATGGTATTGCGCGAGTGCA	CGG	1	0.959184	0.467532	0.636364	0.37931	0	0.422222	0.63	0.549296	0.557857	0.244811	0.725816	1	1	0	0	0	1	0
Coding_sg2702	Mesc	Coding_CRISPRko	Coding	CACAGAGACGCCCTCGCATC	AGG	1	0.94898	0.454545	0.464646	0.310345	0	0.522222	0.61	0.760563	0.384238	0.208847	0.481769	1	0	1	1	0	1	0
Coding_sg2662	Mesc	Coding_CRISPRko	Coding	GTTGGACAAGCTGTACGCTA	TGG	1	0.673469	0.454545	0.69697	0.517241	0	0.8	0.44	0.676056	0.707887	0.426604	0.796452	1	0	0	1	0	1	1
Coding_sg2795	Mesc	Coding_CRISPRko	Coding	CGCAAGTGCTACCGCATGGT	TGG	1	0.571429	0.454545	0.313131	0.206897	0	0.566667	0.35	0.690141	0.674882	0.0922161	0.686529	1	1	0	0	0	1	0
Coding_sg2544	Mesc	Coding_CRISPRko	Coding	GAGTGCCGCCGACGGGCCCC	GGG	1	0.928571	0.415584	0.909091	0.413793	0	0.611111	0.8	0.647887	0.670587	0.51477	0.6376	1	0	0	0	0	0	0
Coding_sg2534	Mesc	Coding_CRISPRko	Coding	GCCCAGGTTTGCGACGCTGC	GGG	1	0.938776	0.402597	0.464646	0.482759	0	0.533333	0.45	0.661972	0.539541	0.128042	0.702014	1	1	0	1	0	1	0
Coding_sg2959	Mesc	Coding_CRISPRko	Coding	CGACAGAGCAACCGTAGAAC	AGG	1	0.928571	0.38961	0.544444	0.517241	0	0.655556	0.34	0.56338	0.540415	0.308103	0.666277	1	0	0	0	1	1	1
Coding_sg2846	Mesc	Coding_CRISPRko	Coding	CCTGGATGTGCGGCGGGTCA	TGG	1	0.94898	0.376623	0.481818	0.413793	0	0.555556	0.66	0.859155	0.36902	0.515835	0.573269	1	0	1	0	0	1	0
Coding_sg2580	Mesc	Coding_CRISPRko	Coding	GGACGGAACGCTGCGCCTCT	GGG	1	0.918367	0.363636	0.646465	0.344828	0	0.455556	0.5	0.84507	0.30973	0.531247	0.510407	1	1	1	1	0	1	0
Coding_sg2875	Mesc	Coding_CRISPRko	Coding	GGCCGGAGGCCGTATGGTGT	TGG	1	0.918367	0.298701	0.0909091	0.413793	0	0.644444	0.4	0.859155	0.549834	0.202107	0.778128	1	0	1	0	0	1	0
Coding_sg3025	Mesc	Coding_CRISPRko	Coding	GCTCTGATGGTGACCAACGA	CGG	1	0.908163	0.818182	0.767677	0.586207	0.892473	0.888889	0.54	0.859155	0.724989	0.45545	0.850141	1	0	1	0	0	0	0
Coding_sg2721	Mesc	Coding_CRISPRko	Coding	AGCTGATAACCTGATCAACG	AGG	1	0.928571	0.805195	0.787879	0.551724	0.913978	0.477778	0.34	0.661972	0.892645	0.529179	0.835609	1	1	0	0	1	1	1
Coding_sg2800	Mesc	Coding_CRISPRko	Coding	CTCATCACATATGCGGACCA	GGG	1	0.928571	0.805195	0.313131	0.517241	0	0.433333	0.44	0.746479	0.787185	0.200407	0.752769	1	0	1	0	0	1	1
Coding_sg3220	Mesc	Coding_CRISPRko	Coding	ACACGACGCCAAGAAAGCGG	GGG	1	0.94898	0.779221	0.989899	1	0.752688	0.977778	0.63	0.84507	0.889357	0.57858	0.80988	1	1	1	0	1	1	0
Coding_sg2619	Mesc	Coding_CRISPRko	Coding	TATCAATGTAGAGCACCCGA	GGG	1	0.938776	0.779221	0.909091	0.689655	0.967742	0.877778	0.6	0.591549	0.698337	0.507986	0.827903	1	1	0	0	1	0	0
Coding_sg2992	Mesc	Coding_CRISPRko	Coding	GGTCCTAGAGAACCGGACGA	AGG	1	0.540816	0.779221	1	0.655172	0.698925	0.9	0.45	0.71831	0.775053	0.313189	0.817424	1	1	0	1	0	1	0
Coding_sg2670	Mesc	Coding_CRISPRko	Coding	TCCATCAATAGCATTACCGA	GGG	1	0.959184	0.766234	0.828283	0.758621	0.569892	0.822222	0.52	0.746479	0.702057	0.183331	0.688452	1	1	1	0	0	1	0
Coding_sg3149	Mesc	Coding_CRISPRko	Coding	CCAGTAAAATACGTAACTGG	AGG	1	0.918367	0.766234	0.89899	0.862069	0	0.911111	0.54	0.71831	0.781169	0.533437	0.812052	1	1	0	0	0	1	1
Coding_sg3066	Mesc	Coding_CRISPRko	Coding	TGATATAGGTGAGTGTATCG	CGG	1	0.908163	0.766234	0.888889	0.655172	0.860215	0.622222	0.45	0.732394	0.830071	0.405307	0.761939	1	0	0	0	0	1	0
Coding_sg3101	Mesc	Coding_CRISPRko	Coding	AGAAGGCATCGATATCCCGA	GGG	1	0.959184	0.74026	0.959596	0.689655	0.946237	0.933333	0.57	0.788732	0.813191	0.430021	0.873504	1	1	1	0	0	0	0
Coding_sg2755	Mesc	Coding_CRISPRko	Coding	TCAAGTATTCCACAGGTCGG	GGG	1	0.94898	0.74026	0.989899	0.655172	0.602151	0.722222	0.76	0.830986	0.714717	0.599174	0.741419	1	1	1	0	0	1	0
Coding_sg2957	Mesc	Coding_CRISPRko	Coding	GGGCGACGCTGAGACCGATG	AGG	1	0.928571	0.74026	0.979798	0.551724	0	0.755556	0.78	0.830986	0.737593	0.67911	0.88907	1	1	1	0	0	1	1
Coding_sg2467	Mesc	Coding_CRISPRko	Coding	AAGTGTTGGAACTGCGCAGG	TGG	1	0.908163	0.74026	0.707071	0.586207	0.752688	0.7	0.86	0.549296	0.569196	0.378672	0.715946	1	0	0	1	0	0	0
Coding_sg2741	Mesc	Coding_CRISPRko	Coding	CGAGTCTGGGATACAACCGC	AGG	1	0.938776	0.727273	0.363636	0.758621	0	0.877778	0.54	0.661972	0.687223	0.136986	0.833151	1	1	0	0	0	0	1
Coding_sg2804	Mesc	Coding_CRISPRko	Coding	GTGCATCCCGGAGCTCACGT	GGG	1	0.938776	0.727273	0.717172	0.586207	0	0.833333	0.53	0.704225	0.856358	0.404578	0.818531	1	1	0	0	0	1	0
Coding_sg2787	Mesc	Coding_CRISPRko	Coding	TGCCGGCCGTTACCACTCCG	GGG	1	0.877551	0.727273	0.878788	0.655172	0.88172	0.677778	0.51	0.816901	0.815952	0.638854	0.825815	1	1	1	0	0	1	0
Coding_sg3044	Mesc	Coding_CRISPRko	Coding	AAGTCCGAGTTACACCAACC	AGG	1	0.581633	0.727273	0.787879	0.413793	0	0.588889	0.57	0.802817	0.838597	0.23396	0.815229	1	0	1	0	0	1	1
Coding_sg2825	Mesc	Coding_CRISPRko	Coding	TCCTTGTAGAGTTCCCCGCG	AGG	1	0.969388	0.714286	0.767677	0.586207	0.72043	0.577778	0.48	0.676056	0.564277	0.489211	0.765561	1	1	0	1	0	1	1
Coding_sg3015	Mesc	Coding_CRISPRko	Coding	CTTTGGCGAGGGGAGCGCCG	CGG	1	0.94898	0.714286	0.979798	0.827586	0	0.766667	0.56	0.943662	0.654206	0.841076	0.622431	1	1	1	0	0	0	1
Coding_sg2903	Mesc	Coding_CRISPRko	Coding	AATTGGCGGGCACATCGTAG	AGG	1	0.94898	0.714286	0.969697	0.724138	0.634409	0.811111	0.57	0.943662	0.647764	0.552097	0.858219	1	1	1	0	1	0	1
Coding_sg2791	Mesc	Coding_CRISPRko	Coding	ATAGGGTGCAATCCATACGA	TGG	1	0.632653	0.714286	0.464646	0.758621	0.645161	0.933333	0.34	0.704225	0.803554	0.176544	0.825871	1	0	0	0	0	1	0
Coding_sg3175	Mesc	Coding_CRISPRko	Coding	TAGCCGTGGTATCAAGCTAG	TGG	1	0.938776	0.701299	0.545455	0.551724	0.752688	0.666667	0.66	0.788732	0.697931	0.624365	0.770877	1	1	1	0	0	1	0
Coding_sg2545	Mesc	Coding_CRISPRko	Coding	CTCACCACTCGGAACACCCG	GGG	1	0.918367	0.701299	0.878788	0.724138	0.88172	0.788889	0.43	0.71831	0.72761	0.504263	0.860705	1	1	0	0	1	1	0
Coding_sg3018	Mesc	Coding_CRISPRko	Coding	AGATCCGCATGTCGCTCCGA	GGG	1	0.663265	0.701299	0.646465	0.586207	0.591398	0.711111	0.58	0.802817	0.631513	0.33485	0.792587	1	0	1	0	0	1	1
Coding_sg2871	Mesc	Coding_CRISPRko	Coding	AGCAGCAACACGACAAATCG	AGG	1	0.959184	0.688312	0.818182	0.655172	0.784946	0.755556	0.34	0.676056	0.678736	0.382333	0.809854	1	0	0	0	0	1	0
Coding_sg2624	Mesc	Coding_CRISPRko	Coding	GTAGCCGTTATCGAAGCCAC	GGG	1	0.938776	0.688312	0.626263	0.62069	0	0.788889	0.76	0.577465	0.814737	0.196872	0.892914	1	1	0	0	0	1	0
Coding_sg2909	Mesc	Coding_CRISPRko	Coding	TGATGAGAACGCCTACGCCA	AGG	1	0.867347	0.688312	0.828283	0.724138	0.580645	0.888889	0.3	0.746479	0.725662	0.340309	0.909882	1	1	1	0	0	1	1
Coding_sg3033	Mesc	Coding_CRISPRko	Coding	GTCGAGGTCTACGCCACGGT	AGG	1	0.234694	0.688312	0.59596	0.586207	0	0.777778	0.63	0.605634	0.737963	0.0527243	0.844205	0	1	0	0	0	1	0
Coding_sg2724	Mesc	Coding_CRISPRko	Coding	CCTTCTTCCAGCATAGCGCG	AGG	1	0.94898	0.675325	0.828283	0.758621	0.752688	0.733333	0.54	0.802817	0.700117	0.315392	0.716358	1	0	1	1	0	1	0
Coding_sg3209	Mesc	Coding_CRISPRko	Coding	ACAATCCAGATCGCAACACC	TGG	1	0.918367	0.675325	0.59596	0.448276	0	0.666667	0.3	0.521127	0.677477	0.169934	0.687013	1	1	0	0	0	1	1
Coding_sg2648	Mesc	Coding_CRISPRko	Coding	TTGGTAGCCAATGCAATCGT	GGG	1	0.918367	0.675325	0.0707071	0.655172	0	0.722222	0.74	0.591549	0.7964	0.0242906	0.751341	1	0	0	0	0	0	1
Coding_sg3176	Mesc	Coding_CRISPRko	Coding	AGCGTCAGAACCGTTACGAT	GGG	1	0.959184	0.662338	0.505051	0.551724	0	0.622222	0.6	0.661972	0.671036	0.163347	0.702372	1	1	0	1	0	1	0
Coding_sg3225	Mesc	Coding_CRISPRko	Coding	AGAAGCTATCAATTCGCTGG	GGG	1	0.938776	0.662338	0.79798	0.655172	0.634409	0.788889	0.56	0.816901	0.555535	0.416532	0.712547	1	0	1	1	0	1	1
Coding_sg2968	Mesc	Coding_CRISPRko	Coding	CGCACCTGGAGTAATTCCCG	GGG	1	0.928571	0.662338	0.787879	0.62069	0.688172	0.766667	0.4	0.788732	0.701522	0.380899	0.866728	1	0	1	0	0	1	1
Coding_sg3227	Mesc	Coding_CRISPRko	Coding	TGTCGCTCCGGACGTAGACA	TGG	1	0.581633	0.662338	0.393939	0.482759	0.612903	0.555556	0.34	0.704225	0.595692	0.163643	0.759523	1	1	0	0	0	1	1
Coding_sg3052	Mesc	Coding_CRISPRko	Coding	ATGATGCATGGTCGTAACAA	CGG	1	0.94898	0.649351	0.565657	0.586207	0.698925	0.744444	0.78	0.577465	0.764245	0.0923343	0.766092	1	0	0	1	0	1	0
Coding_sg2660	Mesc	Coding_CRISPRko	Coding	CTGCTAGAGACGCGACATAG	CGG	1	0.938776	0.649351	0.636364	0.551724	0	0.533333	0.68	0.661972	0.65701	0.612925	0.774482	1	0	0	0	0	1	0
Coding_sg2730	Mesc	Coding_CRISPRko	Coding	GAGTACTTGATGTGCCGGAT	AGG	1	0.918367	0.649351	0.131313	0.310345	0	0.555556	0.67	0.802817	0.52012	0.289502	0.750584	1	0	1	1	0	1	0
Coding_sg2946	Mesc	Coding_CRISPRko	Coding	TTTGGACCCGATGGAGTGCG	AGG	1	0.591837	0.649351	0.626263	0.586207	0	0.4	0.69	0.633803	0.773865	0.759909	0.601593	1	0	0	0	0	1	0
Coding_sg2435	Mesc	Coding_CRISPRko	Coding	GCCTTGAGAATGCAATCGGT	TGG	1	0.938776	0.636364	0.515152	0.448276	0	0.755556	0.42	0.802817	0.765463	0.0529444	0.75374	1	0	1	1	0	1	0
Coding_sg2480	Mesc	Coding_CRISPRko	Coding	AGTCCAACTCCATCGAGCAC	CGG	1	0.897959	0.636364	0.30303	0.586207	0	0.733333	0.39	0.71831	0.640352	0.500232	0.757593	1	0	0	0	0	1	0
Coding_sg2666	Mesc	Coding_CRISPRko	Coding	CAACAGGTCGGTGACCCCGT	TGG	1	0.94898	0.623377	0.616162	0.586207	0	0.744444	0.69	0.746479	0.684298	0.279247	0.631166	1	1	1	1	0	1	0
Coding_sg2916	Mesc	Coding_CRISPRko	Coding	CTCCACAGGGCTACCGACAA	AGG	1	0.928571	0.623377	0.574747	0.517241	0	0.311111	0.58	0.633803	0.542987	0.169266	0.75892	1	0	0	0	0	1	0
Coding_sg2498	Mesc	Coding_CRISPRko	Coding	CATCAAGAGCACTCCGGTGA	CGG	1	0.908163	0.623377	0.191919	0.517241	0	0.622222	0.63	0.676056	0.599962	0.289356	0.779018	1	0	0	0	1	0	0
Coding_sg2902	Mesc	Coding_CRISPRko	Coding	GGGCTGCAAACTGCCGACTT	CGG	1	0.918367	0.61039	0.323232	0.448276	0	0.544444	0.81	0.746479	0.461864	0.170163	0.562374	1	0	1	0	0	1	1
Coding_sg3069	Mesc	Coding_CRISPRko	Coding	CCGGGTGATACCTTTGGCCG	CGG	1	0.887755	0.61039	0.555556	0.793103	0	0.833333	0.74	0.816901	0.601706	0.235802	0.791623	1	0	1	0	1	1	0
Coding_sg2790	Mesc	Coding_CRISPRko	Coding	AGACCATTCAGTTGTGCCGT	AGG	1	0.959184	0.597403	0.171717	0.551724	0	0.533333	0.31	0.549296	0.574571	0.184363	0.606667	1	0	0	0	0	1	0
Coding_sg2554	Mesc	Coding_CRISPRko	Coding	CTGTTCTGCAGCGCGATGAG	AGG	1	0.959184	0.597403	0.828283	0.517241	0.55914	0.488889	0.61	0.690141	0.809159	0.755783	0.751717	1	0	0	0	0	1	0
Coding_sg2427	Mesc	Coding_CRISPRko	Coding	CTGCGACGTGGGTACCCGCA	GGG	1	0.94898	0.597403	0.656566	0.482759	0.903226	0.366667	0.93	0.732394	0.69462	0.437468	0.676466	1	1	0	0	1	1	0
Coding_sg2669	Mesc	Coding_CRISPRko	Coding	CAAGGGATCCCACGTTCCGA	GGG	1	0.816327	0.597403	0.838384	0.62069	0.752688	0.877778	0.59	0.788732	0.582322	0.201803	0.758671	1	0	1	1	0	1	1
Coding_sg3049	Mesc	Coding_CRISPRko	Coding	GCGCTTGGCAGCATACCGTC	CGG	1	0.877551	0.584416	0.69697	0.482759	0	0.511111	0.82	0.549296	0.655307	0.535216	0.69564	1	1	0	0	1	1	1
Coding_sg3004	Mesc	Coding_CRISPRko	Coding	CAACCAAAACCTGGCGTCGT	TGG	1	0.612245	0.584416	0.424242	0.344828	0	0.566667	0.53	0.577465	0.425025	0.246881	0.412761	1	1	0	0	1	1	0
Coding_sg3192	Mesc	Coding_CRISPRko	Coding	AATGAGGACAGTTTCGAACC	TGG	1	0.469388	0.584416	0.252525	0.551724	0	0.522222	0.38	0.633803	0.766268	0.0314391	0.680503	0	0	0	0	1	1	1
Coding_sg3022	Mesc	Coding_CRISPRko	Coding	GAAAACCATCGCGAAGCGGC	TGG	1	0.959184	0.571429	0.838384	0.482759	0	0.833333	0.23	0.450704	0.504381	0.221254	0.650954	1	1	0	0	0	1	0
Coding_sg2461	Mesc	Coding_CRISPRko	Coding	CAGTTGAACGAATGCGGAGT	GGG	1	0.94898	0.571429	0.232323	0.482759	0	0.633333	0.65	0.802817	0.578093	0.0324531	0.766829	1	0	1	1	1	1	1
Coding_sg3119	Mesc	Coding_CRISPRko	Coding	CGAAGGGCGGTCCCCCGCGG	CGG	1	0.938776	0.571429	0.858586	0.758621	0	0.922222	0.93	0.901408	0.558782	0.339932	0.594521	1	1	1	0	0	0	1
Coding_sg2438	Mesc	Coding_CRISPRko	Coding	GGGAGCGCATGCGGATCCAA	TGG	1	0.928571	0.571429	0.616162	0.517241	0.591398	0.722222	0.71	0.464789	0.571585	0.500293	0.795421	1	1	0	0	0	1	1
Coding_sg2655	Mesc	Coding_CRISPRko	Coding	CAGGACGGTTTTAAGCCGGT	TGG	1	0.959184	0.558442	0.593939	0.582759	0	0.522222	0.61	0.802817	0.526351	0.13625	0.691752	1	1	1	1	0	0	0
Coding_sg2626	Mesc	Coding_CRISPRko	Coding	GTACTTGGGTTCGTTCCGGA	AGG	1	0.94898	0.558442	0.888889	0.586207	0	0.755556	0.56	0.71831	0.7557	0.201544	0.83168	1	1	0	1	1	1	0
Coding_sg2677	Mesc	Coding_CRISPRko	Coding	ATGGCCATACGCTGACCCGC	CGG	1	0.94898	0.558442	0.646465	0.586207	0	0.744444	0.6	0.422535	0.645434	0.389886	0.779074	1	1	0	0	1	1	1
Coding_sg3177	Mesc	Coding_CRISPRko	Coding	GTGTTCCGAATCGTACAGCC	AGG	1	0.94898	0.558442	0.727273	0.482759	0	0.7	0.42	0.464789	0.598779	0.319102	0.768667	1	1	0	0	0	1	0
Coding_sg2529	Mesc	Coding_CRISPRko	Coding	AAAATTGTTCATCTCGGTCG	TGG	1	0.959184	0.545455	0.373737	0.517241	0	0.766667	0.46	0.760563	0.523847	0.514005	0.549407	1	0	1	1	1	1	0
Coding_sg3141	Mesc	Coding_CRISPRko	Coding	GGTGGCACCATCGTTAGTAA	TGG	1	0.938776	0.545455	0.232323	0.482759	0	0.8	0.45	0.816901	0.51559	0.0230732	0.559915	1	0	1	0	0	1	1
Coding_sg3073	Mesc	Coding_CRISPRko	Coding	AGCGTCCCGGTGTCCCGTGA	AGG	1	0.918367	0.545455	0.151515	0.448276	0.612903	0.622222	0.89	0.802817	0.547032	0.316039	0.763741	1	0	1	0	0	1	0
Coding_sg2777	Mesc	Coding_CRISPRko	Coding	GGGGCTCTGGTGCATCACGC	TGG	1	0.897959	0.545455	0.676768	0.482759	0	0.9	0.42	0.704225	0.657517	0.169553	0.81251	1	0	0	0	0	0	1
Coding_sg3039	Mesc	Coding_CRISPRko	Coding	ACCGGTGCGCATGCCTACCA	AGG	1	0.519184	0.545455	0.333333	0.586207	0.580645	0.666667	0.58	0.746479	0.580955	0.394186	0.822168	1	0	1	0	0	1	0
Coding_sg2638	Mesc	Coding_CRISPRko	Coding	ACTGTTGGGACATACCGCTC	GGG	1	0.928571	0.532468	0.646465	0.551724	0	0.711111	0.65	0.816901	0.619163	0.259084	0.777222	1	1	1	1	1	1	1
Coding_sg3003	Mesc	Coding_CRISPRko	Coding	CCACTTTACTAAACTGGCCG	TGG	1	0.918367	0.532468	0.666667	0.655172	0	0.8	0.2	0.859155	0.357403	0.290852	0.647493	1	0	1	0	1	1	0
Coding_sg3232	Mesc	Coding_CRISPRko	Coding	ACCGGCATTTGTTACCGCTG	TGG	1	0.959184	0.519481	0.545455	0.551724	0	0.622222	0.46	0.788732	0.635538	0.284765	0.815909	1	1	1	0	0	0	0
Coding_sg2551	Mesc	Coding_CRISPRko	Coding	GTTAAGTGTCGCATTAGCAC	GGG	1	0.928571	0.519481	0.505051	0.62069	0	0.855556	0.33	0.633803	0.589743	0.0328357	0.764451	1	1	0	1	0	0	1
Coding_sg2904	Mesc	Coding_CRISPRko	Coding	AAAGCCAATTGACCAGCGAT	TGG	1	0.928571	0.519481	0.626263	0.448276	0	0.688889	0.53	0.816901	0.517702	0.296917	0.677699	1	0	1	0	0	1	1
Coding_sg2449	Mesc	Coding_CRISPRko	Coding	CTGATTATCTCCGCAACTTG	TGG	1	0.938776	0.506494	0.505051	0.551724	0	0.5	0.42	0.746479	0.399547	0.289574	0.641444	1	0	1	1	0	1	0
Coding_sg2692	Mesc	Coding_CRISPRko	Coding	TGAAGCCTGCCCGAGTGTAT	GGG	1	0.918367	0.506494	0.252525	0.37931	0	0.3	0.51	0.760563	0.366126	0.291105	0.518915	1	0	1	0	0	1	1
Coding_sg2537	Mesc	Coding_CRISPRko	Coding	TGATGACTGCCCCCTCGTGT	GGG	1	0.94898	0.493506	0.391919	0.482759	0	0.633333	0.42	0.746479	0.672639	0.358128	0.772932	1	0	1	0	0	1	1
Coding_sg2793	Mesc	Coding_CRISPRko	Coding	AGTCCACATCTGTCGGATGC	TGG	1	0.938776	0.493506	0.471717	0.275862	0	0.522222	0.21	0.71831	0.549666	0.137642	0.534774	1	1	0	0	0	1	0
Coding_sg2867	Mesc	Coding_CRISPRko	Coding	GGCCGCACTGTGGATGCGAC	AGG	1	0.908163	0.493506	0.242424	0.37931	0	0.533333	0.59	0.732394	0.421145	0.356352	0.725106	1	0	0	0	0	1	0
Coding_sg2671	Mesc	Coding_CRISPRko	Coding	GCCAGGTGCTATCCGGCCGC	CGG	1	0.693878	0.493506	0.545455	0.62069	0	0.655556	0.69	0.676056	0.662752	0.290708	0.693097	1	0	0	0	0	0	0
Coding_sg3048	Mesc	Coding_CRISPRko	Coding	AGCATACCGTCCGGCACTGT	GGG	1	0.918367	0.480519	0.191919	0.344828	0	0.522222	0.47	0.56338	0.64594	0.186419	0.728979	1	1	0	0	0	1	1
Coding_sg2549	Mesc	Coding_CRISPRko	Coding	CAGGGTCAACGTGGTGTTCG	TGG	1	0.897959	0.480519	0.535354	0.344828	0	0.311111	0.62	0.732394	0.580317	0.539394	0.685261	1	1	0	1	0	1	0
Coding_sg2882	Mesc	Coding_CRISPRko	Coding	CATTACCAAGCACATCGGTT	TGG	1	0.877551	0.480519	0.626263	0.310345	0	0.488889	0.47	0.591549	0.577148	0.0743231	0.575388	1	0	0	0	0	0	0
Coding_sg2458	Mesc	Coding_CRISPRko	Coding	GCGGCTGCGAAAACCGGCAG	TGG	1	0.571429	0.480519	0.848485	0.827586	0	0.966667	0.73	0.760563	0.50577	0.354474	0.803317	1	0	1	0	1	1	0
Coding_sg3110	Mesc	Coding_CRISPRko	Coding	GCCCTGGCCGCGGTACGCCA	TGG	1	0.5	0.480519	0.585859	0.62069	0	0.888889	0.48	0.760563	0.731465	0.197351	0.830096	1	0	1	0	0	0	0
Coding_sg2784	Mesc	Coding_CRISPRko	Coding	GCGGCAACAGCCAGACGCGC	AGG	1	0.94898	0.467532	0.727273	0.62069	0	0.922222	0.55	0.422535	0.668411	0.523703	0.730621	1	1	0	0	0	1	1
Coding_sg3023	Mesc	Coding_CRISPRko	Coding	TCGCGAAGCGGCTGGTCCTC	CGG	1	0.887755	0.454545	0.40404	0.344828	0	0.155556	0.91	0.788732	0.468324	0.291224	0.459843	1	0	1	0	0	1	1
Coding_sg2550	Mesc	Coding_CRISPRko	Coding	CGAGGGGCACTCACACGTCC	CGG	1	0.938776	0.441558	0.10101	0.517241	0	0.733333	0.51	0.732394	0.449593	0.505667	0.774599	1	0	0	0	1	0	0
Coding_sg2615	Mesc	Coding_CRISPRko	Coding	GTCCCCGGCAGATGGCGGTC	CGG	1	0.938776	0.428571	0.717172	0.344828	0	0.488889	0.55	0.816901	0.409753	0.244347	0.66945	1	0	1	0	1	0	0
Coding_sg2440	Mesc	Coding_CRISPRko	Coding	CATGACCCCAGACCGGCATT	TGG	1	0.938776	0.415584	0.444444	0.344828	0	0.422222	0.45	0.690141	0.276403	0.243551	0.333977	1	0	0	0	0	1	0
Coding_sg2539	Mesc	Coding_CRISPRko	Coding	TTTACCTCCCGGTCCCGGTC	AGG	1	0.877551	0.402597	0.161616	0.37931	0	0.277778	0.69	0.760563	0.371199	0.198769	0.258169	1	1	1	0	0	1	0
Coding_sg2502	Mesc	Coding_CRISPRko	Coding	CAGTGCGATGCACCGGGCAT	TGG	1	0.938776	0.38961	0.343434	0.517241	0	0.455556	0.61	0.71831	0.34219	0.370326	0.547096	1	0	0	0	0	1	0
Coding_sg3155	Mesc	Coding_CRISPRko	Coding	CTTGGGAAAGTCACCCGCTT	TGG	1	0.928571	0.38961	0.398384	0.37931	0	0.544444	0.64	0.802817	0.517144	0.0201823	0.542327	1	1	1	1	0	1	0
Coding_sg3002	Mesc	Coding_CRISPRko	Coding	GTGCCAACGACGCCAGGTTT	TGG	1	0.785714	0.311688	0.020202	0.310345	0	0.544444	0.78	0.591549	0.345094	0.0900213	0.458092	1	0	0	0	1	0	0
Coding_sg2847	Mesc	Coding_CRISPRko	Coding	TACCGAGAACGAGCCTGATT	TGG	1	0.928571	0.298701	0.212121	0.37931	0	0.211111	0.32	0.704225	0.225439	0.196788	0.382199	1	1	0	1	0	1	1
Coding_sg2974	Mesc	Coding_CRISPRko	Coding	ATAGACTAGTAAGTGCCCCG	AGG	1	0.887755	0.857143	1	0.724138	0.956989	0.911111	0.54	0.802817	0.828219	0.559365	0.867752	1	0	1	0	0	1	0
Coding_sg2433	Mesc	Coding_CRISPRko	Coding	GCACGCTTTACATCGCGGAG	AGG	1	0.969388	0.818182	0.939394	0.689655	0.55914	0.844444	0.36	0.830986	0.552585	0.267929	0.725387	1	1	1	1	0	1	0
Coding_sg2748	Mesc	Coding_CRISPRko	Coding	CAGCTGCTGTAACCGCCTAG	AGG	1	0.959184	0.818182	0.919192	0.551724	0.924731	0.722222	0.6	0.887324	0.562368	0.612148	0.79477	1	0	1	0	0	1	1
Coding_sg2816	Mesc	Coding_CRISPRko	Coding	GAAATATAACTAACCTCCGG	CGG	1	0.969388	0.805195	0.959596	0.758621	0.924731	0.966667	0.62	0.774648	0.665771	0.309748	0.762632	1	0	1	0	1	1	0
Coding_sg3080	Mesc	Coding_CRISPRko	Coding	AGCAATGATGACAACCGACG	TGG	1	0.94898	0.805195	0.888889	0.551724	0.645161	0.8	0.51	0.816901	0.628713	0.511205	0.808126	1	1	1	1	0	1	1
Coding_sg3078	Mesc	Coding_CRISPRko	Coding	TGTGATGACGGGCATGTACG	GGG	1	0.887755	0.805195	0.878788	0.517241	0.72043	0.544444	0.5	0.788732	0.805803	0.62879	0.870119	1	0	1	0	1	0	0
Coding_sg3111	Mesc	Coding_CRISPRko	Coding	ACTTCCACCATGGCGTACCG	CGG	1	0.479592	0.779221	0.838384	0.689655	0.763441	0.788889	0.4	0.774648	0.833115	0.64254	0.80712	0	0	1	0	0	1	1
Coding_sg3134	Mesc	Coding_CRISPRko	Coding	TCTCACCAGAAGCTTACGAA	CGG	1	0.918367	0.766234	0.757576	0.586207	0.860215	0.633333	0.41	0.676056	0.755689	0.459368	0.697113	1	1	0	0	0	1	0
Coding_sg2552	Mesc	Coding_CRISPRko	Coding	TTAAGTGTCGCATTAGCACG	GGG	1	0.908163	0.766234	0.888889	0.827586	0.849462	0.611111	0.78	0.661972	0.800179	0.373829	0.750691	1	1	0	1	0	0	0
Coding_sg2455	Mesc	Coding_CRISPRko	Coding	GGGTGGATCCTAATGGCTCG	CGG	1	0.897959	0.766234	0.848485	0.586207	0.688172	0.777778	0.35	0.802817	0.722206	0.517575	0.773847	1	1	1	0	1	1	0
Coding_sg2698	Mesc	Coding_CRISPRko	Coding	GAACCACTGTGATGCTACGA	GGG	1	0.867347	0.766234	0.878788	0.517241	0.537634	0.866667	0.6	0.760563	0.752437	0.234553	0.795193	1	0	1	0	0	1	0
Coding_sg3231	Mesc	Coding_CRISPRko	Coding	AATATTCACTATTAGCCGAG	AGG	1	0.928571	0.753247	0.959596	0.586207	0.870968	0.655556	0.35	0.676056	0.482291	0.498465	0.644362	1	1	0	0	0	1	1
Coding_sg3079	Mesc	Coding_CRISPRko	Coding	CATTATTTACCCTCCCCCGG	AGG	1	0.897959	0.753247	0.919192	0.724138	0	0.8	0.56	0.661972	0.556615	0.515617	0.815746	1	0	0	0	0	1	0
Coding_sg2934	Mesc	Coding_CRISPRko	Coding	GGCCATGTACATTGACACCG	AGG	1	0.928571	0.74026	0.858586	0.655172	0.763441	0.811111	0.22	0.464789	0.844458	0.536328	0.867328	1	1	0	0	1	1	1
Coding_sg3218	Mesc	Coding_CRISPRko	Coding	AGAGCAGAAACCTTCGTTGG	GGG	1	0.581633	0.74026	0.838384	0.689655	0.569892	0.588889	0.59	0.774648	0.82623	0.56017	0.79198	1	0	1	1	0	1	0
Coding_sg3137	Mesc	Coding_CRISPRko	Coding	CAGTGACTCCCACATCGTCG	TGG	1	0.928571	0.727273	0.707071	0.62069	0.688172	0.822222	0.44	0.816901	0.773262	0.383865	0.793079	1	1	1	0	0	1	0
Coding_sg2925	Mesc	Coding_CRISPRko	Coding	CACGAGAGAGTCCCAAATCG	AGG	1	0.918367	0.727273	0.858586	0.62069	0.817204	0.766667	0.45	0.788732	0.844535	0.388283	0.818723	1	0	1	1	0	1	1
Coding_sg3098	Mesc	Coding_CRISPRko	Coding	TCTGCTAAGCGAGAAACGAG	TGG	1	0.918367	0.714286	1	0.689655	0.946237	0.777778	0.56	0.661972	0.787476	0.494532	0.787904	1	1	0	0	0	1	1
Coding_sg3254	Mesc	Coding_CRISPRko	Coding	GTTGGCAATACTGCTCGCTG	TGG	1	0.897959	0.714286	0.808081	0.62069	0	0.844444	0.46	0.873239	0.727526	0.460315	0.822882	1	0	1	0	0	1	1
Coding_sg2725	Mesc	Coding_CRISPRko	Coding	AAGTACATCAACGTTCGGAA	AGG	1	0.877551	0.714286	0.585859	0.62069	0.537634	0.777778	0.48	0.464789	0.653845	0.416605	0.70155	1	0	0	1	0	1	0
Coding_sg2647	Mesc	Coding_CRISPRko	Coding	AGTCTACATAACACGCCCAT	GGG	1	0.959184	0.701299	0.676768	0.586207	0	0.633333	0.57	0.732394	0.592778	0.397499	0.676985	1	1	0	1	1	1	0
Coding_sg3024	Mesc	Coding_CRISPRko	Coding	CAGAGAAAACCATCGCGAAG	CGG	1	0.938776	0.701299	0.89899	0.724138	0.849462	0.733333	0.55	0.676056	0.574676	0.538391	0.571387	1	0	0	0	0	1	0
Coding_sg2976	Mesc	Coding_CRISPRko	Coding	GTTCAGCACTCACCACCGGG	CGG	1	0.857143	0.701299	1	0.793103	0.903226	0.944444	0.53	0.690141	0.690875	0.538044	0.824888	1	0	0	0	0	1	0
Coding_sg3012	Mesc	Coding_CRISPRko	Coding	ATGCGTATAACGAAGGCCAA	GGG	1	0.612245	0.701299	0.727273	0.551724	0.602151	0.555556	0.93	0.746479	0.602905	0.0916606	0.761707	1	1	1	0	0	1	0
Coding_sg3081	Mesc	Coding_CRISPRko	Coding	CCAAGAGACCATAGTACCGA	AGG	1	0.94898	0.688312	0.757576	0.655172	0.849462	0.833333	0.46	0.591549	0.712849	0.329724	0.752141	1	0	0	1	0	0	1
Coding_sg2572	Mesc	Coding_CRISPRko	Coding	GACAGTTCAAAGCTCCGACG	TGG	1	0.663265	0.688312	0.767677	0.586207	0.752688	0.877778	0.63	0.704225	0.691622	0.550243	0.844225	1	0	0	1	0	1	1
Coding_sg2667	Mesc	Coding_CRISPRko	Coding	TTATGAAAACCCTCGGAACG	TGG	1	0.653061	0.688312	0.808081	0.551724	0	0.444444	0.29	0.71831	0.678401	0.506467	0.642728	1	1	0	1	0	1	0
Coding_sg3096	Mesc	Coding_CRISPRko	Coding	GGATGAGGTAGTACGAGCAC	AGG	1	0.908163	0.675325	0.474747	0.655172	0	0.855556	0.62	0.690141	0.720914	0.240757	0.841827	1	0	0	0	0	1	1
Coding_sg2668	Mesc	Coding_CRISPRko	Coding	TATGAAAACCCTCGGAACGT	GGG	1	0.591837	0.675325	0.636364	0.551724	0	0.7	0.42	0.577465	0.804708	0.153882	0.730916	1	1	0	1	0	1	1
Coding_sg2582	Mesc	Coding_CRISPRko	Coding	CACCAAGGATGTGTTGAGCG	TGG	1	0.908163	0.662338	0.626263	0.586207	0.645161	0.555556	0.5	0.647887	0.595994	0.611111	0.767636	1	0	0	0	0	1	0
Coding_sg2824	Mesc	Coding_CRISPRko	Coding	AAACTTCATCGGTTCAAGAG	GGG	1	0.887755	0.662338	0.868687	0.689655	0.849462	0.7	0.57	0.84507	0.645634	0.309571	0.588272	1	1	1	0	1	0	1
Coding_sg3059	Mesc	Coding_CRISPRko	Coding	TTGATTTCTAAGTCCGCTGG	GGG	1	0.846939	0.662338	0.212121	0.586207	0	0.588889	0.75	0.732394	0.45662	0.222407	0.675987	1	0	0	1	0	1	0
Coding_sg2696	Mesc	Coding_CRISPRko	Coding	GGGCTGCTCACCCGAATCAG	TGG	1	0.938776	0.649351	0.909091	0.655172	0.709677	0.888889	0.62	0.676056	0.762597	0.614941	0.805622	1	0	0	1	0	1	1
Coding_sg2844	Mesc	Coding_CRISPRko	Coding	CCTCCGCAGAACTCGTATGC	GGG	1	0.928571	0.636364	0.474747	0.586207	0	0.444444	0.36	0.732394	0.659247	0.370613	0.779533	1	1	0	0	0	1	0
Coding_sg3094	Mesc	Coding_CRISPRko	Coding	TCGCCTCAGAAAGTACGGCT	TGG	1	0.918367	0.636364	0.636364	0.586207	0	0.677778	0.56	0.760563	0.660407	0.135956	0.774483	1	0	1	0	0	0	0
Coding_sg2928	Mesc	Coding_CRISPRko	Coding	GGTGAGAACTACAAGACGCC	AGG	1	0.897959	0.636364	0.888889	0.551724	0	0.777778	0.37	0.760563	0.686678	0.35602	0.763673	1	0	1	0	0	1	1
Coding_sg3188	Mesc	Coding_CRISPRko	Coding	GAGAGTACCGGCCATAAATG	TGG	1	0.887755	0.636364	0.878788	0.448276	0	0.766667	0.53	0.71831	0.658114	0.454538	0.824504	1	0	0	0	0	0	1
Coding_sg2812	Mesc	Coding_CRISPRko	Coding	GTCATTGAGCAACTCGTGAA	TGG	1	0.877551	0.636364	0.737374	0.344828	0	0.511111	0.44	0.746479	0.697513	0.198563	0.709139	1	0	1	0	0	1	0
Coding_sg3246	Mesc	Coding_CRISPRko	Coding	AAACTTGCGTACATATCTCC	GGG	1	0.867347	0.636364	0.121212	0.482759	0	0.6	0.43	0.661972	0.477324	0.0563941	0.570722	1	0	0	0	0	1	1
Coding_sg2490	Mesc	Coding_CRISPRko	Coding	TGTGGCGCCAGCGGAGATTG	AGG	1	0.938776	0.623377	0.646465	0.482759	0	0.5	0.6	0.732394	0.741275	0.439567	0.814303	1	0	0	0	0	1	1
Coding_sg2761	Mesc	Coding_CRISPRko	Coding	CCTCGCCCACGGCCTAGCGG	AGG	1	0.918367	0.623377	0.858586	0.862069	0.655914	0.866667	0.49	1	0.767699	0.510614	0.75398	1	1	1	0	0	0	1
Coding_sg3129	Mesc	Coding_CRISPRko	Coding	GTGTATGAGAGGAGTCCGAC	TGG	1	0.887755	0.623377	0.555556	0.344828	0	0.5	0.43	0.690141	0.698733	0.248555	0.788844	1	0	0	0	0	1	1
Coding_sg2541	Mesc	Coding_CRISPRko	Coding	ACGGATATCGAAGATCTCCC	GGG	1	0.877551	0.623377	0.717172	0.517241	0	0.655556	0.51	0.647887	0.784381	0.385837	0.795415	1	1	0	0	1	1	0
Coding_sg2823	Mesc	Coding_CRISPRko	Coding	TCTCCGGAAAGCATTGGCGA	TGG	1	0.938776	0.61039	0.808081	0.793103	0	0.888889	0.47	0.732394	0.734614	0.330376	0.735145	1	0	0	0	1	0	0
Coding_sg2583	Mesc	Coding_CRISPRko	Coding	GACAATCTGCCGGTTGTCAG	AGG	1	0.632653	0.61039	0.89899	0.517241	0	0.7	0.47	0.71831	0.724797	0.750606	0.769157	1	0	0	1	1	0	0
Coding_sg2954	Mesc	Coding_CRISPRko	Coding	CCTTGCAGTCTCGGTGCACG	AGG	1	0.612245	0.61039	0.848485	0.448276	0.698925	0.4	0.41	0.661972	0.645182	0.284797	0.600266	1	0	0	0	0	0	0
Coding_sg3183	Mesc	Coding_CRISPRko	Coding	ACAGGAGTTCGAGCGAAACC	TGG	1	0.928571	0.597403	0.606061	0.586207	0	0.466667	0.26	0.774648	0.620158	0.202596	0.767112	1	0	1	1	0	1	1
Coding_sg2708	Mesc	Coding_CRISPRko	Coding	AAGGGATGCGACTCGTGTGT	AGG	1	0.918367	0.597403	0.0707071	0.482759	0	0.611111	0.65	0.732394	0.655176	0.0767889	0.789433	1	0	0	1	0	1	1
Coding_sg2434	Mesc	Coding_CRISPRko	Coding	CTGTGTACTAACATCAATCC	CGG	1	0.795918	0.597403	0.0505051	0.517241	0	0.511111	0.53	0.746479	0.7641	0.0346683	0.76482	1	0	1	0	0	1	1
Coding_sg2936	Mesc	Coding_CRISPRko	Coding	CTGCTCCATGCGCTGGACGT	AGG	1	0.887755	0.584416	0.484848	0.62069	0	0.444444	0.65	0.802817	0.717745	0.156296	0.728835	1	0	1	0	0	1	1
Coding_sg3241	Mesc	Coding_CRISPRko	Coding	CTTCCATTACGCCCAACTAC	GGG	1	0.887755	0.584416	0.242424	0.482759	0	0.277778	0.21	0.577465	0.411322	0.223178	0.487305	1	0	0	1	1	1	0
Coding_sg2749	Mesc	Coding_CRISPRko	Coding	CCAGCAAGGTACCGAAGAGT	CGG	1	0.918367	0.571429	0.424242	0.62069	0	0.777778	0.64	0.690141	0.703441	0.280842	0.787367	1	0	0	0	0	0	1
Coding_sg3117	Mesc	Coding_CRISPRko	Coding	TAATCTGGCAACCGCTCTGT	CGG	1	0.897959	0.571429	0.454545	0.413793	0	0.622222	0.52	0.521127	0.658045	0.342728	0.65668	1	0	0	1	0	1	0
Coding_sg2625	Mesc	Coding_CRISPRko	Coding	GCTGTTGCCGCAATCCCTGA	GGG	1	0.887755	0.571429	0.868687	0.586207	0.774194	0.8	0.42	0.84507	0.587372	0.542634	0.68652	1	0	1	1	0	1	0
Coding_sg2855	Mesc	Coding_CRISPRko	Coding	CAGCGGCCCGCCGCACCATG	GGG	1	0.877551	0.571429	0.868687	0.551724	0	0.577778	0.8	0.760563	0.600407	0.694265	0.676117	1	0	1	0	0	0	0
Coding_sg2740	Mesc	Coding_CRISPRko	Coding	TCACGTGCAAGCGGAACTTG	TGG	1	0.857143	0.571429	0.767677	0.482759	0	0.522222	0.4	0.690141	0.482093	0.484253	0.738338	1	0	0	0	0	1	0
Coding_sg3029	Mesc	Coding_CRISPRko	Coding	TACTACAAGAATATCGGTCT	AGG	1	0.602041	0.571429	0.0505051	0.482759	0	0.388889	0.48	0.633803	0.522726	0.0385859	0.718707	1	0	0	0	1	1	0
Coding_sg2732	Mesc	Coding_CRISPRko	Coding	ACCTCTCTACATGGACGTAC	AGG	1	0.969388	0.558442	0.322222	0.413793	0	0.536667	0.52	0.309859	0.504863	0.0980456	0.663463	1	1	0	0	1	1	0
Coding_sg2589	Mesc	Coding_CRISPRko	Coding	TCTCTGCGGTTCGGCCCCAA	CGG	1	0.938776	0.558442	0.858586	0.448276	0.795699	0.4	0.89	0.746479	0.568124	0.462587	0.577216	1	1	1	0	0	0	0
Coding_sg2485	Mesc	Coding_CRISPRko	Coding	GGCCAACTTTGAGATGCGCT	TGG	1	0.94898	0.545455	0.40404	0.310345	0	0.533333	0.39	0.577465	0.374086	0.119596	0.556098	1	1	0	0	0	0	0
Coding_sg2588	Mesc	Coding_CRISPRko	Coding	TAGTTGAAGTGTTCTGCCGC	CGG	1	0.918367	0.545455	0.131313	0.586207	0	0.622222	0.43	0.633803	0.517869	0.0194867	0.81464	1	0	0	0	0	0	0
Coding_sg3219	Mesc	Coding_CRISPRko	Coding	GGAGAGTATTGGCGTGCCCT	TGG	1	0.908163	0.545455	0.363636	0.37931	0	0.722222	0.52	0.788732	0.619371	0.169177	0.605015	1	0	1	0	1	0	0
Coding_sg2603	Mesc	Coding_CRISPRko	Coding	TACTCACCCGCGGTGCTCCA	GGG	1	0.887755	0.545455	0.767677	0.344828	0.602151	0.388889	0.49	0.647887	0.768783	0.267228	0.768845	1	1	0	0	0	1	0
Coding_sg3019	Mesc	Coding_CRISPRko	Coding	CCGCATGTCGCTCCGAGGGA	AGG	1	0.234694	0.545455	0.545455	0.655172	0	0.688889	0.57	0.56338	0.539668	0.401851	0.732119	0	0	0	0	0	1	1
Coding_sg2514	Mesc	Coding_CRISPRko	Coding	AGCTCTCGGTGCAATGCGCA	GGG	1	0.938776	0.532468	0.757576	0.37931	0	0.466667	0.48	0.774648	0.494538	0.283028	0.768741	1	0	1	1	0	0	0
Coding_sg2493	Mesc	Coding_CRISPRko	Coding	GGGCTTGATGCGTTCAGCGA	TGG	1	0.928571	0.532468	0.484848	0.758621	0	0.922222	0.59	0.760563	0.643003	0.20522	0.754113	1	0	1	0	0	1	1
Coding_sg2442	Mesc	Coding_CRISPRko	Coding	CTTGGACAATCGCTGGACTC	TGG	1	0.867347	0.532468	0.414141	0.413793	0	0.288889	0.44	0.84507	0.552524	0.0528816	0.578908	1	0	1	0	1	1	0
Coding_sg3184	Mesc	Coding_CRISPRko	Coding	CAAGTACGCGAAGCTCCACC	CGG	1	0.908163	0.519481	0.676768	0.448276	0	0.677778	0.44	0.774648	0.753533	0.453665	0.800051	1	1	1	1	0	1	1
Coding_sg2778	Mesc	Coding_CRISPRko	Coding	TATCCACCCGTCTGGCAAGT	TGG	1	0.908163	0.519481	0.444444	0.275862	0	0.288889	0.41	0.549296	0.311984	0.0611144	0.387058	1	0	0	1	1	1	0
Coding_sg2924	Mesc	Coding_CRISPRko	Coding	GACGGATTCGCTCTTCCTGT	GGG	1	0.836735	0.519481	0.20202	0.413793	0	0.522222	0.34	0.732394	0.634241	0.246169	0.7287	1	0	0	0	0	0	1
Coding_sg3201	Mesc	Coding_CRISPRko	Coding	GGTTAGTGGTCGCTCACAGT	GGG	1	0.806122	0.519481	0.585859	0.551724	0	0.655556	0.49	0.633803	0.663537	0.0496471	0.825242	1	1	0	0	0	1	0
Coding_sg2739	Mesc	Coding_CRISPRko	Coding	GGAGACAAGCTCGTGTCGCT	GGG	1	0.928571	0.493506	0.686869	0.37931	0	0.588889	0.41	0.760563	0.460117	0.209344	0.698465	1	1	1	0	1	0	0
Coding_sg3050	Mesc	Coding_CRISPRko	Coding	TTGTGCTTTGCGGAAGCGCT	TGG	1	0.918367	0.493506	0.0808081	0.448276	0	0.255556	0.6	0.816901	0.541441	0.0644378	0.463515	1	0	1	0	0	0	0
Coding_sg2571	Mesc	Coding_CRISPRko	Coding	TCACCGCATCCGGGTGATCA	AGG	1	0.877551	0.493506	0.646465	0.344828	0	0.366667	0.25	0.71831	0.62014	0.197199	0.44181	1	1	0	0	0	1	0
Coding_sg3105	Mesc	Coding_CRISPRko	Coding	TACTGCACTCACCTAGGCGC	CGG	1	0.94898	0.480519	0.331313	0.689655	0	0.844444	0.32	0.549296	0.660697	0.157884	0.79578	1	0	0	0	0	1	0
Coding_sg3060	Mesc	Coding_CRISPRko	Coding	CCACTGGTAGCTACATCGCT	GGG	1	0.928571	0.480519	0.232323	0.517241	0	0.377778	0.49	0.619718	0.620546	0.0743343	0.78697	1	1	0	1	0	1	0
Coding_sg2828	Mesc	Coding_CRISPRko	Coding	GAAGCGGGCCGTGTAGTTGA	GGG	1	0.928571	0.480519	0.727273	0.517241	0	0.766667	0.8	0.476056	0.769437	0.289859	0.823037	1	0	0	0	0	1	0
Coding_sg2592	Mesc	Coding_CRISPRko	Coding	GTCCTGCATGCGCTGGCGGT	CGG	1	0.897959	0.480519	0.616162	0.482759	0	0.577778	0.61	0.760563	0.613499	0.248421	0.827289	1	0	1	0	0	0	0
Coding_sg2798	Mesc	Coding_CRISPRko	Coding	CATGTACCAGCGTCTAGGGC	TGG	1	0.887755	0.480519	0.0808081	0.551724	0	0.722222	0.28	0.474648	0.440245	0.0690633	0.64645	1	0	1	0	0	0	0
Coding_sg2437	Mesc	Coding_CRISPRko	Coding	CTGGGTAGTTGTCTCGCCAT	TGG	1	0.795918	0.480519	0.131313	0.482759	0	0.366667	0.86	0.71831	0.552617	0.026885	0.710322	1	0	0	0	0	1	0
Coding_sg2636	Mesc	Coding_CRISPRko	Coding	ATACTGAGATCGGCAAGATC	CGG	1	0.887755	0.467532	0.252525	0.482759	0	0.477778	0.44	0.690141	0.451569	0.065649	0.655729	1	0	0	0	0	1	1
Coding_sg2704	Mesc	Coding_CRISPRko	Coding	CTTGATGAATTTCCGGGCGA	AGG	1	0.94898	0.454545	0.525253	0.62069	0	0.7	0.56	0.633803	0.325812	0.0992702	0.546467	1	0	0	0	0	1	0
Coding_sg2735	Mesc	Coding_CRISPRko	Coding	AGAGCTTGCGCGTCAGGCGG	CGG	1	0.857143	0.454545	0.717172	0.827586	0	0.944444	0.76	0.746479	0.557343	0.202837	0.711324	1	1	1	0	0	1	0
Coding_sg2760	Mesc	Coding_CRISPRko	Coding	TGTCTGGGAAAGGCGGCGTT	GGG	1	0.928571	0.441558	0.484848	0.37931	0	0.244444	0.83	0.802817	0.497461	0.243523	0.662094	1	0	1	0	0	1	1
Coding_sg2675	Mesc	Coding_CRISPRko	Coding	GTGTTTGCCTATGGCGCCAC	CGG	1	0.908163	0.441558	0.10101	0.413793	0	0.488889	0.82	0.802817	0.544378	0.0903836	0.796334	1	0	1	0	0	1	0
Coding_sg2518	Mesc	Coding_CRISPRko	Coding	AAGCTTTACTTACACGTTGG	AGG	1	0.867347	0.441558	0.757576	0.482759	0	0.544444	0.62	0.816901	0.653937	0.496039	0.708481	1	0	1	0	1	1	0
Coding_sg3139	Mesc	Coding_CRISPRko	Coding	GGCTGGCTGTTACGAGTACC	TGG	1	0.94898	0.38961	0.543434	0.206897	0	0.277778	0.35	0.43662	0.491763	0.153289	0.691081	1	0	0	1	0	0	0
Coding_sg3168	Mesc	Coding_CRISPRko	Coding	TGCTCAGGTAGCGGGGCGAC	AGG	1	0.683673	0.285714	0.59596	0.37931	0	0.327778	0.59	0.394366	0.35194	0.239103	0.483025	1	0	0	1	0	0	0
Coding_sg2441	Mesc	Coding_CRISPRko	Coding	ATGACCCCAGACCGGCATTT	GGG	1	0.928571	0.272727	0.494949	0.172414	0	0.188889	0.47	0.774648	0.253619	0.210957	0.367449	1	0	1	0	1	1	0
Coding_sg2873	Mesc	Coding_CRISPRko	Coding	TGGTAGGTATGTCCGGATGC	TGG	1	0.938776	0.194805	0.111111	0.448276	0	0.511111	0.37	0.84507	0.547788	0.113209	0.668791	1	0	1	0	0	1	0
Coding_sg2839	Mesc	Coding_CRISPRko	Coding	CGCCGAAGGCCCCGTGCACC	CGG	1	0.918367	0.181818	0.272727	0.310345	0	0.122222	0.43	0.746479	0.371772	0.229304	0.563193	1	0	1	0	0	0	0
Coding_sg3189	Mesc	Coding_CRISPRko	Coding	CCAGCTGCCCCGCTACCTTA	TGG	1	0.612245	0.155844	0.474747	0.37931	0	0.566667	0.31	0.690141	0.306457	0.342007	0.50697	1	0	0	0	0	1	0
Coding_sg2726	Mesc	Coding_CRISPRko	Coding	CAAGGAGAAACGATACACGG	GGG	1	0.918367	0.909091	0.979798	0.965517	0.935484	0.955556	0.62	0.802817	0.944154	0.446815	0.932721	1	1	1	1	1	1	0
Coding_sg3136	Mesc	Coding_CRISPRko	Coding	ATAAGTTTGTCCATGCCACG	GGG	1	0.908163	0.883117	0.949495	0.586207	0.935484	0.6	0.38	0.71831	0.64903	0.746925	0.750646	1	0	0	0	0	1	0
Coding_sg2482	Mesc	Coding_CRISPRko	Coding	GATCTTGGGAAGAGTCTACG	CGG	1	0.918367	0.857143	0.939394	0.413793	0.83871	0.611111	0.52	0.746479	0.792553	1	0.81091	1	0	1	0	1	1	1
Coding_sg2706	Mesc	Coding_CRISPRko	Coding	TTCTTACTAAGTGTACAGCG	TGG	1	0.928571	0.831169	0.717172	0.62069	0.806452	0.622222	0.38	0.802817	0.842555	0.606603	0.759711	1	0	1	0	0	1	1
Coding_sg2613	Mesc	Coding_CRISPRko	Coding	ATACAGTAAGGTCATAACGG	AGG	1	0.918367	0.818182	0.959596	0.793103	0.795699	0.933333	0.36	0.802817	0.858222	0.289967	0.840164	1	1	1	0	1	1	0
Coding_sg2567	Mesc	Coding_CRISPRko	Coding	TAAGTTAAAAGGTACCGGAG	GGG	1	0.928571	0.792208	0.909091	0.689655	0.688172	0.811111	0.64	0.802817	0.636917	0.394254	0.814956	1	1	1	0	1	0	0
Coding_sg3113	Mesc	Coding_CRISPRko	Coding	TGGGAAAAGAGCCCTTATCG	TGG	1	0.897959	0.792208	0.575758	0.62069	0.645161	0.733333	0.41	0.71831	0.755905	0.350842	0.815909	1	0	0	1	0	1	1
Coding_sg2557	Mesc	Coding_CRISPRko	Coding	TACTCCCTAAAGCAACCCGA	CGG	1	0.918367	0.779221	0.888889	0.724138	0.88172	0.866667	0.52	0.478873	0.771588	0.373853	0.844925	1	0	0	0	0	1	1
Coding_sg2731	Mesc	Coding_CRISPRko	Coding	CTAGTGAAAATGATCTCCCG	AGG	1	0.908163	0.779221	0.89899	0.724138	0.935484	0.922222	0.47	0.915493	0.742685	0.585976	0.814956	1	0	1	1	0	1	1
Coding_sg2891	Mesc	Coding_CRISPRko	Coding	GAAATCAGCGTAGTCTCCCG	AGG	1	0.897959	0.779221	1	0.724138	0.946237	0.933333	0.59	0.84507	0.754751	0.365275	0.897555	1	1	1	0	0	1	1
Coding_sg3120	Mesc	Coding_CRISPRko	Coding	TGTGATCACACGCAGAGACG	CGG	1	0.897959	0.779221	0.929293	0.724138	0.741935	0.822222	0.46	0.774648	0.75073	0.374804	0.817977	1	1	1	0	0	1	0
Coding_sg2837	Mesc	Coding_CRISPRko	Coding	AGGCTCATGAGATTAGCGAA	GGG	1	0.928571	0.766234	0.515152	0.689655	0.731183	0.644444	0.73	0.549296	0.715198	0.266884	0.841964	1	0	0	0	0	1	1
Coding_sg3185	Mesc	Coding_CRISPRko	Coding	GTACTTACTGAGTTGATCGA	GGG	1	0.918367	0.753247	0.626263	0.62069	0.709677	0.822222	0.51	0.802817	0.779665	0.157695	0.818663	1	0	1	0	0	0	0
Coding_sg2963	Mesc	Coding_CRISPRko	Coding	CTGCATGCAGCGATACTCTG	GGG	1	0.867347	0.753247	0.757576	0.551724	0	0.488889	0.68	0.661972	0.729556	0.677008	0.858833	1	0	0	0	0	1	0
Coding_sg2507	Mesc	Coding_CRISPRko	Coding	ATGCAGCCTCGTACACGCAG	TGG	1	0.928571	0.74026	0.555556	0.793103	0.688172	0.911111	0.53	0.647887	0.662167	0.502132	0.841187	1	1	0	1	0	1	1
Coding_sg3017	Mesc	Coding_CRISPRko	Coding	AGCTGTTCATCGCAGCGGAG	GGG	1	0.928571	0.74026	0.717172	0.586207	0	0.622222	0.57	0.71831	0.536864	0.353468	0.719237	1	1	0	0	0	1	0
Coding_sg3108	Mesc	Coding_CRISPRko	Coding	CTGGAACAGGTATATATACG	TGG	1	0.918367	0.74026	0.717172	0.517241	0.763441	0.577778	0.59	0.676056	0.832285	0.70395	0.833396	1	1	0	0	0	1	1
Coding_sg2803	Mesc	Coding_CRISPRko	Coding	GAACTGACCGGTTTAGCCAG	AGG	1	0.887755	0.74026	0.79798	0.793103	0.774194	0.922222	0.6	0.802817	0.670235	0.34131	0.881408	1	0	1	0	0	0	0
Coding_sg2430	Mesc	Coding_CRISPRko	Coding	TAGATACATCACGCCAAGCA	GGG	1	0.877551	0.74026	0.666667	0.448276	0.731183	0.622222	0.53	0.84507	0.737999	0.186496	0.8136	1	0	1	0	1	1	0
Coding_sg2935	Mesc	Coding_CRISPRko	Coding	GCCATGTACATTGACACCGA	GGG	1	0.918367	0.727273	0.787879	0.689655	0.591398	0.866667	0.61	0.633803	0.772818	0.322045	0.828383	1	1	0	0	0	1	0
Coding_sg3070	Mesc	Coding_CRISPRko	Coding	ACCTTCAGAGGATTGCGACA	AGG	1	0.918367	0.727273	0.858586	0.517241	0.612903	0.511111	0.35	0.605634	0.735057	0.171876	0.677088	1	0	0	1	1	1	0
Coding_sg3140	Mesc	Coding_CRISPRko	Coding	GATGTAACCATTACTAACGA	TGG	1	0.877551	0.714286	0.383838	0.62069	0.752688	0.955556	0.37	0.732394	0.732783	0.187191	0.717702	1	0	0	0	0	1	1
Coding_sg3013	Mesc	Coding_CRISPRko	Coding	CCTTTCCATGCGTATAACGA	AGG	1	0.326531	0.714286	0.69697	0.724138	0.623656	0.711111	0.38	0.746479	0.752765	0.228489	0.715163	0	0	1	0	0	1	0
Coding_sg2595	Mesc	Coding_CRISPRko	Coding	GAACTTACAACTATATTGCG	AGG	1	0.938776	0.701299	0.787879	0.586207	0.677419	0.744444	0.21	0.647887	0.752676	0.674828	0.790893	1	0	0	0	0	1	1
Coding_sg3178	Mesc	Coding_CRISPRko	Coding	CCAGACACATCCTATTCACG	TGG	1	0.928571	0.701299	0.646465	0.551724	0.870968	0.688889	0.28	0.704225	0.739504	0.3569	0.79965	1	0	0	0	0	1	1
Coding_sg2701	Mesc	Coding_CRISPRko	Coding	CCAAGCACTACCTGATGCGA	GGG	1	0.918367	0.701299	0.373737	0.793103	0	0.844444	0.51	0.774648	0.68663	0.406362	0.785374	1	1	1	0	1	1	0
Coding_sg2664	Mesc	Coding_CRISPRko	Coding	TGTAGATGATGAATATCGAT	GGG	1	0.877551	0.701299	0.454545	0.586207	0	0.377778	0.44	0.816901	0.532878	0.212492	0.754208	1	0	1	0	1	1	0
Coding_sg2840	Mesc	Coding_CRISPRko	Coding	CAGTAGCACGACTCCAGTGT	AGG	1	0.846939	0.701299	0.161616	0.551724	0	0.688889	0.63	0.577465	0.73207	0.0340085	0.798185	1	1	0	0	0	1	1
Coding_sg3131	Mesc	Coding_CRISPRko	Coding	GGTCCTCATGTCCGACACAC	CGG	1	0.663265	0.701299	0.808081	0.482759	0	0.633333	0.7	0.760563	0.705675	0.435649	0.833145	1	0	1	0	0	1	0
Coding_sg2719	Mesc	Coding_CRISPRko	Coding	AAGGCTGAAGTTCCTCGCGA	AGG	1	0.938776	0.688312	0.727273	0.689655	0.55914	0.9	0.63	0.760563	0.788788	0.292618	0.812191	1	0	1	0	0	1	1
Coding_sg2462	Mesc	Coding_CRISPRko	Coding	ACAGTTGAACGAATGCGGAG	TGG	1	0.887755	0.688312	0.989899	0.62069	0.580645	0.844444	0.3	0.830986	0.573357	0.430659	0.77654	1	0	1	1	1	1	0
Coding_sg3191	Mesc	Coding_CRISPRko	Coding	CTGCAGACTTCGCCCCACAA	TGG	1	0.836735	0.688312	0.373737	0.517241	0.752688	0.611111	0.75	0.71831	0.67862	0.302511	0.666872	1	0	0	0	1	1	1
Coding_sg3065	Mesc	Coding_CRISPRko	Coding	GTCCTGAACGATTACCTCCT	CGG	1	0.918367	0.675325	0.373737	0.344828	0	0.588889	0.54	0.732394	0.617192	0.206427	0.674389	1	0	0	1	0	1	1
Coding_sg2729	Mesc	Coding_CRISPRko	Coding	TGGCTATTGGATCTTCCCGT	GGG	1	0.897959	0.675325	0.161616	0.551724	0	0.677778	0.67	0.690141	0.697657	0.192386	0.848587	1	0	0	1	1	1	0
Coding_sg2817	Mesc	Coding_CRISPRko	Coding	CAGCGTTGAGCGTGTAGGAG	CGG	1	0.887755	0.662338	0.505051	0.551724	0.612903	0.6	0.77	0.704225	0.582654	0.446943	0.747788	1	0	0	0	0	0	0
Coding_sg2451	Mesc	Coding_CRISPRko	Coding	GGAGCGGCAGCGTGCCCAAG	AGG	1	0.857143	0.662338	0.969697	0.586207	0.903226	0.811111	0.7	0.746479	0.629058	0.64278	0.794871	1	0	1	1	0	1	1
Coding_sg3238	Mesc	Coding_CRISPRko	Coding	CGTCGAGCTTGAGCTCTAAG	CGG	1	0.653061	0.662338	0.707071	0.551724	0.774194	0.477778	0.39	0.873239	0.503715	0.669435	0.750762	1	1	1	0	0	0	0
Coding_sg2989	Mesc	Coding_CRISPRko	Coding	TGGCCCAACTCACCTTATCA	GGG	1	0.846939	0.649351	0.535354	0.37931	0	0.555556	0.38	0.676056	0.691997	0.0632802	0.719635	1	0	0	0	0	1	0
Coding_sg2820	Mesc	Coding_CRISPRko	Coding	CACCCAGGCGATTGACGGGA	CGG	1	0.94898	0.636364	0.414141	0.551724	0	0.655556	0.66	0.802817	0.561291	0.424475	0.7889	1	0	1	0	1	1	0
Coding_sg2470	Mesc	Coding_CRISPRko	Coding	GTCTCTCAGACTCTTGATCG	TGG	1	0.877551	0.636364	0.69697	0.551724	0	0.644444	0.36	0.647887	0.817648	0.374086	0.802854	1	0	0	0	0	1	0
Coding_sg2600	Mesc	Coding_CRISPRko	Coding	TGGATTATAAGTATCTGCGC	TGG	1	0.908163	0.623377	0.131313	0.689655	0	0.811111	0.26	0.84507	0.725584	0.0720165	0.646523	1	0	1	0	0	1	1
Coding_sg2736	Mesc	Coding_CRISPRko	Coding	CCGACCTCTCCGAAAGGCTC	CGG	1	0.826531	0.623377	0.0606061	0.482759	0	0.544444	0.57	0.774648	0.760249	0.298155	0.832403	1	0	1	0	0	1	0
Coding_sg2869	Mesc	Coding_CRISPRko	Coding	AGCAGGTTGCGTACGTGAAG	GGG	1	0.938776	0.61039	0.484848	0.655172	0	0.555556	0.53	0.704225	0.51562	0.363304	0.800644	1	1	0	1	0	1	0
Coding_sg2921	Mesc	Coding_CRISPRko	Coding	GCCATGTAGCGCTCGAAGGA	GGG	1	0.938776	0.61039	0.818182	0.551724	0.645161	0.8	0.47	0.746479	0.670726	0.180049	0.767752	1	0	1	0	0	1	0
Coding_sg3161	Mesc	Coding_CRISPRko	Coding	GTTTGAAGAGGTCGGTGCAC	GGG	1	0.908163	0.61039	0.505051	0.482759	0	0.533333	0.5	0.605634	0.511531	0.0481398	0.739984	1	1	0	0	0	1	1
Coding_sg2621	Mesc	Coding_CRISPRko	Coding	GCTTAGATACCCCAGAGCGT	TGG	1	0.908163	0.61039	0.777778	0.62069	0	0.888889	0.35	0.633803	0.736019	0.222107	0.726463	1	0	0	0	0	1	1
Coding_sg3171	Mesc	Coding_CRISPRko	Coding	CATACCATTAACGTCTGCCC	AGG	1	0.877551	0.61039	0.434343	0.655172	0	0.733333	0.29	0.591549	0.652626	0.108119	0.853065	1	1	0	0	1	1	1
Coding_sg2944	Mesc	Coding_CRISPRko	Coding	TGTGAGCCCTGATATCCGTC	AGG	1	0.928571	0.597403	0.545455	0.37931	0	0.588889	0.47	0.704225	0.594729	0.325288	0.800945	1	0	0	0	1	1	1
Coding_sg2913	Mesc	Coding_CRISPRko	Coding	CTGCAGTTTCGTCCTCGCAC	AGG	1	0.918367	0.597403	0.0808081	0.551724	0	0.611111	0.42	0.788732	0.529105	0.0842703	0.684098	1	0	1	0	1	1	0
Coding_sg3088	Mesc	Coding_CRISPRko	Coding	CGGCAATGGCGAAGTAGTTG	AGG	1	0.877551	0.597403	0.535354	0.413793	0	0.577778	0.51	0.661972	0.574304	0.400494	0.80635	1	0	0	1	0	1	0
Coding_sg2890	Mesc	Coding_CRISPRko	Coding	CAGGTCTCACCGCTGATGCA	AGG	1	0.857143	0.597403	0.454545	0.413793	0.591398	0.477778	0.46	0.732394	0.845657	0.244126	0.752133	1	0	0	0	0	1	1
Coding_sg2822	Mesc	Coding_CRISPRko	Coding	TAACAACACGTCCATAGTCC	AGG	1	0.846939	0.597403	0.333333	0.37931	0	0.6	0.4	0.690141	0.560009	0.0884878	0.610724	1	0	0	0	0	1	1
Coding_sg3244	Mesc	Coding_CRISPRko	Coding	TGTTCTCCCTGGGCACGCGG	AGG	1	0.908163	0.584416	0.89899	0.793103	0.634409	0.911111	0.52	0.676056	0.694515	0.854012	0.851265	1	0	0	0	0	1	0
Coding_sg3114	Mesc	Coding_CRISPRko	Coding	CAGACTGCAAAAACCACGCT	GGG	1	0.857143	0.584416	0.575758	0.586207	0	0.711111	0.46	0.492958	0.545558	0.249232	0.734907	1	0	0	0	0	1	0
Coding_sg3197	Mesc	Coding_CRISPRko	Coding	GTACAAAGCTGCCTTCCGAC	AGG	1	0.918367	0.571429	0.79798	0.448276	0	0.566667	0.28	0.619718	0.549597	0.424432	0.746125	1	1	0	0	1	1	1
Coding_sg2929	Mesc	Coding_CRISPRko	Coding	GGGCCGTGGAACTCATCCAT	GGG	1	0.887755	0.571429	0.343434	0.586207	0	0.777778	0.89	0.549296	0.710101	0.128135	0.776172	1	1	0	0	1	1	0
Coding_sg2783	Mesc	Coding_CRISPRko	Coding	CCATGGGCGTGAACCTCACC	AGG	1	0.846939	0.571429	0.424242	0.517241	0	0.444444	0.39	0.732394	0.507367	0.232306	0.766785	1	0	0	0	1	1	0
Coding_sg3103	Mesc	Coding_CRISPRko	Coding	CGCCGTGAATGCCGTCCTCA	CGG	1	0.908163	0.558442	0.585859	0.344828	0.709677	0.277778	0.37	0.633803	0.307974	0.279033	0.579073	1	1	0	0	0	1	0
Coding_sg2830	Mesc	Coding_CRISPRko	Coding	AGTGGTGATCCGCTTCTGGT	TGG	1	0.877551	0.558442	0.464646	0.448276	0	0.588889	0.29	0.788732	0.729636	0.264992	0.785458	1	0	1	0	0	1	0
Coding_sg2627	Mesc	Coding_CRISPRko	Coding	CCTTCTCAATGCCGAACTTG	GGG	1	0.908163	0.545455	0.939394	0.448276	0	0.455556	0.48	0.774648	0.523688	0.384897	0.68287	1	0	1	1	0	1	1
Coding_sg3214	Mesc	Coding_CRISPRko	Coding	TTATTGTTTAGGATGCGTAC	TGG	1	0.908163	0.545455	0.0808081	0.413793	0	0.377778	0.27	0.746479	0.307183	0.114009	0.433785	1	0	1	0	1	0	0
Coding_sg3164	Mesc	Coding_CRISPRko	Coding	AGTAGAGGATCTGCGTGCGG	TGG	1	0.938776	0.532468	0.818182	0.793103	0.623656	0.844444	0.69	0.802817	0.623264	0.283595	0.776884	1	1	1	1	0	1	0
Coding_sg2767	Mesc	Coding_CRISPRko	Coding	GGACAGCAAATTTCACGTAC	TGG	1	0.938776	0.532468	0.161616	0.448276	0	0.755556	0.28	0.549296	0.298678	0.052445	0.595453	1	0	0	0	1	1	0
Coding_sg2597	Mesc	Coding_CRISPRko	Coding	TCAAGCACAACAACGAGTGC	CGG	1	0.887755	0.532468	0.494949	0.62069	0	0.744444	0.2	0.732394	0.516841	0.214647	0.72189	1	0	0	0	0	1	1
Coding_sg2447	Mesc	Coding_CRISPRko	Coding	GCTGCGGCATTCGGAGGCAT	CGG	1	0.867347	0.532468	0.333333	0.551724	0	0.788889	0.68	0.816901	0.616487	0.438309	0.677858	1	0	1	1	0	0	0
Coding_sg2464	Mesc	Coding_CRISPRko	Coding	GGGATACACGCCTTCTGGAT	TGG	1	0.867347	0.532468	0.161616	0.448276	0	0.622222	0.59	0.577465	0.507558	0.113319	0.745821	1	1	0	0	0	1	0
Coding_sg2653	Mesc	Coding_CRISPRko	Coding	TGCTGCTCTAGCTTACGGTC	TGG	1	0.765306	0.519481	0.020202	0.37931	0	0.377778	0.34	0.464789	0.617511	0.32991	0.751148	1	0	0	0	0	0	0
Coding_sg3253	Mesc	Coding_CRISPRko	Coding	GACAAATCTGGACTACGATA	AGG	1	0.938776	0.506494	0.59596	0.413793	0	0.788889	0.3	0.394366	0.47904	0.229831	0.749976	1	0	0	0	0	1	1
Coding_sg2876	Mesc	Coding_CRISPRko	Coding	GCCCAACACCATACGGCCTC	CGG	1	0.928571	0.506494	0.444444	0.37931	0	0.433333	0.52	0.591549	0.607679	0.331867	0.814981	1	0	0	0	0	1	0
Coding_sg2972	Mesc	Coding_CRISPRko	Coding	GGTGCACTTACTTATAGCTT	CGG	1	0.846939	0.493506	0.121212	0.448276	0	0.766667	0.44	0.788732	0.718742	0.00660208	0.529023	1	0	1	0	1	1	0
Coding_sg2526	Mesc	Coding_CRISPRko	Coding	GACAGCCCCCTGAACCGAGC	TGG	1	0.918367	0.480519	0.414141	0.448276	0	0.7	0.33	0.661972	0.338495	0.180324	0.759589	1	1	0	0	0	1	1
Coding_sg3068	Mesc	Coding_CRISPRko	Coding	TCATCCCACCGCAGAGCGCC	TGG	1	0.887755	0.467532	0.686869	0.310345	0	0.422222	0.36	0.802817	0.55149	0.320862	0.476633	1	0	1	0	0	0	0
Coding_sg2717	Mesc	Coding_CRISPRko	Coding	TGACACAGCCGCTGCACGCC	AGG	1	0.857143	0.467532	0.646465	0.413793	0	0.288889	0.5	0.549296	0.552618	0.430668	0.419292	1	0	0	0	0	1	0
Coding_sg2689	Mesc	Coding_CRISPRko	Coding	CAATCGGTCGTCCTGTCCTC	TGG	1	0.887755	0.454545	0.505051	0.413793	0	0.444444	0.56	0.676056	0.502735	0.202992	0.524766	1	0	0	0	0	1	1
Coding_sg2481	Mesc	Coding_CRISPRko	Coding	CTCTTGATCGTGGCTGGATC	CGG	1	0.897959	0.428571	0.010101	0.275862	0	0.133333	0.51	0.661972	0.246008	0.029585	0.490281	1	1	0	0	1	1	0
Coding_sg2998	Mesc	Coding_CRISPRko	Coding	TGATGCCCAACATCGGTTAT	GGG	1	0.214286	0.428571	0.171717	0.310345	0	0.144444	0.45	0.746479	0.245609	0.0573351	0.314463	0	0	1	0	0	0	1
Coding_sg3053	Mesc	Coding_CRISPRko	Coding	CACTGCTGTCAGGGTACGGC	TGG	1	0.877551	0.415584	0.222222	0.37931	0	0.488889	0.28	0.549296	0.419624	0.0442629	0.55764	1	0	0	0	0	1	0
Coding_sg3151	Mesc	Coding_CRISPRko	Coding	GGTCCCAGGGTCGCGCCTGC	AGG	1	0.918367	0.38961	0.878788	0.37931	0	0.577778	0.3	0.732394	0.193229	0.46304	0.519697	1	0	0	0	1	0	0
Coding_sg3203	Mesc	Coding_CRISPRko	Coding	CATTGTGGGGCGAAGTCTGC	AGG	1	0.887755	0.38961	0.525253	0.448276	0	0.3	0.42	0.788732	0.216463	0.108921	0.564616	1	0	1	0	0	1	0
Coding_sg2460	Mesc	Coding_CRISPRko	Coding	CTTCTGGCGGCTGCGAAAAC	CGG	1	0.72449	0.376623	0.171717	0.517241	0	0.177778	0.72	0.802817	0.414176	0.182877	0.454521	1	1	1	0	0	1	0
Coding_sg3040	Mesc	Coding_CRISPRko	Coding	GCGGTTGGAGCAGACGCGGC	TGG	1	0.5	0.337662	0.848485	0.517241	0	0.755556	0.58	0.704225	0.529016	0.294042	0.739007	1	0	0	0	0	1	0
Coding_sg3077	Mesc	Coding_CRISPRko	Coding	CTTCCTACCATGCGGAGATC	TGG	1	0.918367	0.220779	0.161616	0.206897	0	0.177778	0.26	0.577465	0.227114	0.0900187	0.326187	1	0	0	0	0	1	0
Coding_sg2506	Mesc	Coding_CRISPRko	Coding	TGAGAGGGTAGACCCATCGG	CGG	1	0.908163	0.844156	0.989899	0.827586	0.903226	0.955556	0.9	0.873239	0.868127	0.699062	0.804636	1	0	1	1	1	1	0
Coding_sg2966	Mesc	Coding_CRISPRko	Coding	GGACTTACTGAAGTACTTCG	GGG	1	0.908163	0.844156	0.878788	0.586207	0.83871	0.822222	0.35	0.788732	0.834598	0.676134	0.820245	1	0	1	1	1	0	0
Coding_sg3207	Mesc	Coding_CRISPRko	Coding	TTAAAGTACGATCAGCTAGG	AGG	1	0.908163	0.779221	0.969697	0.62069	0.935484	0.611111	0.53	0.788732	0.837719	0.741481	0.641287	1	1	1	0	0	1	0
Coding_sg2912	Mesc	Coding_CRISPRko	Coding	GGGTAGCAAGAAGTCTCGAG	TGG	1	0.836735	0.779221	0.979798	0.655172	0.946237	0.844444	0.65	0.633803	0.69085	0.424119	0.83625	1	0	0	0	0	1	1
Coding_sg3128	Mesc	Coding_CRISPRko	Coding	TATGAGAGGAGTCCGACTGG	TGG	1	0.897959	0.766234	0.919192	0.724138	0	0.877778	0.65	0.830986	0.762309	0.433543	0.835542	1	0	1	0	0	1	1
Coding_sg2673	Mesc	Coding_CRISPRko	Coding	CTTTGTGGAATGCTCAACGT	GGG	1	0.877551	0.766234	0.525253	0.655172	0	0.688889	0.67	0.746479	0.803701	0.0445849	0.75339	1	0	1	0	1	1	0
Coding_sg2570	Mesc	Coding_CRISPRko	Coding	GGAGCACTGTCCCCACACGA	GGG	1	0.857143	0.766234	0.929293	0.724138	0.731183	0.955556	0.5	0.746479	0.812137	0.476754	0.841849	1	0	1	0	0	0	1
Coding_sg3032	Mesc	Coding_CRISPRko	Coding	TTCCGCAAGTTCACCTACCG	TGG	1	0.204082	0.766234	0.717172	0.586207	0.580645	0.466667	0.39	0.816901	0.579575	0.37501	0.762417	0	1	1	0	0	1	0
Coding_sg3109	Mesc	Coding_CRISPRko	Coding	CTTCTGCATCATCTAATACG	AGG	1	0.295918	0.753247	0.777778	0.62069	0.849462	0.577778	0.33	0.71831	0.841252	0.695321	0.659996	0	0	0	0	0	1	0
Coding_sg2475	Mesc	Coding_CRISPRko	Coding	TCTCTACCCGAAGTATTCGT	CGG	1	0.928571	0.727273	0.353535	0.551724	0	0.588889	0.41	0.71831	0.679319	0.275515	0.609767	1	1	0	1	0	0	0
Coding_sg3076	Mesc	Coding_CRISPRko	Coding	CTTAGACCCAGATCTCCGCA	TGG	1	0.908163	0.727273	0.59596	0.482759	0.913978	0.633333	0.51	0.690141	0.736862	0.250424	0.75538	1	0	0	0	0	1	0
Coding_sg2573	Mesc	Coding_CRISPRko	Coding	ACTGGAACAGATGCGTGATG	AGG	1	0.867347	0.714286	0.59596	0.586207	0	0.566667	0.56	0.802817	0.682238	0.351895	0.81464	1	0	1	0	0	1	1
Coding_sg2754	Mesc	Coding_CRISPRko	Coding	ATTAACCTCCTGTGGCGCAG	GGG	1	0.908163	0.701299	0.858586	0.62069	0.537634	0.633333	0.6	0.788732	0.583834	0.367974	0.736847	1	1	1	0	1	1	0
Coding_sg2477	Mesc	Coding_CRISPRko	Coding	TTGTGATTTCACCAAACGAG	TGG	1	0.887755	0.701299	0.606061	0.689655	0.817204	0.744444	0.44	0.816901	0.49152	0.31761	0.8136	1	0	1	1	0	1	0
Coding_sg2835	Mesc	Coding_CRISPRko	Coding	AGACCAGATTACCAACGGCA	TGG	1	0.928571	0.688312	0.717172	0.551724	0.634409	0.855556	0.35	0.492958	0.749123	0.394162	0.788353	1	1	0	0	1	1	0
Coding_sg2594	Mesc	Coding_CRISPRko	Coding	AACTTACAACTATATTGCGA	GGG	1	0.928571	0.688312	0.494949	0.551724	0	0.844444	0.23	0.633803	0.60283	0.161672	0.68287	1	0	0	1	1	1	1
Coding_sg2560	Mesc	Coding_CRISPRko	Coding	TACCTTGGGAGTAAGCGTCA	TGG	1	0.908163	0.688312	0.424242	0.413793	0	0.411111	0.54	0.71831	0.62613	0.076932	0.734686	1	1	0	0	1	1	0
Coding_sg2611	Mesc	Coding_CRISPRko	Coding	ATTGATAGAATTCACGGTAA	CGG	1	0.887755	0.688312	0.252525	0.517241	0	0.544444	0.59	0.633803	0.429008	0.0852485	0.673181	1	0	0	0	0	1	0
Coding_sg2857	Mesc	Coding_CRISPRko	Coding	GACAGAATCACTTTGATCCG	GGG	1	0.877551	0.688312	0.858586	0.655172	0.698925	0.744444	0.51	0.704225	0.712311	0.591185	0.777362	1	0	0	0	0	1	1
Coding_sg2737	Mesc	Coding_CRISPRko	Coding	TGTAGAGCTTGCGCGTCAGG	CGG	1	0.806122	0.688312	0.787879	0.758621	0.860215	0.666667	0.72	0.760563	0.491498	0.408743	0.78585	1	0	1	1	0	1	1
Coding_sg3027	Mesc	Coding_CRISPRko	Coding	CACAATGCCTACCTGTACGA	TGG	1	0.897959	0.675325	0.545455	0.586207	0	0.777778	0.19	0.549296	0.743226	0.307151	0.765818	1	0	0	1	0	1	1
Coding_sg3245	Mesc	Coding_CRISPRko	Coding	TGACTGTGCGTCCGAGCTGA	GGG	1	0.887755	0.675325	0.484848	0.413793	0	0.522222	0.56	0.633803	0.617217	0.222843	0.752952	1	0	0	1	0	1	0
Coding_sg2685	Mesc	Coding_CRISPRko	Coding	GTAGTCTGCCTCGAAGCTCT	CGG	1	0.857143	0.675325	0.222222	0.310345	0	0.488889	0.45	0.704225	0.518694	0.198381	0.66497	1	1	0	0	1	1	1
Coding_sg2776	Mesc	Coding_CRISPRko	Coding	AGAGACTACATAGCGACTGT	TGG	1	0.908163	0.662338	0.464646	0.413793	0	0.711111	0.36	0.704225	0.725945	0.161997	0.769931	1	0	0	0	0	1	0
Coding_sg3089	Mesc	Coding_CRISPRko	Coding	GGCAGTCTCGAATTGAGCAG	AGG	1	0.897959	0.662338	0.959596	0.793103	0.645161	0.933333	0.58	0.774648	0.520925	0.279323	0.803288	1	0	1	0	0	1	0
Coding_sg3252	Mesc	Coding_CRISPRko	Coding	TCTTACCAAGCCGTCCAAGA	TGG	1	0.887755	0.662338	0.929293	0.586207	0.806452	0.511111	0.45	0.56338	0.640186	0.41426	0.60981	1	0	0	0	1	1	0
Coding_sg2527	Mesc	Coding_CRISPRko	Coding	GCAAGCCAGCTCGGTTCAGG	GGG	1	0.887755	0.662338	0.979798	0.551724	0.913978	0.811111	0.72	0.676056	0.584651	0.366871	0.774637	1	0	0	0	0	1	0
Coding_sg2486	Mesc	Coding_CRISPRko	Coding	AGGTGTAGACGAGTTGATAG	TGG	1	0.857143	0.662338	0.777778	0.551724	0.709677	0.622222	0.46	0.788732	0.631924	0.442978	0.767234	1	0	1	1	0	0	0
Coding_sg2961	Mesc	Coding_CRISPRko	Coding	TTCCTTTACAATAGCCACGC	CGG	1	0.928571	0.636364	0.282828	0.482759	0	0.5	0.44	0.549296	0.553168	0.145601	0.605242	1	1	0	0	0	1	0
Coding_sg2838	Mesc	Coding_CRISPRko	Coding	GAGGCTCATGAGATTAGCGA	AGG	1	0.908163	0.636364	0.818182	0.724138	0.623656	0.988889	0.47	0.661972	0.707346	0.248735	0.758422	1	0	0	0	0	1	1
Coding_sg2718	Mesc	Coding_CRISPRko	Coding	GAGTCACGAGGAACTGCGGA	AGG	1	0.887755	0.636364	0.959596	0.517241	0.88172	0.888889	0.47	0.802817	0.688866	0.295672	0.831144	1	0	1	0	1	1	0
Coding_sg2907	Mesc	Coding_CRISPRko	Coding	GAAGTTATGGGTCTAATGCT	TGG	1	0.826531	0.636364	0.363636	0.37931	0	0.622222	0.39	0.591549	0.750439	0.232628	0.75214	1	0	0	0	0	1	0
Coding_sg3215	Mesc	Coding_CRISPRko	Coding	TGAGGAGTACATTGCCGACA	TGG	1	0.918367	0.623377	0.242424	0.482759	0.55914	0.588889	0.38	0.577465	0.683364	0.154549	0.738513	1	0	0	1	0	0	1
Coding_sg2705	Mesc	Coding_CRISPRko	Coding	GGAAGCTTAAATCCTTCGCC	CGG	1	0.908163	0.623377	0.242424	0.413793	0	0.577778	0.34	0.591549	0.532329	0.0582114	0.654706	1	0	0	0	1	1	0
Coding_sg2646	Mesc	Coding_CRISPRko	Coding	AGAAGCGTACCTCGGAAAGG	TGG	1	0.897959	0.623377	0.929293	0.586207	0.688172	0.733333	0.51	0.661972	0.691277	0.347143	0.783953	1	1	0	1	1	0	0
Coding_sg2958	Mesc	Coding_CRISPRko	Coding	GTCCAGAACGAGGCTTACCT	GGG	1	0.877551	0.623377	0.414141	0.517241	0	0.677778	0.24	0.71831	0.613358	0.233483	0.741297	1	0	0	1	0	1	0
Coding_sg2879	Mesc	Coding_CRISPRko	Coding	CTGGAGGGGCCCCGTCAGTG	GGG	1	0.826531	0.623377	0.909091	0.482759	0	0.633333	0.92	0.661972	0.580437	0.353356	0.690628	1	0	0	1	0	1	0
Coding_sg2445	Mesc	Coding_CRISPRko	Coding	TAGATATTGATACTAGACGC	AGG	1	0.928571	0.61039	0.353535	0.655172	0	0.822222	0.29	0.802817	0.667668	0.0481546	0.764216	1	0	1	1	1	1	0
Coding_sg3031	Mesc	Coding_CRISPRko	Coding	TCACCGCCATGGCCGAGGAA	GGG	1	0.877551	0.61039	0.737374	0.586207	0.548387	0.622222	0.61	0.746479	0.605599	0.447234	0.720114	1	1	1	0	0	1	0
Coding_sg2525	Mesc	Coding_CRISPRko	Coding	GCATTGCACCGAGAGCTCGC	GGG	1	0.877551	0.61039	0.989899	0.517241	0	0.788889	0.35	0.802817	0.68935	0.238249	0.597807	1	0	1	1	0	1	0
Coding_sg2471	Mesc	Coding_CRISPRko	Coding	GGTCCAAGGCACTATAGATG	TGG	1	0.867347	0.61039	0.808081	0.517241	0	0.8	0.33	0.71831	0.660021	0.350826	0.873616	1	1	0	0	1	0	0
Coding_sg2806	Mesc	Coding_CRISPRko	Coding	AGCAAGATCTACGTGGACGA	TGG	1	0.22449	0.61039	0.717172	0.586207	0	0.8	0.28	0.84507	0.664397	0.293036	0.760544	0	0	1	0	1	1	1
Coding_sg2887	Mesc	Coding_CRISPRko	Coding	GGTACAGAGGGCACGCTATG	AGG	1	0.908163	0.597403	1	0.448276	0	0.533333	0.6	0.661972	0.687599	0.937702	0.837668	1	0	0	0	0	1	0
Coding_sg2947	Mesc	Coding_CRISPRko	Coding	TGTGGCCTACGTCCAGCGCA	TGG	1	0.897959	0.597403	0.505051	0.517241	0	0.422222	0.52	0.633803	0.675748	0.102592	0.77987	1	0	0	0	0	1	1
Coding_sg2530	Mesc	Coding_CRISPRko	Coding	CCACGGTTTCCTACAGTTCG	TGG	1	0.836735	0.597403	0.262626	0.413793	0	0.344444	0.34	0.788732	0.571527	0.586302	0.783075	1	1	1	0	0	1	0
Coding_sg2714	Mesc	Coding_CRISPRko	Coding	ATGTGAGTTCGTACCTGCGT	CGG	1	0.94898	0.584416	0.030303	0.62069	0	0.722222	0.53	0.760563	0.603927	0.0602007	0.794098	1	1	1	1	1	1	1
Coding_sg2922	Mesc	Coding_CRISPRko	Coding	CTTGAGTTGCTCGTACATGC	CGG	1	0.908163	0.584416	0.191919	0.586207	0	0.444444	0.28	0.746479	0.559417	0.0533055	0.716929	1	1	1	0	0	0	0
Coding_sg2695	Mesc	Coding_CRISPRko	Coding	GGGAAGGAACCTCTCTTCGT	GGG	1	0.908163	0.584416	0.545455	0.517241	0	0.644444	0.54	0.577465	0.612702	0.112216	0.683956	1	0	0	0	1	1	0
Coding_sg2747	Mesc	Coding_CRISPRko	Coding	GCTCAAAGCTGCCTAGCGGA	TGG	1	0.867347	0.584416	0.868687	0.586207	0.645161	0.766667	0.49	0.788732	0.740849	0.449385	0.754163	1	0	1	1	0	1	0
Coding_sg2496	Mesc	Coding_CRISPRko	Coding	GTGTTTACCAGTGCGATAGA	TGG	1	0.938776	0.571429	0.434343	0.517241	0	0.611111	0.57	0.84507	0.64059	0.391454	0.66976	1	1	1	0	0	1	1
Coding_sg3062	Mesc	Coding_CRISPRko	Coding	GAAAGACAACGAAGCGGCGG	GGG	1	0.877551	0.571429	1	0.724138	0.548387	0.977778	0.67	0.732394	0.66219	0.258159	0.814494	1	1	0	1	1	1	0
Coding_sg2849	Mesc	Coding_CRISPRko	Coding	CCGTGTGCACGTTGATGGAC	GGG	1	0.867347	0.558442	0.010101	0.482759	0	0.366667	0.56	0.802817	0.343921	0.412022	0.67895	1	1	1	0	1	1	0
Coding_sg2598	Mesc	Coding_CRISPRko	Coding	CACAGTCAGGCGATTGTCCA	TGG	1	0.867347	0.558442	0.545455	0.37931	0	0.355556	0.52	0.71831	0.6191	0.0838288	0.736568	1	1	0	0	0	1	0
Coding_sg2874	Mesc	Coding_CRISPRko	Coding	ATGGAGTTAAAGTTCGTTGG	TGG	1	0.806122	0.558442	0.343434	0.551724	0.666667	0.611111	0.74	0.746479	0.749557	0.602712	0.779363	1	0	1	0	1	1	0
Coding_sg2775	Mesc	Coding_CRISPRko	Coding	TGCTGAGAGTAGTGCGGCAG	TGG	1	0.867347	0.545455	0.373737	0.586207	0	0.555556	0.77	0.676056	0.473689	0.460047	0.736386	1	1	0	0	1	1	0
Coding_sg2905	Mesc	Coding_CRISPRko	Coding	CACAAGTATAAGCAAGCGAT	TGG	1	0.897959	0.532468	0.20202	0.448276	0	0.533333	0.47	0.690141	0.375454	0.152773	0.668637	1	0	0	0	0	1	1
Coding_sg2622	Mesc	Coding_CRISPRko	Coding	GAAGCTATTCTAACCCGGTT	AGG	1	0.867347	0.532468	0.626263	0.344828	0	0.711111	0.43	0.746479	0.409276	0.155381	0.776784	1	0	1	0	0	1	0
Coding_sg3211	Mesc	Coding_CRISPRko	Coding	GGCTGAGACTGGGTCCGAAT	GGG	1	0.928571	0.519481	0.333333	0.517241	0	0.544444	0.76	0.788732	0.519402	0.0678775	0.616977	1	0	1	0	0	1	1
Coding_sg3249	Mesc	Coding_CRISPRko	Coding	GTACCTGGGCCTTACCGAGT	TGG	1	0.908163	0.519481	0.454545	0.413793	0	0.666667	0.5	0.647887	0.579478	0.135099	0.764699	1	1	0	0	0	1	0
Coding_sg2616	Mesc	Coding_CRISPRko	Coding	CTGGCACTGTCGGCAAGACC	TGG	1	0.877551	0.519481	0.10101	0.517241	0	0.533333	0.59	0.802817	0.620083	0.0698715	0.731995	1	0	1	0	1	1	0
Coding_sg2474	Mesc	Coding_CRISPRko	Coding	CTGTGCTCGGGATGTGCGAG	TGG	1	0.816327	0.519481	0.434343	0.551724	0.666667	0.388889	0.67	0.647887	0.48719	0.244806	0.725744	1	0	0	0	0	1	0
Coding_sg3042	Mesc	Coding_CRISPRko	Coding	GAACCGAAGCACACCATAGC	AGG	1	0.438776	0.519481	0.858586	0.482759	0	0.7	0.21	0.661972	0.39779	0.375241	0.617392	0	0	0	0	1	1	0
Coding_sg2898	Mesc	Coding_CRISPRko	Coding	GCCGAGCTGGGGCGTCCCGG	AGG	1	0.459184	0.493506	1	0.689655	0	0.955556	0.78	0.746479	0.666419	0.712864	0.785034	0	0	1	0	0	0	1
Coding_sg2697	Mesc	Coding_CRISPRko	Coding	TTCAAGGCTCGACACAGGTA	AGG	1	0.857143	0.428571	0.606061	0.482759	0	0.644444	0.48	0.577465	0.520625	0.178914	0.710806	1	1	0	0	0	1	0
Coding_sg3127	Mesc	Coding_CRISPRko	Coding	ACTGGTCACTCGAAAGGGTT	TGG	1	0.897959	0.38961	0.232323	0.37931	0	0.522222	0.63	0.661972	0.491204	0.0802791	0.62188	1	0	0	0	0	1	0
Coding_sg2757	Mesc	Coding_CRISPRko	Coding	GCCGCTTCCTCACCGGGATC	CGG	1	0.908163	0.376623	0.262626	0.344828	0	0.4	0.52	0.760563	0.445529	0.222852	0.610252	1	0	1	0	0	1	0
Coding_sg3147	Mesc	Coding_CRISPRko	Coding	CTGCAGGATGGACAACATCG	AGG	1	0.867347	0.818182	0.949495	0.655172	0.946237	0.788889	0.65	0.704225	0.821475	0.612241	0.845826	1	0	0	0	0	1	1
Coding_sg3125	Mesc	Coding_CRISPRko	Coding	GATGTGACTATAACAAACGA	TGG	1	0.846939	0.818182	0.757576	0.758621	0	1	0.28	0.704225	0.828301	0.222071	0.783498	1	0	0	0	0	1	1
Coding_sg2492	Mesc	Coding_CRISPRko	Coding	TGTCCAATGCCTATTCACCA	AGG	1	0.806122	0.805195	0.676768	0.586207	0.817204	0.622222	0.27	0.676056	0.877391	0.287499	0.856154	1	0	0	0	0	1	1
Coding_sg3104	Mesc	Coding_CRISPRko	Coding	CAGTGTGAACAAGATCGAGT	CGG	1	0.908163	0.792208	0.505051	0.62069	0	0.777778	0.48	0.605634	0.605988	0.231586	0.768489	1	0	0	0	0	1	1
Coding_sg2561	Mesc	Coding_CRISPRko	Coding	GGAGAGGCTTGATTGGAACG	AGG	1	0.857143	0.792208	0.909091	0.724138	0.709677	0.911111	0.52	0.788732	0.848611	0.532135	0.912253	1	0	1	0	0	1	1
Coding_sg2657	Mesc	Coding_CRISPRko	Coding	GAAGGCATCGATCAAACCAG	AGG	1	0.519184	0.779221	0.969697	0.827586	0.967742	0.955556	0.81	0.774648	0.777987	0.420881	0.912801	1	1	1	1	0	0	0
Coding_sg2605	Mesc	Coding_CRISPRko	Coding	CCTGCTGGATGGATCCAACG	TGG	1	0.846939	0.766234	0.969697	0.551724	0.913978	0.688889	0.65	0.774648	0.89115	0.590969	0.843886	1	0	1	0	0	1	1
Coding_sg2734	Mesc	Coding_CRISPRko	Coding	GGATGAGGCTTAAAACGGAG	CGG	1	0.887755	0.753247	0.939394	0.689655	0.709677	0.922222	0.49	0.788732	0.518905	0.523714	0.840831	1	0	1	0	0	1	0
Coding_sg2590	Mesc	Coding_CRISPRko	Coding	ATTCAAGGAAATCACGACCA	TGG	1	0.295918	0.753247	0.616162	0.62069	0.655914	0.7	0.55	0.647887	0.757494	0.220733	0.777098	0	0	0	0	0	1	0
Coding_sg2546	Mesc	Coding_CRISPRko	Coding	CTCTCAATGAAATTGTCCGT	AGG	1	0.897959	0.74026	0.434343	0.655172	0	0.588889	0.46	0.816901	0.542779	0.00597684	0.685771	1	1	1	0	0	1	1
Coding_sg2982	Mesc	Coding_CRISPRko	Coding	GATCCCTCCACCCTATGACA	AGG	1	0.571429	0.74026	0.545455	0.586207	0	0.811111	0.27	0.549296	0.785669	0.185346	0.785196	1	0	0	0	1	1	0
Coding_sg3237	Mesc	Coding_CRISPRko	Coding	CTACACCAGTGTCTACCGCA	AGG	1	0.897959	0.727273	0.787879	0.517241	0.827957	0.644444	0.54	0.788732	0.711078	0.42208	0.828929	1	0	1	0	0	1	1
Coding_sg2569	Mesc	Coding_CRISPRko	Coding	TCAGCTTCTCGCGTACTCTG	TGG	1	0.846939	0.727273	0.828283	0.482759	0	0.777778	0.45	0.704225	0.786203	0.867706	0.866426	1	0	0	0	0	1	1
Coding_sg2599	Mesc	Coding_CRISPRko	Coding	GTTAGGTTGTAGATACCCCA	GGG	1	0.795918	0.727273	0.787879	0.62069	0.913978	0.855556	0.54	0.647887	0.798864	0.12853	0.91064	1	1	0	0	0	0	0
Coding_sg2917	Mesc	Coding_CRISPRko	Coding	AATATCCAGGCGGTGACCCA	GGG	1	0.857143	0.714286	0.939394	0.655172	0.806452	0.788889	0.51	0.788732	0.733292	0.460402	0.860211	1	0	1	0	0	1	1
Coding_sg2436	Mesc	Coding_CRISPRko	Coding	TTGATGCTCGGGAAAGTCGA	CGG	1	0.908163	0.701299	0.59596	0.655172	0	0.655556	0.69	0.633803	0.537928	0.311122	0.750492	1	0	0	0	0	1	1
Coding_sg2872	Mesc	Coding_CRISPRko	Coding	CATCGGGGGTAAAGAAGCGG	CGG	1	0.897959	0.701299	0.949495	0.931034	0	0.955556	0.69	0.760563	0.614991	0.276685	0.788264	1	1	1	0	1	1	0
Coding_sg2450	Mesc	Coding_CRISPRko	Coding	TGAGATTGTGGTGTTCGATG	AGG	1	0.867347	0.701299	0.676768	0.551724	0	0.688889	0.6	0.704225	0.745544	0.496671	0.86173	1	0	0	0	0	1	1
Coding_sg2559	Mesc	Coding_CRISPRko	Coding	GAGCACTGTCCCCACACGAG	GGG	1	0.836735	0.701299	0.959596	0.586207	0.784946	0.866667	0.62	0.690141	0.693082	0.275673	0.814494	1	0	0	0	0	0	0
Coding_sg2607	Mesc	Coding_CRISPRko	Coding	AACGGAAAACAATATCGTGA	AGG	1	0.867347	0.688312	0.626263	0.551724	0	0.855556	0.38	0.71831	0.647811	0.335405	0.735737	1	0	0	0	0	1	1
Coding_sg2532	Mesc	Coding_CRISPRko	Coding	AGGTCGGAGACATTGTAGTG	GGG	1	0.846939	0.688312	0.919192	0.62069	0	0.622222	0.68	0.661972	0.778922	0.385014	0.827367	1	0	0	0	0	1	0
Coding_sg2700	Mesc	Coding_CRISPRko	Coding	AAATTGAGTCGACCAACTCA	GGG	1	0.509184	0.688312	0.777778	0.551724	0.677419	0.844444	0.33	0.676056	0.587678	0.175084	0.744829	1	1	0	0	0	1	1
Coding_sg3063	Mesc	Coding_CRISPRko	Coding	GGAAAGACAACGAAGCGGCG	GGG	1	0.938776	0.675325	0.979798	0.655172	0.677419	0.933333	0.34	0.690141	0.616417	0.5449	0.839676	1	1	0	1	0	1	0
Coding_sg3165	Mesc	Coding_CRISPRko	Coding	GGTGATCAAGGCAATGTCGG	TGG	1	0.908163	0.675325	0.989899	0.586207	0.591398	0.855556	0.64	0.774648	0.70845	0.640015	0.836822	1	0	1	0	0	1	0
Coding_sg2751	Mesc	Coding_CRISPRko	Coding	GGAAGAAATTACGATGGACG	GGG	1	0.887755	0.675325	0.848485	0.689655	0	0.9	0.36	0.690141	0.58225	0.431452	0.792136	1	1	0	0	0	1	0
Coding_sg2463	Mesc	Coding_CRISPRko	Coding	GCAGCCCACGCCAATCCAGA	AGG	1	0.867347	0.662338	1	0.62069	0.849462	0.855556	0.47	0.661972	0.42107	0.514721	0.814303	1	0	0	0	0	1	1
Coding_sg2723	Mesc	Coding_CRISPRko	Coding	GTTAGCAGCTATAGCCGAGA	TGG	1	0.908163	0.649351	0.717172	0.448276	0.677419	0.722222	0.56	0.802817	0.63882	0.228924	0.80815	1	0	1	0	0	1	1
Coding_sg3239	Mesc	Coding_CRISPRko	Coding	AGCTTGAGCTCTAAGCGGGT	CGG	1	0.632653	0.649351	0.353535	0.482759	0	0.622222	0.51	0.591549	0.606678	0.0363076	0.77053	1	0	0	0	0	0	1
Coding_sg2716	Mesc	Coding_CRISPRko	Coding	AGATTGCTCATAGTGGGCGA	TGG	1	0.908163	0.636364	0.707071	0.724138	0	0.9	0.36	0.760563	0.591429	0.261804	0.657223	1	0	1	0	0	0	0
Coding_sg2652	Mesc	Coding_CRISPRko	Coding	AAGACAACATGGCGCTTCAG	AGG	1	0.857143	0.636364	0.828283	0.448276	0	0.688889	0.57	0.591549	0.514119	0.617124	0.845014	1	0	0	0	0	1	0
Coding_sg2990	Mesc	Coding_CRISPRko	Coding	GCGCCGAAAGCGAAGAAGGA	AGG	1	0.765306	0.636364	0.989899	0.62069	0	0.844444	0.49	0.788732	0.667571	0.360769	0.826013	1	1	1	0	0	1	1
Coding_sg2789	Mesc	Coding_CRISPRko	Coding	ACATGACACTTGCCAGTCCG	AGG	1	0.714286	0.636364	0.848485	0.551724	0	0.611111	0.42	0.732394	0.732827	0.608265	0.766989	1	0	0	0	0	1	0
Coding_sg2543	Mesc	Coding_CRISPRko	Coding	TCTGCACCAGGCCCTCGAGA	GGG	1	0.897959	0.623377	0.767677	0.586207	0.677419	0.811111	0.54	0.661972	0.774881	0.449805	0.775641	1	0	0	0	0	1	0
Coding_sg3100	Mesc	Coding_CRISPRko	Coding	ATCTTACTTTGATCCTCGTG	AGG	1	0.877551	0.623377	0.616162	0.448276	0	0.377778	0.56	0.661972	0.414716	0.263167	0.729258	1	0	0	0	0	1	0
Coding_sg2478	Mesc	Coding_CRISPRko	Coding	GGAGAAGCGCTTGCACGTCA	CGG	1	0.846939	0.623377	0.161616	0.586207	0	0.844444	0.72	0.577465	0.654774	0.290252	0.816723	1	0	0	0	1	0	0
Coding_sg2774	Mesc	Coding_CRISPRko	Coding	AGTGCGGCAGTGGTGAAAAG	TGG	1	0.816327	0.623377	0.888889	0.689655	0.913978	0.766667	0.47	0.84507	0.762576	0.713486	0.857585	1	1	1	1	0	1	1
Coding_sg2785	Mesc	Coding_CRISPRko	Coding	ACGTACAGAAGCCGATGGAA	CGG	1	0.897959	0.597403	0.585859	0.551724	0	0.711111	0.49	0.267606	0.66497	0.331804	0.756722	1	0	0	0	0	1	0
Coding_sg2531	Mesc	Coding_CRISPRko	Coding	AGAGAAGCTCATTGCGTCTG	TGG	1	0.836735	0.597403	0.282828	0.448276	0	0.533333	0.42	0.647887	0.667034	0.504921	0.705788	1	0	0	0	0	1	0
Coding_sg2762	Mesc	Coding_CRISPRko	Coding	TCCATCCTCCGCTAGGCCGT	GGG	1	0.959184	0.584416	0.565657	0.551724	0	0.422222	0.54	0.661972	0.725876	0.134446	0.733425	1	1	0	0	0	1	1
Coding_sg3236	Mesc	Coding_CRISPRko	Coding	CAAGAAGCTATCAATTCGCT	GGG	1	0.887755	0.584416	0.131313	0.37931	0	0.611111	0.36	0.591549	0.337163	0.070932	0.630113	1	0	0	1	0	1	0
Coding_sg3016	Mesc	Coding_CRISPRko	Coding	ATCCCTACCGATTCAAGAAG	CGG	1	0.877551	0.584416	0.313131	0.689655	0.795699	0.677778	0.32	0.816901	0.583203	0.172041	0.759791	1	0	1	0	0	0	0
Coding_sg2894	Mesc	Coding_CRISPRko	Coding	CCCCATGGTGACCGGGACAT	CGG	1	0.826531	0.584416	0.434343	0.344828	0	0.444444	0.8	0.816901	0.402423	0.231362	0.753045	1	0	1	0	1	1	0
Coding_sg2500	Mesc	Coding_CRISPRko	Coding	GAGCTCCCCGCCAGATGACA	CGG	1	0.897959	0.571429	0.373737	0.551724	0	0.644444	0.56	0.774648	0.639723	0.317715	0.796066	1	0	1	0	1	1	1
Coding_sg2811	Mesc	Coding_CRISPRko	Coding	CTATCTGTCGCAGGTAGTAG	CGG	1	0.857143	0.571429	0.717172	0.551724	0.591398	0.622222	0.48	0.676056	0.434981	0.337537	0.714026	1	0	0	0	0	1	0
Coding_sg2523	Mesc	Coding_CRISPRko	Coding	GTGGTGCACGCATCCATCGC	CGG	1	0.846939	0.571429	0.676768	0.655172	0	0.833333	0.68	0.816901	0.625119	0.169684	0.75628	1	0	1	0	0	1	1
Coding_sg2651	Mesc	Coding_CRISPRko	Coding	CAACTTGCCATACCTTACCA	TGG	1	0.836735	0.571429	0.393939	0.517241	0.634409	0.833333	0.28	0.816901	0.819328	0.0846404	0.730339	1	0	1	1	0	1	1
Coding_sg2756	Mesc	Coding_CRISPRko	Coding	GCCTGGTTTCCCCCGACCTG	TGG	1	0.887755	0.558442	0.888889	0.517241	0	0.722222	0.42	0.802817	0.574807	0.470946	0.78741	1	0	1	0	0	1	0
Coding_sg3190	Mesc	Coding_CRISPRko	Coding	GGGTCTCTCCCATAAGGTAG	CGG	1	0.857143	0.545455	0.666667	0.655172	0	0.822222	0.59	0.577465	0.610259	0.211238	0.811901	1	0	0	0	0	1	0
Coding_sg2674	Mesc	Coding_CRISPRko	Coding	CAAGATGAGCTTGATTGACC	TGG	1	0.846939	0.545455	0.0808081	0.448276	0	0.611111	0.32	0.746479	0.579058	0.0890495	0.814948	1	0	1	1	0	1	0
Coding_sg2465	Mesc	Coding_CRISPRko	Coding	TATGGAGGTGGTCGATGAGC	CGG	1	0.887755	0.532468	0.181818	0.655172	0	0.6	0.59	0.816901	0.656972	0.246976	0.689283	1	0	1	0	1	1	1
Coding_sg2688	Mesc	Coding_CRISPRko	Coding	GCTCTATAACCTTCATGTAC	AGG	1	0.836735	0.532468	0.030303	0.448276	0	0.511111	0.34	0.760563	0.466991	0.246751	0.476445	1	0	1	0	0	1	1
Coding_sg2642	Mesc	Coding_CRISPRko	Coding	GCTGGAACTGCGGTCACGCA	AGG	1	0.897959	0.519481	0.757576	0.586207	0.591398	0.711111	0.55	0.788732	0.497122	0.399524	0.713289	1	1	1	1	1	1	0
Coding_sg2901	Mesc	Coding_CRISPRko	Coding	CAGAAGATGTGATCGTGGAT	AGG	1	0.897959	0.506494	0.232323	0.482759	0	0.455556	0.54	0.802817	0.420893	0.274787	0.746357	1	0	1	0	1	1	0
Coding_sg2979	Mesc	Coding_CRISPRko	Coding	GCAAGGCTCACCTTGTCATA	GGG	1	0.816327	0.493506	0.818182	0.482759	0	0.477778	0.58	0.690141	0.296854	0.0181483	0.427475	1	0	0	0	0	1	1
Coding_sg2703	Mesc	Coding_CRISPRko	Coding	TGTGAGTTCGTACCTGCGTC	GGG	1	0.897959	0.428571	0.282828	0.310345	0	0.311111	0.54	0.690141	0.548893	0.0672263	0.761988	1	1	0	1	0	1	0
Coding_sg2608	Mesc	Coding_CRISPRko	Coding	GCAGCGAGCCGGCTTGCAGG	TGG	1	0.44898	0.428571	0.989899	0.689655	0	0.944444	0.61	0.859155	0.651875	0.410237	0.745998	0	0	1	0	0	0	1
Coding_sg3153	Mesc	Coding_CRISPRko	Coding	GCCGGGGGCAGCAGCGCGCA	AGG	1	0.785714	0.337662	0.909091	0.482759	0	0.622222	0.84	0.633803	0.292904	0.401373	0.656738	1	0	0	0	0	0	0
Coding_sg3150	Mesc	Coding_CRISPRko	Coding	CAGCTCACCGGTGGAAATTC	CGG	1	0.836735	0.311688	0.030303	0.310345	0	0.188889	0.64	0.535211	0.378474	0.149865	0.439796	1	0	0	0	1	1	0
Coding_sg3242	Mesc	Coding_CRISPRko	Coding	AACACAATCAGGTCAATTCG	GGG	1	0.826531	0.87013	0.636364	0.586207	0.634409	0.633333	0.32	0.56338	0.622152	0.771928	0.753724	1	1	0	0	0	1	0
Coding_sg3093	Mesc	Coding_CRISPRko	Coding	TCACTCCTGTGACTGAACGG	AGG	1	0.887755	0.857143	1	0.896552	0.913978	0.9	0.56	0.943662	0.965284	0.438443	0.84025	1	0	1	0	1	1	0
Coding_sg2853	Mesc	Coding_CRISPRko	Coding	GAGCTGTCTCGAAAGCATGT	CGG	1	0.785714	0.831169	0.444444	0.448276	0	0.744444	0.36	0.788732	0.728281	0.257461	0.660876	1	0	1	0	0	0	1
Coding_sg3057	Mesc	Coding_CRISPRko	Coding	AACTACATAAATCCGCACAA	CGG	1	0.908163	0.818182	0.686869	0.62069	0.72043	0.622222	0.58	0.633803	0.850816	0.256153	0.735632	1	0	0	0	0	1	1
Coding_sg3200	Mesc	Coding_CRISPRko	Coding	GTTAGTGGTCGCTCACAGTG	GGG	1	0.704082	0.792208	0.949495	0.586207	0	0.622222	0.74	0.633803	0.805241	0.400887	0.87592	1	0	0	0	0	1	1
Coding_sg3036	Mesc	Coding_CRISPRko	Coding	CCCTTTGCTCAGATACCCGG	GGG	1	0.918367	0.779221	0.787879	0.896552	0.88172	0.888889	0.72	0.661972	0.814423	0.514528	0.870499	1	0	0	0	0	1	0
Coding_sg3213	Mesc	Coding_CRISPRko	Coding	TGAGAATGCTCTGGTTACGG	GGG	1	0.897959	0.779221	0.686869	0.655172	0.752688	0.855556	0.72	0.676056	0.869152	0.367066	0.854576	1	0	0	0	1	1	0
Coding_sg3210	Mesc	Coding_CRISPRko	Coding	TGTGAAGTTCAGCCCCAATG	GGG	1	0.795918	0.779221	0.777778	0.551724	0	0.611111	0.62	0.746479	0.819374	0.560474	0.858809	1	0	1	0	0	1	0
Coding_sg3095	Mesc	Coding_CRISPRko	Coding	TGTCAGCATGGTCTACTCGG	AGG	1	0.877551	0.766234	0.979798	0.758621	0.924731	0.844444	0.65	0.704225	0.820213	0.709988	0.896828	1	1	0	0	0	1	0
Coding_sg2851	Mesc	Coding_CRISPRko	Coding	GAGACTTGATACACAACCCT	CGG	1	0.765306	0.753247	0.636364	0.517241	0	0.877778	0.57	0.394366	0.718608	0.197786	0.784189	1	0	0	0	0	1	1
Coding_sg2722	Mesc	Coding_CRISPRko	Coding	AGCTGCAGCACTAGACCCGG	AGG	1	0.928571	0.74026	0.959596	0.758621	0.935484	0.844444	0.67	0.816901	0.666449	0.554568	0.888218	1	1	1	0	1	1	0
Coding_sg3083	Mesc	Coding_CRISPRko	Coding	ATGCTGTCTGGACAGTCCGT	CGG	1	0.877551	0.714286	0.383838	0.655172	0	0.711111	0.78	0.816901	0.759177	0.206193	0.785736	1	0	1	0	0	1	1
Coding_sg2801	Mesc	Coding_CRISPRko	Coding	CAGGGTGCAGGGACGCACGT	AGG	1	0.877551	0.714286	0.585859	0.62069	0	0.711111	0.69	0.802817	0.596119	0.337309	0.812555	1	0	1	0	0	1	0
Coding_sg3172	Mesc	Coding_CRISPRko	Coding	CACTTCAAGGAACACCACAT	TGG	1	0.438776	0.714286	0.636364	0.413793	0	0.555556	0.51	0.676056	0.457192	0.151672	0.684817	0	0	0	0	0	1	1
Coding_sg3000	Mesc	Coding_CRISPRko	Coding	TGAACGTGCCTAAAACCCGC	CGG	1	0.518367	0.714286	0.868687	0.586207	0	0.9	0.28	0.577465	0.625826	0.433414	0.848183	1	0	0	0	0	1	1
Coding_sg3250	Mesc	Coding_CRISPRko	Coding	TTTGGACAGCTCCCGCATGG	TGG	1	0.408163	0.714286	0.909091	0.62069	0.731183	0.622222	0.56	0.915493	0.743584	0.349636	0.679571	0	0	1	0	0	1	0
Coding_sg2540	Mesc	Coding_CRISPRko	Coding	GCTCCGGGTCATTAATGGAG	CGG	1	0.77551	0.701299	0.747475	0.758621	0.591398	0.888889	0.54	0.647887	0.789653	0.29701	0.770852	1	0	0	0	0	1	0
Coding_sg2733	Mesc	Coding_CRISPRko	Coding	GAGGCTGGTGGAGATTCGCA	CGG	1	0.897959	0.688312	0.89899	0.551724	0.83871	0.855556	0.72	0.633803	0.828242	0.16931	0.832785	1	0	0	0	0	1	1
Coding_sg2955	Mesc	Coding_CRISPRko	Coding	GCCCAGAACGCCTTGAGACG	AGG	1	0.887755	0.688312	0.959596	0.689655	0.569892	0.811111	0.35	0.704225	0.728419	0.342118	0.80422	1	1	0	0	0	1	0
Coding_sg2644	Mesc	Coding_CRISPRko	Coding	TAGCCTTTTCTACCTCACGC	CGG	1	0.887755	0.688312	0.454545	0.482759	0	0.766667	0.37	0.647887	0.695618	0.450165	0.780808	1	0	0	0	1	0	0
Coding_sg2829	Mesc	Coding_CRISPRko	Coding	TAGTACTCACCTGCGCACAC	TGG	1	0.897959	0.675325	0.212121	0.448276	0	0.5	0.53	0.549296	0.789635	0.272405	0.744014	1	0	0	0	1	1	1
Coding_sg2556	Mesc	Coding_CRISPRko	Coding	TCTGGGGGATGGGTTCGTCA	AGG	1	0.857143	0.675325	0.646465	0.551724	0	0.666667	0.65	0.915493	0.647247	0.227371	0.7358	1	0	1	0	0	0	0
Coding_sg3195	Mesc	Coding_CRISPRko	Coding	GCAACAGGTCCCCTCCGGTG	AGG	1	0.581633	0.675325	0.989899	0.551724	0	0.866667	0.74	0.676056	0.743677	0.45022	0.780029	1	0	0	0	0	1	0
Coding_sg2880	Mesc	Coding_CRISPRko	Coding	ACCTTTAATCCCCACTGACG	GGG	1	0.857143	0.662338	0.767677	0.62069	0	0.666667	0.3	0.661972	0.670336	0.354296	0.770336	1	0	0	0	0	1	1
Coding_sg2596	Mesc	Coding_CRISPRko	Coding	CTATATTCCCGTTCTCAAAG	AGG	1	0.836735	0.662338	0.393939	0.551724	0.860215	0.566667	0.19	0.760563	0.624995	0.303889	0.680648	1	1	1	0	0	1	0
Coding_sg2564	Mesc	Coding_CRISPRko	Coding	TGGGGACATTGGACAACCCA	AGG	1	0.816327	0.662338	0.626263	0.689655	0	0.777778	0.64	0.647887	0.686048	0.393581	0.857297	1	0	0	0	1	1	1
Coding_sg2428	Mesc	Coding_CRISPRko	Coding	GGTGTTGCCTTCTTGTCCGA	CGG	1	0.938776	0.649351	0.515152	0.655172	0	0.822222	0.58	0.774648	0.672638	0.176959	0.573282	1	0	1	0	0	0	1
Coding_sg3216	Mesc	Coding_CRISPRko	Coding	AGATGGTTCCCTTCTGCTCG	GGG	1	0.836735	0.649351	0.272727	0.551724	0	0.577778	0.25	0.830986	0.608126	0.176335	0.745899	1	0	1	0	0	1	0
Coding_sg2985	Mesc	Coding_CRISPRko	Coding	ACAAGACTGCCGTGGTTGTG	GGG	1	0.336735	0.649351	0.787879	0.310345	0	0.277778	0.6	0.704225	0.737265	0.568803	0.720469	0	0	0	0	1	1	1
Coding_sg2640	Mesc	Coding_CRISPRko	Coding	AGGCTGAAGTAGTCACGAGT	GGG	1	0.867347	0.636364	0.161616	0.62069	0	0.744444	0.55	0.591549	0.607493	0.112118	0.820454	1	0	0	1	0	1	0
Coding_sg2727	Mesc	Coding_CRISPRko	Coding	AGAAGAAGATCCCGATCAAG	CGG	1	0.857143	0.636364	0.909091	0.586207	0	0.655556	0.52	0.802817	0.632732	0.285913	0.770932	1	0	1	0	0	1	1
Coding_sg2650	Mesc	Coding_CRISPRko	Coding	TATGTATTTACCTGCACCAT	AGG	1	0.72449	0.636364	0.20202	0.517241	0	0.422222	0.62	0.633803	0.571115	0.0723465	0.814784	1	0	0	0	0	1	1
Coding_sg2547	Mesc	Coding_CRISPRko	Coding	GGCAAGCGGATCCCGGTGAG	GGG	1	0.867347	0.623377	0.959596	0.517241	0	0.611111	0.68	0.633803	0.704946	0.668793	0.721278	1	0	0	1	0	1	0
Coding_sg3090	Mesc	Coding_CRISPRko	Coding	TGATATACATGGTTTCTCGT	AGG	1	0.846939	0.623377	0.292929	0.448276	0	0.5	0.31	0.619718	0.548017	0.126559	0.722638	1	0	0	0	0	1	0
Coding_sg2591	Mesc	Coding_CRISPRko	Coding	GAGGTTGATTCTGTCCGCCA	TGG	1	0.285714	0.623377	0.535354	0.551724	0	0.9	0.69	0.690141	0.741012	0.194779	0.822357	0	0	0	0	1	0	1
Coding_sg2466	Mesc	Coding_CRISPRko	Coding	AGGTGATGGATGAGGCCGAC	AGG	1	0.836735	0.61039	0.434343	0.37931	0	0.466667	0.69	0.507042	0.560645	0.46335	0.734639	1	0	0	0	0	0	1
Coding_sg2519	Mesc	Coding_CRISPRko	Coding	AAGCATGCCTCGGTACCCAC	AGG	1	0.519796	0.61039	0.444444	0.655172	0	0.677778	0.74	0.591549	0.744186	0.219684	0.847288	1	0	0	0	0	1	0
Coding_sg2939	Mesc	Coding_CRISPRko	Coding	CTGTTTTGGCTGGCGTATGG	CGG	1	0.795918	0.597403	0.383838	0.517241	0	0.466667	0.69	0.788732	0.542854	0.617743	0.699227	1	0	1	0	1	0	0
Coding_sg3072	Mesc	Coding_CRISPRko	Coding	CTGATCCTCCTCGAATGCAC	GGG	1	0.897959	0.584416	0.151515	0.586207	0	0.533333	0.53	0.549296	0.564481	0.11483	0.725082	1	0	0	0	0	1	0
Coding_sg2602	Mesc	Coding_CRISPRko	Coding	TCAAGTCAGCATAAAACGGA	TGG	1	0.877551	0.584416	0.808081	0.586207	0	0.811111	0.56	0.507042	0.572332	0.219883	0.712387	1	0	0	0	0	1	1
Coding_sg2711	Mesc	Coding_CRISPRko	Coding	TCACTCTGCAGGTTAAGACC	TGG	1	0.857143	0.584416	0.131313	0.551724	0	0.566667	0.29	0.661972	0.778083	0.0154444	0.713413	1	0	0	0	1	1	1
Coding_sg2473	Mesc	Coding_CRISPRko	Coding	CTGCAAGTGGCTTAACACTC	GGG	1	0.857143	0.584416	0.141414	0.482759	0	0.255556	0.64	0.774648	0.667934	0.077262	0.632963	1	0	1	0	0	1	0
Coding_sg2488	Mesc	Coding_CRISPRko	Coding	TGGGCCAGATGAGGGACGCA	CGG	1	0.816327	0.584416	0.949495	0.482759	0.709677	0.577778	0.56	0.507042	0.618485	0.36219	0.745244	1	0	0	1	0	1	1
Coding_sg2799	Mesc	Coding_CRISPRko	Coding	TAGTAGGCATCGGAGACTCC	GGG	1	0.571429	0.571429	0.313131	0.482759	0.537634	0.466667	0.46	0.788732	0.678331	0.173582	0.797938	1	0	1	0	1	0	0
Coding_sg3043	Mesc	Coding_CRISPRko	Coding	CTACGCTACAAACTCCTTGG	AGG	1	0.704082	0.558442	0.929293	0.551724	0.731183	0.677778	0.41	0.915493	0.798535	0.655562	0.806802	1	0	1	0	0	1	0
Coding_sg2911	Mesc	Coding_CRISPRko	Coding	AGGAGCCTCGGTTCGTGCTG	AGG	1	0.908163	0.545455	0.59596	0.62069	0	0.555556	0.5	0.760563	0.569005	0.302417	0.777647	1	0	1	0	1	0	0
Coding_sg2654	Mesc	Coding_CRISPRko	Coding	AGGTGATAGTGCAGCCGGCA	TGG	1	0.846939	0.545455	0.414141	0.344828	0	0.622222	0.71	0.464789	0.42169	0.0715236	0.729155	1	0	0	0	0	0	0
Coding_sg2586	Mesc	Coding_CRISPRko	Coding	TACTTTCTCTTCGACTGCCC	CGG	1	0.877551	0.532468	0.131313	0.482759	0	0.488889	0.37	0.760563	0.431726	0.369198	0.712694	1	0	1	0	1	1	0
Coding_sg2494	Mesc	Coding_CRISPRko	Coding	AACCAAAGCCTACGGTGCCC	AGG	1	0.908163	0.519481	0.555556	0.37931	0	0.577778	0.23	0.84507	0.562954	0.373603	0.592847	1	0	1	0	1	1	1
Coding_sg2978	Mesc	Coding_CRISPRko	Coding	TGCAAGGCTCACCTTGTCAT	AGG	1	0.693878	0.480519	0.161616	0.413793	0	0.455556	0.45	0.746479	0.501356	0.137471	0.647048	1	0	1	0	0	1	1
Coding_sg3202	Mesc	Coding_CRISPRko	Coding	GTGCCTAGGGCGGCCCACGA	TGG	1	0.285714	0.480519	0.919192	0.551724	0.709677	0.822222	0.8	0.71831	0.37295	0.362372	0.694523	0	0	0	1	0	1	0
Coding_sg2975	Mesc	Coding_CRISPRko	Coding	TTCAGCACTCACCACCGGGC	GGG	1	0.857143	0.454545	0.393939	0.517241	0	0.644444	0.54	0.591549	0.412914	0.244859	0.741484	1	0	0	0	0	1	0
Coding_sg3182	Mesc	Coding_CRISPRko	Coding	CCATGAGCTCCGCACAGTAC	AGG	1	0.816327	0.454545	0.0808081	0.448276	0	0.522222	0.43	0.788732	0.48486	0.177197	0.66437	1	0	1	0	0	1	0
Coding_sg2763	Mesc	Coding_CRISPRko	Coding	GCAGCTGGATTATCTGGTTG	TGG	1	0.816327	0.441558	0.69697	0.448276	0	0.733333	0.55	0.802817	0.638985	0.258684	0.770129	1	0	1	1	0	1	0
Coding_sg2920	Mesc	Coding_CRISPRko	Coding	GGCGGTGCGCGAGGAGTTGA	TGG	1	0.765306	0.428571	0.464646	0.448276	0	0.6	0.59	0.746479	0.412224	0.332732	0.705675	1	1	1	0	1	1	0
Coding_sg2678	Mesc	Coding_CRISPRko	Coding	AGATCGCTGCCCGGATGCTC	TGG	1	0.857143	0.415584	0.313131	0.448276	0	0.6	0.35	0.478873	0.678021	0.192565	0.678132	1	0	0	0	0	1	1
Coding_sg2781	Mesc	Coding_CRISPRko	Coding	AGTGGAACTACTGGTGGAAC	TGG	1	0.806122	0.402597	0.020202	0.482759	0	0.477778	0.39	0.746479	0.525096	0.104458	0.750539	1	0	1	0	0	1	0
Coding_sg2656	Mesc	Coding_CRISPRko	Coding	GTACGAAATCGATAAGACAC	TGG	1	0.94898	0.844156	0.777778	0.758621	0.913978	0.766667	0.85	0.859155	0.652744	0.201902	0.832776	0	1	0	0	0	1	1
Coding_sg2574	Mesc	Coding_CRISPRko	Coding	CCCACATCCATCCATTCCGG	AGG	1	0.897959	0.792208	0.777778	0.655172	0.72043	0.877778	0.51	0.647887	0.807903	0.417211	0.806549	1	1	0	0	1	1	0
Coding_sg3251	Mesc	Coding_CRISPRko	Coding	TGTCAACCATCGAGTTCCAG	CGG	1	0.755102	0.779221	0.666667	0.586207	0.817204	0.644444	0.53	0.71831	0.550709	0.377154	0.767747	1	0	0	0	0	1	1
Coding_sg3233	Mesc	Coding_CRISPRko	Coding	CTGGACAGTCAGCAATTCCG	TGG	1	0.867347	0.727273	0.707071	0.655172	0.827957	0.788889	0.4	0.661972	0.83598	0.456381	0.878924	1	0	0	0	1	1	1
Coding_sg2444	Mesc	Coding_CRISPRko	Coding	AGATAGCTGTGACAAAGCGA	GGG	1	0.816327	0.727273	0.858586	0.793103	0.806452	0.966667	0.52	0.577465	0.764927	0.234774	0.840779	1	0	0	0	1	1	0
Coding_sg3086	Mesc	Coding_CRISPRko	Coding	GAGGTCGAAGTGGCCCATGT	AGG	1	0.826531	0.714286	0.525253	0.413793	0	0.677778	0.65	0.774648	0.559453	0.211183	0.64003	1	0	1	0	1	1	1
Coding_sg2610	Mesc	Coding_CRISPRko	Coding	CGTACTCCCGCTTACCTCTG	CGG	1	0.806122	0.701299	0.777778	0.413793	0	0.4	0.51	0.732394	0.688595	0.602595	0.795958	1	1	0	0	0	1	1
Coding_sg2827	Mesc	Coding_CRISPRko	Coding	GCAGCAGAACGAGAGCGCGG	AGG	1	0.867347	0.688312	1	0.862069	0.763441	1	0.5	0.84507	0.840803	0.451547	0.883037	1	0	1	0	0	0	1
Coding_sg3204	Mesc	Coding_CRISPRko	Coding	GGGTTAGTGGTCGCTCACAG	TGG	1	0.836735	0.688312	0.787879	0.551724	0.806452	0.866667	0.6	0.746479	0.687059	0.45104	0.874599	1	0	1	0	1	1	1
Coding_sg2782	Mesc	Coding_CRISPRko	Coding	CTGTGTAATAAAGATGCCGT	CGG	1	0.734694	0.688312	0.434343	0.655172	0	0.733333	0.64	0.633803	0.580399	0.0246189	0.705019	1	0	0	0	1	1	0
Coding_sg2854	Mesc	Coding_CRISPRko	Coding	AAGTGAGCCTCTAGATCGGA	AGG	1	0.887755	0.675325	0.282828	0.586207	0.623656	0.688889	0.51	0.802817	0.652327	0.279169	0.83816	1	0	1	0	1	1	0
Coding_sg2831	Mesc	Coding_CRISPRko	Coding	TTACATGACCAAGTATGAGC	GGG	1	0.836735	0.662338	0.474747	0.758621	0	0.755556	0.2	0.816901	0.65449	0.0426012	0.67497	1	1	1	0	1	1	0
Coding_sg2950	Mesc	Coding_CRISPRko	Coding	GGGGTTCTGAGGCATGTACC	GGG	1	0.806122	0.636364	0.333333	0.37931	0	0.466667	0.59	0.704225	0.669704	0.133364	0.772763	1	0	0	0	0	0	0
Coding_sg2889	Mesc	Coding_CRISPRko	Coding	GCTTCAGACTCGCAATGTAG	CGG	1	0.887755	0.623377	0.737374	0.655172	0.602151	0.822222	0.53	0.661972	0.612919	0.318145	0.770573	1	0	0	0	0	1	0
Coding_sg2628	Mesc	Coding_CRISPRko	Coding	GCCGGCCTGCAGTTTCCCGT	GGG	1	0.204082	0.623377	0.545455	0.655172	0	0.822222	0.62	0.802817	0.685138	0.200711	0.840884	0	0	1	0	0	1	0
Coding_sg3008	Mesc	Coding_CRISPRko	Coding	ATATTATATACATACCCTGC	GGG	1	0.826531	0.61039	0.393939	0.551724	0	0.622222	0.34	0.676056	0.591869	0.246629	0.720317	1	0	0	0	0	1	0
Coding_sg2426	Mesc	Coding_CRISPRko	Coding	GACTGGAATCGCAGTGGTGT	GGG	1	0.571429	0.61039	0.232323	0.37931	0	0.711111	0.51	0.577465	0.69821	0.257816	0.81083	1	0	0	0	1	1	0
Coding_sg2682	Mesc	Coding_CRISPRko	Coding	GAAAGCCACTGTCCGGCTAA	AGG	1	0.857143	0.597403	0.777778	0.413793	0	0.488889	0.47	0.732394	0.401474	0.256156	0.607815	1	0	0	0	0	1	0
Coding_sg2926	Mesc	Coding_CRISPRko	Coding	GAAAGTGAAATACTCCCGAC	TGG	1	0.846939	0.597403	0.919192	0.517241	0	0.711111	0.46	0.788732	0.605905	0.365334	0.77404	1	0	1	0	1	1	1
Coding_sg2931	Mesc	Coding_CRISPRko	Coding	GAGGCAGGAGCGATAATGCC	AGG	1	0.816327	0.597403	0.727273	0.482759	0	0.622222	0.67	0.802817	0.708279	0.287271	0.716817	1	0	1	0	0	1	1
Coding_sg3226	Mesc	Coding_CRISPRko	Coding	ATTGTGGAACGCTCGGGGAA	AGG	1	0.867347	0.571429	0.626263	0.655172	0	0.611111	0.66	0.760563	0.580302	0.275062	0.670447	1	0	1	0	0	1	1
Coding_sg2859	Mesc	Coding_CRISPRko	Coding	ATGGGAGACTTTGTGGACCG	TGG	1	0.846939	0.558442	0.666667	0.655172	0	0.766667	0.8	0.816901	0.796028	0.323546	0.813151	1	0	1	0	0	1	0
Coding_sg2910	Mesc	Coding_CRISPRko	Coding	CTTCTTGGCTTTAGCTCGGG	AGG	1	0.918367	0.545455	0.737374	0.551724	0.602151	0.577778	0.77	0.676056	0.348282	0.261068	0.569129	1	0	0	0	0	0	0
Coding_sg2923	Mesc	Coding_CRISPRko	Coding	TGACGGATTCGCTCTTCCTG	TGG	1	0.765306	0.545455	0.626263	0.551724	0	0.655556	0.44	0.929577	0.608506	0.195122	0.80776	1	0	1	0	1	0	0
Coding_sg3228	Mesc	Coding_CRISPRko	Coding	ATCTTTGCCATGTCTACGTC	CGG	1	0.836735	0.532468	0.020202	0.310345	0	0.222222	0.47	0.605634	0.237411	0.0515814	0.456436	1	1	0	0	1	1	0
Coding_sg2796	Mesc	Coding_CRISPRko	Coding	AAGTGCTACCGCATGGTTGG	AGG	1	0.438776	0.532468	0.818182	0.517241	0	0.555556	0.68	0.760563	0.717713	0.468768	0.758795	0	0	1	0	0	1	0
Coding_sg2779	Mesc	Coding_CRISPRko	Coding	TAAAGTGGATGTCTATCGGC	TGG	1	0.857143	0.480519	0.505051	0.586207	0	0.588889	0.36	0.802817	0.545966	0.12075	0.814974	1	0	1	0	0	1	0
Coding_sg2562	Mesc	Coding_CRISPRko	Coding	TGTGTGCTGCGCCTGGCGGA	TGG	1	0.806122	0.480519	0.79798	0.551724	0.591398	0.733333	0.6	0.802817	0.692219	0.551409	0.791124	1	1	1	1	0	1	0
Coding_sg2446	Mesc	Coding_CRISPRko	Coding	CCAGCACCTTGTCCAGCGTT	GGG	1	0.72449	0.480519	0.111111	0.310345	0	0.555556	0.72	0.239437	0.579829	0.0603549	0.735287	1	0	0	0	1	1	0
Coding_sg2834	Mesc	Coding_CRISPRko	Coding	TGATGATCTTGTGCTCCAAG	GGG	1	0.704082	0.857143	0.444444	0.586207	0.913978	0.511111	0.51	0.71831	0.555686	0.598416	0.822856	1	0	0	0	0	1	0
Coding_sg2818	Mesc	Coding_CRISPRko	Coding	TGGAGCGGAGACCAGTCACG	CGG	1	0.877551	0.831169	0.959596	0.689655	0.935484	0.6	0.64	0.71831	0.798094	0.348902	0.836981	1	1	0	0	1	1	1
Coding_sg3142	Mesc	Coding_CRISPRko	Coding	TAGAGAATCGGATATCACCA	AGG	1	0.806122	0.779221	0.818182	0.586207	0.913978	0.755556	0.51	0.676056	0.888788	0.305863	0.927172	1	0	0	0	0	1	1
Coding_sg3248	Mesc	Coding_CRISPRko	Coding	ATGGGCATGAAGAACCAACT	CGG	1	0.795918	0.753247	0.333333	0.482759	0	0.577778	0.77	0.690141	0.646448	0.209053	0.740812	1	0	0	0	0	1	1
Coding_sg2681	Mesc	Coding_CRISPRko	Coding	AGAACCTGTCCCATACACTC	GGG	1	0.806122	0.714286	0.676768	0.517241	0	0.677778	0.48	0.507042	0.805958	0.34071	0.796381	1	0	0	0	0	1	0
Coding_sg2620	Mesc	Coding_CRISPRko	Coding	GATTTCTGTGAAAGTAACGA	TGG	1	0.857143	0.701299	0.818182	0.551724	0.655914	0.933333	0.33	0.746479	0.763856	0.193482	0.722204	1	0	1	0	1	1	1
Coding_sg2524	Mesc	Coding_CRISPRko	Coding	TTCTAGGAATTCGAGTCTGG	GGG	1	0.846939	0.701299	0.858586	0.586207	0.698925	0.544444	0.52	0.661972	0.678425	0.34634	0.716132	1	0	0	0	0	0	0
Coding_sg2845	Mesc	Coding_CRISPRko	Coding	AAGTCTCCACGCCAACTTGG	GGG	1	0.459184	0.701299	0.929293	0.551724	0	0.788889	0.58	0.577465	0.658165	0.839048	0.818543	0	0	0	0	0	1	0
Coding_sg3028	Mesc	Coding_CRISPRko	Coding	ACTGGTAACGTCTCCATCCG	AGG	1	0.265306	0.701299	0.919192	0.586207	0.784946	0.622222	0.59	0.873239	0.731663	0.552335	0.77776	0	1	1	0	1	0	0
Coding_sg2908	Mesc	Coding_CRISPRko	Coding	TGCCACAGCTCTCTCCGACA	AGG	1	0.734694	0.688312	0.535354	0.551724	0	0.444444	0.46	0.84507	0.7568	0.379615	0.747996	1	0	1	0	0	1	0
Coding_sg2772	Mesc	Coding_CRISPRko	Coding	CTGCAAGCTAAGGATTGTCC	CGG	1	0.836735	0.675325	0	0.482759	0	0.522222	0.54	0.661972	0.75635	0.0213355	0.840734	1	0	0	0	1	1	1
Coding_sg3198	Mesc	Coding_CRISPRko	Coding	CTTGATGTACGCCTTCTCCA	GGG	1	0.72449	0.675325	0.777778	0.551724	0.623656	0.522222	0.38	0.690141	0.775876	0.18588	0.846266	1	1	0	0	1	1	0
Coding_sg2469	Mesc	Coding_CRISPRko	Coding	TCCTCCTCCCGATGTTTGAG	CGG	1	0.846939	0.662338	0.525253	0.413793	0	0.344444	0.39	0.549296	0.839915	0.42478	0.661876	1	0	0	1	0	1	0
Coding_sg2618	Mesc	Coding_CRISPRko	Coding	CTTCCTGAACCCCGTCACCA	TGG	1	0.826531	0.662338	0.878788	0.448276	0.709677	0.544444	0.23	0.760563	0.630891	0.302197	0.722424	1	0	1	0	1	1	0
Coding_sg2479	Mesc	Coding_CRISPRko	Coding	CAAATGCCTCACTTCTCGGA	GGG	1	0.836735	0.649351	0.484848	0.586207	0.677419	0.788889	0.56	0.676056	0.441861	0.445046	0.615006	1	0	0	1	0	1	1
Coding_sg2641	Mesc	Coding_CRISPRko	Coding	CTGGAACTGCGGTCACGCAA	GGG	1	0.77551	0.649351	0.282828	0.62069	0	0.733333	0.78	0.84507	0.644311	0.255116	0.80712	1	0	1	1	0	1	1
Coding_sg2715	Mesc	Coding_CRISPRko	Coding	TGTCTCATAGATCTCAGCGA	TGG	1	0.836735	0.636364	0.484848	0.655172	0.817204	0.866667	0.36	0.746479	0.785757	0.271487	0.761496	1	0	1	1	0	1	0
Coding_sg2601	Mesc	Coding_CRISPRko	Coding	GATTTGGTGGTAAATGCATA	GGG	1	0.77551	0.636364	0.727273	0.37931	0	0.611111	0.49	0.690141	0.514927	0.100816	0.598805	1	1	0	1	0	0	0
Coding_sg2710	Mesc	Coding_CRISPRko	Coding	TCTGAACCTGAGCTATAAGC	AGG	1	0.836735	0.623377	0.272727	0.62069	0	0.644444	0.48	0.84507	0.774599	0.287028	0.742653	1	0	1	0	1	1	0
Coding_sg2852	Mesc	Coding_CRISPRko	Coding	CTTACCAGTAGAACGGAACT	TGG	1	0.897959	0.61039	0.646465	0.448276	0	0.377778	0.22	0.84507	0.67832	0.228999	0.559723	1	0	1	0	1	1	0
Coding_sg2832	Mesc	Coding_CRISPRko	Coding	GCAGCTGTTGAAGGACCCGC	AGG	1	0.867347	0.597403	0.959596	0.62069	0	0.955556	0.59	0.788732	0.670315	0.440159	0.848326	1	0	1	0	0	1	1
Coding_sg3064	Mesc	Coding_CRISPRko	Coding	TGGGAAAGACAACGAAGCGG	CGG	1	0.867347	0.584416	0.929293	0.862069	0.774194	1	0.68	0.802817	0.780634	0.366157	0.861525	1	0	1	1	0	1	1
Coding_sg2918	Mesc	Coding_CRISPRko	Coding	AGAGTTGAAACGTTTGGATG	AGG	1	0.806122	0.584416	0.606061	0.586207	0	0.688889	0.4	0.830986	0.642432	0.24527	0.76629	1	0	1	0	0	1	1
Coding_sg3180	Mesc	Coding_CRISPRko	Coding	ATTGTGGGGCGAAGTCTGCA	GGG	1	0.846939	0.558442	0.888889	0.344828	0	0.5	0.37	0.71831	0.677239	0.375483	0.716623	1	0	0	0	0	1	1
Coding_sg2983	Mesc	Coding_CRISPRko	Coding	CTACCTGCGGCTGCTTGTCA	AGG	1	0.744898	0.558442	0.0909091	0.448276	0	0.533333	0.47	0.732394	0.520907	0.0724476	0.683792	1	0	0	0	0	1	0
Coding_sg2897	Mesc	Coding_CRISPRko	Coding	CATTGTTGCAGCGGATTCCC	GGG	1	0.387755	0.532468	0.383838	0.482759	0	0.411111	0.42	0.788732	0.323495	0.0611663	0.720064	0	0	1	0	0	0	1
Coding_sg2508	Mesc	Coding_CRISPRko	Coding	GAGTGGGAACGGGTCCGAGG	TGG	1	0.867347	0.493506	0.959596	0.827586	0.741935	0.933333	0.85	0.788732	0.750187	0.720515	0.861593	1	0	1	1	0	1	1
Coding_sg3030	Mesc	Coding_CRISPRko	Coding	CTGAGACACGTACTTGTCTA	AGG	1	0.816327	0.467532	0.616162	0.344828	0	0.288889	0.51	0.690141	0.418123	0.0329686	0.632652	1	0	0	0	1	1	0
Coding_sg2953	Mesc	Coding_CRISPRko	Coding	CTGCAATGACGAGGGTGCCC	TGG	1	0.836735	0.428571	0.323232	0.413793	0	0.511111	0.34	0.56338	0.36643	0.364522	0.679893	1	0	0	1	0	0	0
Coding_sg2984	Mesc	Coding_CRISPRko	Coding	GAACAAGACTGCCGTGGTTG	TGG	1	0.418367	0.363636	0.676768	0.37931	0	0.7	0.42	0.690141	0.528423	0.267789	0.767736	0	0	0	0	1	1	0
Coding_sg2746	Mesc	Coding_CRISPRko	Coding	AGCCTGTCTAGCGGAAGCCA	CGG	1	0.836735	0.883117	0.858586	0.862069	0.763441	0.866667	0.49	1	0.777178	0.101197	0.770812	1	0	1	0	0	1	1
Coding_sg3158	Mesc	Coding_CRISPRko	Coding	ATGTAGCCATACCAATTGGG	TGG	1	0.826531	0.779221	0.747475	0.62069	0.634409	0.844444	0.57	0.492958	0.81115	0.555093	0.80848	1	0	0	0	1	1	0
Coding_sg2472	Mesc	Coding_CRISPRko	Coding	AGAAAAGCCTGGTAAATCCG	AGG	1	0.846939	0.753247	0.767677	0.758621	0.795699	0.844444	0.36	0.633803	0.896318	0.682453	0.892904	1	0	0	1	0	1	1
Coding_sg2765	Mesc	Coding_CRISPRko	Coding	GCAGGTGGGAATCCTAGATG	TGG	1	0.785714	0.727273	0.757576	0.586207	0	0.888889	0.6	0.816901	0.645641	0.45509	0.825521	1	0	1	0	0	1	0
Coding_sg2993	Mesc	Coding_CRISPRko	Coding	AATGGCACAACCGTCCATGT	GGG	1	0.183673	0.714286	0.505051	0.586207	0	0.611111	0.67	0.816901	0.797398	0.368497	0.66021	0	0	1	0	0	1	1
Coding_sg2606	Mesc	Coding_CRISPRko	Coding	GGAAAACAATATCGTGAAGG	AGG	1	0.755102	0.701299	0.929293	0.62069	0	0.855556	0.44	0.478873	0.478678	0.378753	0.747162	1	0	0	1	0	1	0
Coding_sg3054	Mesc	Coding_CRISPRko	Coding	ATAAGCAGAAGCGCCCCAGA	AGG	1	0.857143	0.688312	0.969697	0.62069	0.913978	0.622222	0.55	0.661972	0.514414	0.379425	0.786083	1	1	0	0	0	0	1
Coding_sg3199	Mesc	Coding_CRISPRko	Coding	CATGGCAGAGCTCTTTGCCG	TGG	1	0.795918	0.688312	0.727273	0.724138	0.537634	0.8	0.41	0.915493	0.745415	0.453232	0.691067	1	0	1	0	1	1	1
Coding_sg2885	Mesc	Coding_CRISPRko	Coding	TTTAAGGCTATTAACCAGGG	TGG	1	0.755102	0.662338	0.79798	0.62069	0.83871	0.8	0.67	0.633803	0.460946	0.390207	0.672509	1	0	0	0	0	0	1
Coding_sg2517	Mesc	Coding_CRISPRko	Coding	CAACATGGTTGACGTTGCAA	AGG	1	0.44898	0.649351	0.656566	0.517241	0	0.744444	0.46	0.760563	0.454461	0.124151	0.707743	0	0	1	0	1	1	1
Coding_sg2977	Mesc	Coding_CRISPRko	Coding	CAAGTTCCCTGGCCGCCAGA	AGG	1	0.22449	0.636364	0.79798	0.551724	0.892473	0.7	0.56	0.788732	0.553511	0.342018	0.656377	0	0	1	0	1	1	0
Coding_sg2886	Mesc	Coding_CRISPRko	Coding	TTCAAGATAACGGAAAGCAT	TGG	1	0.785714	0.61039	0.272727	0.62069	0	0.7	0.45	0.633803	0.610538	0.0101277	0.71624	1	0	0	0	0	0	1
Coding_sg2766	Mesc	Coding_CRISPRko	Coding	AGATTATTACCTGCTGGCGA	GGG	1	0.683673	0.597403	0.171717	0.62069	0	0.811111	0.39	0.661972	0.607965	0.175825	0.664793	1	0	0	0	1	1	1
Coding_sg2439	Mesc	Coding_CRISPRko	Coding	CAGGAGGGGCGGCCTATGCA	GGG	1	0.663265	0.584416	0.616162	0.482759	0	0.644444	0.73	0.704225	0.773407	0.373828	0.737673	1	0	0	0	0	1	1
Coding_sg3041	Mesc	Coding_CRISPRko	Coding	ACCCGCTCCTCACCAAGAGC	GGG	1	0.683673	0.571429	0.232323	0.62069	0	0.666667	0.29	0.619718	0.627542	0.264548	0.725743	1	0	0	0	0	1	0
Coding_sg2808	Mesc	Coding_CRISPRko	Coding	AAGAAGGGCGTGAACCTGCC	GGG	1	0.306122	0.571429	0.666667	0.310345	0	0.466667	0.71	0.577465	0.547117	0.449029	0.553896	0	0	0	0	1	0	0
Coding_sg2709	Mesc	Coding_CRISPRko	Coding	CTTATGTAGTAACTTGTGAG	TGG	1	0.795918	0.558442	0.737374	0.551724	0.634409	0.511111	0.33	0.774648	0.623589	0.579507	0.744537	1	0	1	0	0	0	1
Coding_sg3181	Mesc	Coding_CRISPRko	Coding	TGCCATGAGCAGCTGAATAG	AGG	1	0.744898	0.558442	0.828283	0.586207	0.83871	0.577778	0.37	0.774648	0.818882	0.433382	0.780843	1	1	1	0	1	1	0
Coding_sg2459	Mesc	Coding_CRISPRko	Coding	GGTACAGTGTCTCGTGGAAG	AGG	1	0.55102	0.532468	0.717172	0.551724	0	0.722222	0.5	0.816901	0.644827	0.371469	0.806939	1	0	1	0	1	1	0
Coding_sg2431	Mesc	Coding_CRISPRko	Coding	TCAGAGTTGGTGTCTAAGAT	TGG	1	0.795918	0.454545	0.0707071	0.344828	0	0.4	0.41	0.690141	0.383806	0.161677	0.634997	1	0	0	0	0	0	0
Coding_sg2633	Mesc	Coding_CRISPRko	Coding	GGCAAGGGCGGTAAAGGTCT	TGG	1	0.877551	0.415584	0.151515	0.482759	0	0.622222	0.62	0.774648	0.620283	0.0948408	0.576668	1	1	1	0	0	1	0
Coding_sg3173	Mesc	Coding_CRISPRko	Coding	CTGTGACAAGTATTCCAATG	TGG	1	0.408163	0.844156	0.79798	0.413793	0	0.366667	0.73	0.676056	0.657116	0.460544	0.81899	0	1	0	0	0	1	1
Coding_sg2969	Mesc	Coding_CRISPRko	Coding	AGAGAACACGGACTACACCA	TGG	1	0.418367	0.766234	0.939394	0.655172	0.860215	0.944444	0.37	0.760563	0.973346	0.470646	0.914691	0	0	1	0	0	1	0
Coding_sg2649	Mesc	Coding_CRISPRko	Coding	TGTGACCACAGCGTTGGTAA	CGG	1	0.530612	0.701299	0.363636	0.551724	0	0.555556	0.59	0.71831	0.456574	0.0533426	0.73207	1	0	0	0	0	0	0
Coding_sg2771	Mesc	Coding_CRISPRko	Coding	CTGAATGAGGAAGCAGTCGG	TGG	1	0.816327	0.688312	0.89899	0.724138	0.634409	0.788889	0.72	0.84507	0.744566	0.76799	0.821408	1	0	1	0	0	1	0
Coding_sg3163	Mesc	Coding_CRISPRko	Coding	CTGGTAGCGTTTGAAGAGGT	CGG	1	0.77551	0.688312	0.010101	0.517241	0	0.511111	0.83	0.535211	0.629724	0.0438997	0.810988	1	0	0	0	0	0	0
Coding_sg2991	Mesc	Coding_CRISPRko	Coding	TAATGGCACAACCGTCCATG	TGG	1	0.173469	0.675325	0.959596	0.413793	0	0.677778	0.28	0.690141	0.596835	0.508406	0.809188	0	0	0	0	0	1	1
Coding_sg2581	Mesc	Coding_CRISPRko	Coding	GGCACACCTCCTCCACCAGT	AGG	1	0.765306	0.662338	0.474747	0.517241	0	0.7	0.32	0.380282	0.604404	0.384223	0.756459	1	0	0	0	0	1	1
Coding_sg2630	Mesc	Coding_CRISPRko	Coding	TGGAGGAGATACCGGTGTCG	GGG	1	0.0918367	0.662338	0.787879	0.551724	0	0.711111	0.74	0.676056	0.726477	0.253538	0.828121	0	0	0	1	0	1	1
Coding_sg2658	Mesc	Coding_CRISPRko	Coding	GTGCCAGTGGGACCCCGGAA	GGG	1	0.897959	0.61039	0.838384	0.551724	0.537634	0.755556	0.9	0.633803	0.437797	0.546799	0.726973	1	0	0	0	0	1	0
Coding_sg3071	Mesc	Coding_CRISPRko	Coding	TGCTGGGACCAATTCAGGCT	GGG	1	0.765306	0.584416	0.292929	0.62069	0	0.7	0.54	0.661972	0.620093	0.213624	0.731849	1	0	0	0	0	1	0
Coding_sg2686	Mesc	Coding_CRISPRko	Coding	GAGTAAGAAGGTTGAACGAA	GGG	1	0.765306	0.584416	0.626263	0.517241	0	0.677778	0.6	0.647887	0.589345	0.235536	0.832095	1	0	0	0	0	1	0
Coding_sg2577	Mesc	Coding_CRISPRko	Coding	TCCTCTCCATCTCCATGCGA	TGG	1	0.836735	0.532468	0.262626	0.62069	0	0.755556	0.41	0.169014	0.791058	0.342621	0.756004	1	0	0	0	0	1	1
Coding_sg3009	Mesc	Coding_CRISPRko	Coding	ATACTATCTATTACCTATGA	GGG	1	0.77551	0.493506	0.030303	0.448276	0	0.544444	0.42	0.71831	0.545641	0.134527	0.648793	1	0	0	0	0	0	0
Coding_sg3112	Mesc	Coding_CRISPRko	Coding	TTTCTCTTCCAGCAAGCGGT	TGG	1	0.857143	0.454545	0.181818	0.448276	0	0.455556	0.34	0.661972	0.311935	0.101059	0.613121	1	0	0	0	1	1	0
Coding_sg2861	Mesc	Coding_CRISPRko	Coding	TAGAAGAGAGCAACGTGCAG	AGG	1	0.683673	0.454545	0.979798	0.758621	0.569892	0.888889	0.48	0.704225	0.585927	0.36099	0.809991	1	0	0	0	0	1	1
Coding_sg2623	Mesc	Coding_CRISPRko	Coding	CACCTCGCCGTAGACCTGGG	CGG	1	0.826531	0.805195	0.888889	0.551724	0.83871	0.588889	0.72	0.830986	0.716006	0.726276	0.761956	1	1	1	1	0	1	0
Coding_sg3206	Mesc	Coding_CRISPRko	Coding	CAATACATACCTCAGTTCGG	TGG	1	0.836735	0.74026	0.868687	0.62069	0.817204	0.688889	0.31	0.690141	0.712021	0.476544	0.707812	1	1	0	0	0	1	0
Coding_sg3126	Mesc	Coding_CRISPRko	Coding	TCCTGGCACCCAGAAGTACG	TGG	1	0.806122	0.74026	0.929293	0.517241	0.709677	0.533333	0.39	0.676056	0.928691	0.715751	0.759006	1	0	0	1	0	0	1
Coding_sg3196	Mesc	Coding_CRISPRko	Coding	GGTATGACACAGTCATCCTG	AGG	1	0.653061	0.74026	0.777778	0.655172	0	0.9	0.4	0.746479	0.776442	0.349945	0.860566	1	0	1	0	0	1	0
Coding_sg3021	Mesc	Coding_CRISPRko	Coding	AAGAAAATACTAGACAGCGT	GGG	1	0.520408	0.688312	0.565657	0.655172	0	0.888889	0.44	0.816901	0.634372	0.153836	0.731721	1	0	1	0	1	1	1
Coding_sg2587	Mesc	Coding_CRISPRko	Coding	TTGGGAGAAGATGCTGCGTA	GGG	1	0.806122	0.662338	0.333333	0.448276	0	0.3	0.86	0.647887	0.608774	0.28958	0.754774	1	0	0	0	0	1	0
Coding_sg2432	Mesc	Coding_CRISPRko	Coding	CGAGGCTGTGCTGAACGGGA	AGG	1	0.816327	0.61039	0.575758	0.62069	0	0.833333	0.66	0.633803	0.670684	0.382948	0.874984	1	0	0	0	0	1	0
Coding_sg3092	Mesc	Coding_CRISPRko	Coding	TTTCTGCAGAAGTTTGGTAC	AGG	1	0.683673	0.571429	0.0606061	0.517241	0	0.388889	0.58	0.859155	0.195504	0.0196629	0.479831	1	0	1	0	1	1	0
Coding_sg2860	Mesc	Coding_CRISPRko	Coding	CAGGTATGCGGTGACATCCA	TGG	1	0.734694	0.545455	0.373737	0.413793	0.655914	0.577778	0.63	0.732394	0.754276	0.0677939	0.791349	1	0	0	0	1	1	0
Coding_sg3107	Mesc	Coding_CRISPRko	Coding	TGACTGTGATGTTGGACATC	TGG	1	0.72449	0.493506	0.20202	0.241379	0	0.133333	0.21	0.619718	0.369496	0.31617	0.426261	1	0	0	0	0	1	0
Coding_sg2895	Mesc	Coding_CRISPRko	Coding	TCTGGGAGCGGTTGTTGGCT	CGG	1	0.428571	0.480519	0.10101	0.448276	0	0.344444	0.51	0.676056	0.524036	0.311308	0.604141	0	0	0	0	0	0	0
Coding_sg3035	Mesc	Coding_CRISPRko	Coding	AACTTTTGACCTCAGGGCGT	GGG	1	0.877551	0.441558	0.262626	0.517241	0	0.622222	0.39	0.619718	0.513951	0.163709	0.510842	1	0	0	0	0	1	0
Coding_sg2870	Mesc	Coding_CRISPRko	Coding	GGGGTGGTCGCAATGATGGG	CGG	1	0.795918	0.441558	0.979798	0.724138	0	0.944444	0.71	0.84507	0.682112	0.679951	0.810715	1	1	1	1	0	0	1
Coding_sg2896	Mesc	Coding_CRISPRko	Coding	CAGCTTCTGGGAGCGGTTGT	TGG	1	0.44898	0.272727	0.262626	0.310345	0	0.233333	0.58	0.774648	0.235611	0.116372	0.458177	0	0	1	0	0	0	0
Coding_sg2764	Mesc	Coding_CRISPRko	Coding	TTGTGTCTGACGTGGCCTGG	GGG	1	0.755102	0.792208	0.808081	0.655172	0.623656	0.5	0.85	0.690141	0.700564	0.532633	0.772958	1	0	0	0	0	1	0
Coding_sg2792	Mesc	Coding_CRISPRko	Coding	CAAAGCAGTGGAACTACTGG	TGG	1	0.734694	0.727273	0.939394	0.62069	0.827957	0.877778	0.4	0.84507	0.59337	0.379574	0.767561	1	0	1	0	0	1	1
Coding_sg3091	Mesc	Coding_CRISPRko	Coding	GGACTCCTATGTGGGTGACG	AGG	1	0.683673	0.727273	0.838384	0.586207	0.537634	0.677778	0.4	0.704225	0.518279	0.374037	0.804946	1	0	0	0	0	1	0
Coding_sg2884	Mesc	Coding_CRISPRko	Coding	GACCCAAGTGGAAACTATGG	GGG	1	0.489796	0.727273	0.969697	0.586207	0.698925	0.866667	0.58	0.760563	0.775108	0.413467	0.825851	1	0	1	0	0	1	0
Coding_sg2645	Mesc	Coding_CRISPRko	Coding	GAAAGCAACATAGCTTGGCG	TGG	1	0.591837	0.714286	0.919192	0.586207	0	0.911111	0.32	0.760563	0.585053	0.42177	0.755491	1	1	1	1	0	1	0
Coding_sg2988	Mesc	Coding_CRISPRko	Coding	AAGTGGGAGCTTACATATGG	CGG	1	0.785714	0.701299	0.464646	0.689655	0.817204	0.788889	0.73	0.661972	0.793993	0.346798	0.845295	1	0	0	0	0	1	0
Coding_sg2632	Mesc	Coding_CRISPRko	Coding	ATGTCTGGTCGTGGCAAGGG	CGG	1	0.367347	0.688312	0.868687	0.655172	0.83871	0.777778	0.9	0.774648	0.758866	0.376374	0.767704	0	0	1	0	0	1	0
Coding_sg2868	Mesc	Coding_CRISPRko	Coding	CAACCAGAGCGACTTCCCAT	CGG	1	0.561224	0.662338	0.787879	0.586207	0	0.755556	0.6	0.760563	0.638855	0.376446	0.696515	1	0	1	0	0	1	0
Coding_sg2520	Mesc	Coding_CRISPRko	Coding	GGAAGCTCAAAGGCGCAGAA	TGG	1	0.653061	0.649351	0.727273	0.448276	0.870968	0.7	0.59	0.690141	0.662626	0.242057	0.755677	1	0	0	0	0	0	1
Coding_sg3148	Mesc	Coding_CRISPRko	Coding	CTGGAGGATACCGAAGGGGC	TGG	1	0.765306	0.532468	0.262626	0.655172	0	0.788889	0.54	0.760563	0.563957	0.198005	0.687851	1	0	1	1	0	1	0
Coding_sg3082	Mesc	Coding_CRISPRko	Coding	AGTCTGGCCAACGTGCCCCC	TGG	1	0.816327	0.493506	0.636364	0.586207	0	0.755556	0.43	0.84507	0.708572	0.487892	0.783899	1	0	1	0	0	1	1
Coding_sg2538	Mesc	Coding_CRISPRko	Coding	ACTAGAGAAGCTTCGAGAGA	AGG	1	0.765306	0.467532	0.676768	0.689655	0.774194	0.655556	0.43	0.760563	0.649579	0.331291	0.740199	1	0	1	0	0	1	1
Coding_sg3084	Mesc	Coding_CRISPRko	Coding	GACCTGGATGACCCTGAACG	AGG	1	0.744898	0.805195	0.89899	0.62069	0.569892	0.866667	0.48	0.802817	0.860241	0.440052	0.826361	1	0	1	0	0	1	1
Coding_sg2940	Mesc	Coding_CRISPRko	Coding	GATGAAAAGAGTAGTCGAGA	CGG	1	0.846939	0.74026	0.69697	0.586207	0.784946	0.888889	0.48	0.464789	0.672151	0.333548	0.767026	1	0	0	0	0	1	1
Coding_sg2614	Mesc	Coding_CRISPRko	Coding	GATGTTGAAGCCCAGTGTCG	GGG	1	0.734694	0.714286	0.939394	0.586207	0.537634	0.788889	0.5	0.887324	0.71681	0.357683	0.778783	1	0	1	0	0	1	0
Coding_sg2448	Mesc	Coding_CRISPRko	Coding	CCTTCTGGTACAGTGTCTCG	TGG	1	0.428571	0.701299	0.929293	0.586207	0.709677	0.588889	0.38	0.746479	0.782808	0.271204	0.779153	0	0	1	0	0	1	1
Coding_sg2888	Mesc	Coding_CRISPRko	Coding	ACACACAGAACGCTGAAATG	AGG	1	0.418367	0.688312	0.989899	0.655172	0	0.611111	0.31	0.774648	0.908031	0.467366	0.808764	0	0	1	0	0	1	1
Coding_sg2900	Mesc	Coding_CRISPRko	Coding	GAAGATGTGATCGTGGATAG	GGG	1	0.744898	0.662338	0.868687	0.586207	0.537634	0.766667	0.57	0.774648	0.764264	0.567066	0.779592	1	0	1	0	1	1	1
Coding_sg2883	Mesc	Coding_CRISPRko	Coding	GAATGGGTTCTTGGTAAACA	AGG	1	0.571429	0.662338	0.545455	0.413793	0.602151	0.677778	0.51	0.84507	0.634346	0.093194	0.752481	1	0	1	0	1	0	1
Coding_sg3074	Mesc	Coding_CRISPRko	Coding	AACCTCATCTCCAGATTGGT	GGG	1	0.826531	0.649351	0.242424	0.310345	0	0.544444	0.45	0.43662	0.672685	0.0659965	0.673002	1	0	0	0	1	1	0
Coding_sg3010	Mesc	Coding_CRISPRko	Coding	CGGTGGGATAATACCTAGGC	TGG	1	0.663265	0.571429	0.111111	0.586207	0	0.633333	0.35	0.577465	0.52768	0.0432469	0.56317	1	0	0	0	0	1	1
Coding_sg3075	Mesc	Coding_CRISPRko	Coding	GCCCACAGCGAGAGACCTGC	TGG	1	0.755102	0.519481	0.616162	0.344828	0	0.566667	0.16	0.464789	0.484327	0.421756	0.705671	1	0	0	0	0	1	0
Coding_sg2631	Mesc	Coding_CRISPRko	Coding	TTGGAGGAGATACCGGTGTC	GGG	1	0.102041	0.350649	0.484848	0.310345	0	0.2	0.83	0.760563	0.639467	0.337146	0.623925	0	0	1	1	0	1	0
Coding_sg2429	Mesc	Coding_CRISPRko	Coding	TGAGAGGCCGAATAACCAGG	TGG	1	0.806122	0.805195	0.939394	0.758621	0.946237	0.966667	0.65	0.690141	0.764686	0.734795	0.928964	1	0	0	1	1	1	0
Coding_sg3037	Mesc	Coding_CRISPRko	Coding	GTCTTGGAACCTTCACCACA	AGG	1	0.193878	0.701299	0.646465	0.517241	0.55914	0.644444	0.35	0.760563	0.589704	0.241749	0.733722	0	0	1	0	0	1	0
Coding_sg2863	Mesc	Coding_CRISPRko	Coding	AGCAGAGGACAGCTTTCGAA	CGG	1	0.704082	0.675325	0.505051	0.517241	0.677419	0.522222	0.59	0.788732	0.514975	0.247465	0.666664	1	0	1	0	0	1	1
Coding_sg2563	Mesc	Coding_CRISPRko	Coding	GGGTATAGGGCTTGTCTGCG	AGG	1	0.673469	0.623377	0.848485	0.344828	0.623656	0.5	0.44	0.450704	0.670397	0.87148	0.798151	1	0	0	0	1	1	1
Coding_sg2980	Mesc	Coding_CRISPRko	Coding	AGTGTGGGTGACCCCGTCTC	CGG	1	0.561224	0.519481	0.363636	0.37931	0	0.522222	1	0.84507	0.580206	0.0914205	0.530196	1	0	1	0	0	1	0
Coding_sg2833	Mesc	Coding_CRISPRko	Coding	ATCTTGTGCTCCAAGGGGTG	AGG	1	0.755102	0.493506	0.717172	0.448276	0	0.488889	0.5	0.704225	0.434496	0.351868	0.642888	1	0	0	0	0	1	0
Coding_sg2987	Mesc	Coding_CRISPRko	Coding	AGCTTCCTGATCTGCTGACC	TGG	1	0.408163	0.402597	0.030303	0.275862	0	0.233333	0.25	0.464789	0.393001	0.357938	0.57574	0	0	0	0	0	1	0
Coding_sg2858	Mesc	Coding_CRISPRko	Coding	CTGGGGGGTGGTCGCAATGA	TGG	1	0.693878	0.272727	0.373737	0.517241	0	0.555556	0.76	0.704225	0.571448	0.368924	0.683203	1	0	0	0	0	1	0
Coding_sg3179	Mesc	Coding_CRISPRko	Coding	GGAGTTAGAAATCGGACCTG	TGG	1	0.826531	0.74026	0.969697	0.517241	0	0.911111	0.53	0.732394	0.698235	0.522757	0.822414	1	0	0	0	0	1	1
Coding_sg3085	Mesc	Coding_CRISPRko	Coding	TGTAGGAGCAGTAGGAGTCG	CGG	1	0.734694	0.727273	0.787879	0.586207	0.784946	0.766667	0.58	0.732394	0.725738	0.542297	0.805565	1	0	0	0	0	1	0
Coding_sg2629	Mesc	Coding_CRISPRko	Coding	ATGTCTGGACGTGGCAAACA	GGG	1	0.204082	0.61039	0.686869	0.448276	0.688172	0.444444	0.79	0.394366	0.671314	0.17506	0.765335	0	0	0	0	0	1	0
Coding_sg2971	Mesc	Coding_CRISPRko	Coding	ACCCACTGACGAACATCCAT	GGG	1	0.693878	0.519481	0.525253	0.586207	0	0.488889	0.4	0.549296	0.72895	0.200922	0.653445	1	0	0	0	0	1	0
Coding_sg3001	Mesc	Coding_CRISPRko	Coding	ATTTCTTGCAGAATGTCCGG	CGG	1	0.153061	0.688312	0.989899	0.758621	0.774194	0.9	0.51	0.732394	0.572861	0.316937	0.614265	0	1	0	0	0	1	1
Coding_sg3020	Mesc	Coding_CRISPRko	Coding	CAAGAAAATACTAGACAGCG	TGG	1	0.438776	0.675325	0.838384	0.551724	0	0.8	0.33	0.422535	0.583079	0.530939	0.720398	0	0	0	0	1	1	0
Coding_sg2986	Mesc	Coding_CRISPRko	Coding	TCTGTGTACCCAGTATGCTC	AGG	1	0.683673	0.558442	0.393939	0.655172	0	0.677778	0.32	0.760563	0.826267	0.226454	0.73679	1	0	1	0	1	1	1
Coding_sg2609	Mesc	Coding_CRISPRko	Coding	ATAAAAATCAAGTTCCCTGT	GGG	1	0.683673	0.714286	0.282828	0.517241	0	0.555556	0.41	0.591549	0.460026	0.149143	0.648235	1	0	0	0	0	1	0
Coding_sg3011	Mesc	Coding_CRISPRko	Coding	CACTCCTCACCTTGCCCCTG	TGG	1	0.632653	0.636364	0.555556	0.413793	0	0.4	0.53	0.549296	0.455808	0.399194	0.547663	1	0	0	0	0	1	0
Coding_sg2815	Mesc	Coding_CRISPRko	Coding	AAGCAGAGATTGAGCGTGAG	CGG	1	0.683673	0.597403	0.777778	0.37931	0	0.422222	0.73	0.746479	0.599564	0.702045	0.784757	1	0	1	0	1	1	0
Coding_sg3240	Mesc	Coding_CRISPRko	Coding	TATAACAAATGGCAAACGTA	CGG	1	0.316327	0.597403	0.828283	0.482759	0	0.544444	0.35	0.450704	0.54294	0.270928	0.762544	0	0	0	0	0	1	0
Coding_sg3217	Mesc	Coding_CRISPRko	Coding	CTGAGTGGTCGCTGCTGGGT	AGG	1	0.704082	0.454545	0.171717	0.413793	0	0.411111	0.8	0.492958	0.616901	0.0641052	0.806577	1	0	0	0	0	1	0
Coding_sg2497	Mesc	Coding_CRISPRko	Coding	TTCAGTGGCATAGCTCGAAG	AGG	1	0.897959	0.714286	0.888889	0.655172	0.634409	0.544444	0.66	0.71831	0.554813	0.543268	0.773418	1	0	0	1	0	1	0
Coding_sg2712	Mesc	Coding_CRISPRko	Coding	AAAGGATGAAGTGCAAGCGG	TGG	1	0.632653	0.675325	0.787879	0.965517	0.827957	0.977778	0.8	0.760563	0.825158	0.270849	0.7493	1	0	1	0	1	1	1
Coding_sg2457	Mesc	Coding_CRISPRko	Coding	AAAAGAGCATGGTTTGCCTA	CGG	1	0.653061	0.584416	0.313131	0.517241	0	0.555556	0.65	0.746479	0.322513	0.127089	0.513298	1	0	1	0	0	0	0
Coding_sg2996	Mesc	Coding_CRISPRko	Coding	ACAGAGAAGGCAACACGGGC	AGG	1	0.244898	0.441558	0.858586	0.689655	0	0.9	0.41	0.56338	0.534838	0.428895	0.740446	0	0	0	0	0	1	0
Coding_sg3087	Mesc	Coding_CRISPRko	Coding	AGTAGTTGAGGAGGTCGAAG	TGG	1	0.806122	0.714286	0.939394	0.586207	0.752688	0.7	0.48	0.676056	0.578832	0.527275	0.80847	1	0	0	0	0	1	0
Coding_sg2744	Mesc	Coding_CRISPRko	Coding	TCAGGGTCCGGGCTGTGACG	CGG	1	0.836735	0.649351	0.656566	0.689655	0.666667	0.8	0.61	0.957746	0.756365	0.32957	0.788525	1	1	1	0	0	1	1
Coding_sg3045	Mesc	Coding_CRISPRko	Coding	CTCCATGGTCAAGAAGTGGC	AGG	1	0.244898	0.636364	0.525253	0.482759	0	0.366667	0.44	0.760563	0.66178	0.0759646	0.716905	0	0	1	0	0	1	0
Coding_sg2511	Mesc	Coding_CRISPRko	Coding	AAGGCGCCGGCGTCTGCGCT	GGG	1	0.795918	0.87013	0.808081	0.827586	0.913978	0.877778	0.8	0.915493	0.425999	0.251543	0.622924	0	0	0	0	1	0	0
Coding_sg2425	Mesc	Coding_CRISPRko	Coding	CAGTCATACCTATAACAGCG	AGG	1	0.0306122	0.857143	0.878788	0.586207	0.913978	0.8	0.38	0.464789	0.897737	0.630621	0.844519	0	0	0	0	0	1	0
Coding_sg2684	Mesc	Coding_CRISPRko	Coding	AGAAATGACCGAGAGCTTCG	AGG	1	0.785714	0.649351	1	0.517241	0.698925	0.611111	0.28	0.746479	0.835392	0.85701	0.667799	1	0	1	0	0	1	1
Coding_sg3034	Mesc	Coding_CRISPRko	Coding	ACTTTTGACCTCAGGGCGTG	GGG	1	0.653061	0.623377	0.919192	0.413793	0	0.322222	0.62	0.760563	0.593173	0.45248	0.521307	1	0	1	0	1	0	0
Coding_sg2604	Mesc	Coding_CRISPRko	Coding	GGGGAGGCTCGGGCCACAGT	AGG	1	0.336735	0.519481	0.424242	0.586207	0	0.8	0.59	0.690141	0.412547	0.273352	0.799149	0	0	0	0	0	1	0
Coding_sg3038	Mesc	Coding_CRISPRko	Coding	AGAAAAACACCTTGTGGTGA	AGG	1	0.142857	0.584416	0.10101	0.448276	0	0.633333	0.28	0.464789	0.290914	0.209447	0.581472	0	0	0	0	0	1	1
Coding_sg2995	Mesc	Coding_CRISPRko	Coding	TCAGGAACTTGGGGTCAACC	TGG	1	0.55102	0.493506	0.232323	0.344828	0	0.455556	0.25	0.676056	0.461071	0.0254172	0.671559	1	0	0	0	0	1	0
Coding_sg2941	Mesc	Coding_CRISPRko	Coding	CTGTTCCCCGCAGCCACCCT	GGG	1	0.622449	0.467532	0.393939	0.586207	0	0.522222	0.72	0.732394	0.639431	0.277023	0.503006	1	1	0	0	1	1	0
Coding_sg2999	Mesc	Coding_CRISPRko	Coding	AACCCAGAGGCATTGACAAC	AGG	1	0.573469	0.402597	0.747475	0.482759	0	0.333333	0.34	0.760563	0.469578	0.292115	0.589017	1	0	1	0	0	0	1
Coding_sg2687	Mesc	Coding_CRISPRko	Coding	TTCCCAGGCGTCTCTGGGAA	CGG	1	0.581633	0.415584	0.181818	0.413793	0	0.255556	0.65	0.591549	0.261949	0.201878	0.710102	1	0	0	0	0	0	0
Coding_sg2676	Mesc	Coding_CRISPRko	Coding	GATGCTGGTATTTGACCCCG	AGG	1	0.836735	0.792208	0.959596	0.689655	0.913978	0.9	0.68	0.816901	0.754102	0.443845	0.853824	1	0	1	0	0	1	1
Coding_sg2579	Mesc	Coding_CRISPRko	Coding	TAACAACATCACTAACGAAG	TGG	1	0.755102	0.623377	0.787879	0.586207	0	0.833333	0.29	0.84507	0.556723	0.480049	0.715032	1	0	1	0	0	1	0
Coding_sg3194	Mesc	Coding_CRISPRko	Coding	AACAGTAAGGGACAGATACT	GGG	1	0.0306122	0.61039	0.828283	0.310345	0	0.322222	0.47	0.619718	0.455638	0.192188	0.620124	0	1	0	0	0	1	1
Coding_sg2536	Mesc	Coding_CRISPRko	Coding	AGGTATGTAAGTAATCATAG	TGG	1	0	0.766234	0.606061	0.551724	0	0.677778	0.42	0.591549	0.734847	0.459461	0.800013	0	0	0	0	0	1	1
Coding_sg3187	Mesc	Coding_CRISPRko	Coding	CATTCTGATTACGTGAGGTG	CGG	1	0.632653	0.701299	0.858586	0.62069	0	0.644444	0.63	0.619718	0.667334	0.44656	0.747619	1	0	0	1	0	1	1
Coding_sg3193	Mesc	Coding_CRISPRko	Coding	ACAGTAAGGGACAGATACTG	GGG	1	0.0204082	0.688312	0.888889	0.586207	0	0.888889	0.67	0.661972	0.847301	0.550968	0.835107	0	0	0	0	0	1	1
Coding_sg2797	Mesc	Coding_CRISPRko	Coding	CCCAGCATGTACCAGCGTCT	AGG	1	0.530612	0.493506	0.343434	0.344828	0.537634	0.211111	0.4	0.788732	0.437043	0.199348	0.754124	1	0	1	0	1	1	0
Coding_sg3402	Mesc	Coding_CRISPRko	Coding	CCTGCTACGTCGTGCGCGGC	GGG	0	0.989796	0.363636	0.292929	0.448276	0	0.333333	0.63	0.577465	0.289628	0.395977	0.393565	1	1	0	0	0	1	0
Coding_sg3290	Mesc	Coding_CRISPRko	Coding	GTGCCGTGTTTCATTGCGCG	CGG	0	0.479592	0.701299	0.787879	0.517241	0.569892	0.777778	0.68	0.676056	0.534574	0.342363	0.604009	0	1	0	1	0	1	0
Coding_sg3477	Mesc	Coding_CRISPRko	Coding	CGGTGCGGATACGAGCTTAG	AGG	0	0.979592	0.61039	0.89899	0.482759	0.731183	0.333333	0.6	0.760563	0.481227	0.729637	0.621667	1	1	1	0	0	0	0
Coding_sg3447	Mesc	Coding_CRISPRko	Coding	CGGGTTACCAATCGCCCCCA	GGG	0	0.44898	0.597403	0.464646	0.586207	0	0.777778	0.79	0.309859	0.612406	0.240226	0.541327	0	1	0	1	0	0	1
Coding_sg3255	Mesc	Coding_CRISPRko	Coding	GGCAACCGTGGCGGCAATCG	AGG	0	0.908163	0.571429	0.959596	0.413793	0.591398	0.666667	0.53	0.591549	0.757186	0.542978	0.810969	1	0	0	1	0	0	0
Coding_sg3384	Mesc	Coding_CRISPRko	Coding	GTTCCGGGCCCGATACAACC	TGG	0	0.44898	0.467532	0.757576	0.517241	0	0.6	0.46	0.507042	0.697171	0.211533	0.819536	0	1	0	0	0	1	0
Coding_sg3423	Mesc	Coding_CRISPRko	Coding	TAGGACCCTCTTACGCCGTC	TGG	0	0.979592	0.441558	0.171717	0.275862	0	0.288889	0.45	0.549296	0.467853	0.287575	0.46287	1	1	0	1	0	0	0
Coding_sg3322	Mesc	Coding_CRISPRko	Coding	TTTCGATCTCTCGGCGAAGC	TGG	0	0.469388	0.428571	0.0707071	0.275862	0	0.166667	0.36	0.338028	0.1809	0.0173847	0.31655	0	1	0	1	0	0	0
Coding_sg3367	Mesc	Coding_CRISPRko	Coding	TTCCACGTACGGCGTAAAGC	TGG	0	0.989796	0.402597	0.323232	0.413793	0	0.555556	0.12	0.535211	0.235476	0.00706919	0.466162	1	1	0	1	0	0	0
Coding_sg3471	Mesc	Coding_CRISPRko	Coding	GCCTATGGGCGGCGTTCGCC	TGG	0	0.469388	0.376623	0.464646	0.275862	0	0.422222	0.38	0.0422535	0.200556	0.101197	0.228911	0	1	0	0	0	0	0
Coding_sg3326	Mesc	Coding_CRISPRko	Coding	GTCCACGGAGACGCAAATCG	GGG	0	0.459184	0.805195	0.909091	0.655172	0.870968	0.788889	0.64	0.633803	0.873813	0.457165	0.836325	0	1	0	1	0	1	0
Coding_sg3429	Mesc	Coding_CRISPRko	Coding	AGTCCTCCCGCTCCAACGAG	GGG	0	0.44898	0.701299	0.858586	0.655172	0.860215	0.766667	0.56	0.507042	0.675194	0.376064	0.798174	0	1	0	0	1	0	1
Coding_sg3265	Mesc	Coding_CRISPRko	Coding	AGTGTCGTTTTGCGCTCCAA	CGG	0	0.469388	0.636364	0.343434	0.413793	0	0.533333	0.75	0.71831	0.284753	0.00436496	0.63388	0	1	0	0	0	0	0
Coding_sg3390	Mesc	Coding_CRISPRko	Coding	ACTTAGAGTAGGTCGCCACT	TGG	0	0.459184	0.636364	0.555556	0.37931	0	0.355556	0.35	0.450704	0.679576	0.180548	0.27196	0	1	0	0	0	1	0
Coding_sg3405	Mesc	Coding_CRISPRko	Coding	CTCCAGATCGTCAATCGCCC	CGG	0	0.989796	0.597403	0.272727	0.517241	0	0.511111	0.38	0.507042	0.595709	0.345495	0.790282	1	1	0	0	0	1	0
Coding_sg3309	Mesc	Coding_CRISPRko	Coding	AGTACGAAAAATCTGCGCCT	TGG	0	0.438776	0.597403	0.686869	0.551724	0	0.833333	0.27	0.464789	0.664366	0.305621	0.505788	0	1	0	0	0	1	0
Coding_sg3330	Mesc	Coding_CRISPRko	Coding	CGTGCAGTAATCGGTCCAAA	TGG	0	0.459184	0.584416	0.646465	0.37931	0.817204	0.377778	0.45	0.366197	0.231995	0.184577	0.483035	0	1	0	0	0	0	0
Coding_sg3406	Mesc	Coding_CRISPRko	Coding	TGGACTCTTTGGGCCGATCC	CGG	0	0.489796	0.545455	0.131313	0.37931	0	0.222222	0.56	0.450704	0.570525	0.0734025	0.669779	1	1	0	1	0	0	0
Coding_sg3353	Mesc	Coding_CRISPRko	Coding	GGCGGTAGAATGCCTCTCGA	AGG	0	0.459184	0.545455	0.858586	0.482759	0	0.766667	0.36	0.760563	0.593271	0.327595	0.813031	0	1	1	0	0	0	0
Coding_sg3473	Mesc	Coding_CRISPRko	Coding	CCGGTTAGGCGATGATAATG	TGG	0	0.928571	0.506494	0.69697	0.413793	0	0.466667	0.59	0.577465	0.560554	0.373559	0.714639	1	1	0	1	0	0	0
Coding_sg3329	Mesc	Coding_CRISPRko	Coding	GATTACTGCACGACCTCCTA	TGG	0	0.928571	0.467532	0.616162	0.413793	0	0.677778	0.5	0.507042	0.476214	0.113294	0.760831	1	1	0	0	0	0	1
Coding_sg3488	Mesc	Coding_CRISPRko	Coding	GGAAGAGGTCCGCACAAATC	CGG	0	0.938776	0.454545	0.565657	0.413793	0	0.488889	0.64	0.71831	0.38502	0.17071	0.577861	1	0	0	0	0	0	1
Coding_sg3469	Mesc	Coding_CRISPRko	Coding	TAAGGCAGTCCGTCGTTAGC	GGG	0	0.469388	0.441558	0.373737	0.413793	0	0.322222	0.35	0.788732	0.39422	0.132728	0.292779	0	1	1	1	0	0	1
Coding_sg3457	Mesc	Coding_CRISPRko	Coding	TCGCCGGCTGCCGAATCATC	GGG	0	0.704082	0.428571	0.323232	0.482759	0	0.222222	0.72	0.549296	0.370019	0.269412	0.303832	1	0	0	1	0	0	1
Coding_sg3295	Mesc	Coding_CRISPRko	Coding	TCGTATTGGTGGCGTGCAGC	AGG	0	0.428571	0.428571	0.313131	0.413793	0	0.277778	0.48	0.422535	0.262833	0.0188437	0.483686	0	0	0	0	0	1	0
Coding_sg3453	Mesc	Coding_CRISPRko	Coding	CAATTAGCGCAACGTTGGCC	AGG	0	0.959184	0.415584	0.151515	0.448276	0	0.7	0.22	0.577465	0.156047	0.109829	0.186839	1	1	0	1	0	0	0
Coding_sg3431	Mesc	Coding_CRISPRko	Coding	TAGTCCAGGGTTTCGCCGCC	AGG	0	0.469388	0.38961	0.515152	0.310345	0	0.2	0.54	0.197183	0.301138	0.264065	0.407768	0	1	0	1	0	0	0
Coding_sg3356	Mesc	Coding_CRISPRko	Coding	AGGAGCGCTACGAGAAGTTT	GGG	0	0.459184	0.337662	0.020202	0.37931	0	0.488889	0.7	0.552113	0.444139	0.0281469	0.662351	0	1	0	0	0	0	1
Coding_sg3276	Mesc	Coding_CRISPRko	Coding	GCCCCACGGTCGGGGCCGAC	AGG	0	0.438776	0.337662	0.888889	0.275862	0	0.3	0.57	0.549296	0.180909	0.41339	0.0837309	0	1	0	0	0	0	0
Coding_sg3272	Mesc	Coding_CRISPRko	Coding	AGGACTCCAAAAGGCGTATC	AGG	0	0.44898	0.272727	0.505051	0.172414	0	0.144444	0.48	0.408451	0.347774	0.249183	0.490442	0	0	0	0	0	0	0
Coding_sg3482	Mesc	Coding_CRISPRko	Coding	CTTATAGAGGGCCGATAATC	TGG	0	0.44898	0.246753	0.272727	0.344828	0	0.133333	0.36	0.53662	0.170851	0.0427624	0.22788	0	0	0	0	0	0	1
Coding_sg3319	Mesc	Coding_CRISPRko	Coding	CGTCTCGAGCTCCGGACCCG	CGG	0	0.44898	0.675325	0.949495	0.655172	0.806452	0.677778	0.52	0.816901	0.740306	0.257301	0.788903	0	0	1	0	0	1	0
Coding_sg3466	Mesc	Coding_CRISPRko	Coding	AACCCTTGATCACCCGGATG	CGG	0	0.408163	0.597403	0.79798	0.482759	0	0.488889	0.53	0.690141	0.548634	0.401792	0.751472	0	1	0	0	0	1	1
Coding_sg3287	Mesc	Coding_CRISPRko	Coding	TGGGACCTGTCGCGGTCCCT	CGG	0	0.928571	0.558442	0.323232	0.482759	0	0.355556	0.73	0.464789	0.44282	0.294187	0.0807678	1	1	0	1	0	0	0
Coding_sg3275	Mesc	Coding_CRISPRko	Coding	GCACGTGGTGGGCGACTACC	GGG	0	0.44898	0.558442	0.777778	0.310345	0	0.355556	0.74	0.550704	0.315763	0.346327	0.360261	0	1	0	1	0	0	1
Coding_sg3281	Mesc	Coding_CRISPRko	Coding	AGCAGAAGCAGATTCGTCGC	GGG	0	0.887755	0.545455	0.565657	0.551724	0	0.6	0.52	0.676056	0.634814	0.177066	0.684739	1	0	0	1	0	0	1
Coding_sg3344	Mesc	Coding_CRISPRko	Coding	AAATCAGGCTCGTTCTCGGT	AGG	0	0.44898	0.545455	0.434343	0.517241	0	0.533333	0.48	0.464789	0.543596	0.0480711	0.770239	0	1	0	0	0	1	1
Coding_sg3444	Mesc	Coding_CRISPRko	Coding	CATTGAACGAGCCACTCGTT	TGG	0	0.428571	0.532468	0.191919	0.275862	0	0.311111	0.57	0.661972	0.349279	0.0569499	0.368969	0	1	0	0	0	0	0
Coding_sg3436	Mesc	Coding_CRISPRko	Coding	TCGAACCACGATGTCATAGT	TGG	0	0.418367	0.532468	0.383838	0.344828	0	0.333333	0.52	0.197183	0.35891	0.0387211	0.44763	0	1	0	1	0	0	1
Coding_sg3437	Mesc	Coding_CRISPRko	Coding	GCCCACTTCAAATACGTTGT	TGG	0	0.94898	0.519481	0.161616	0.275862	0	0.388889	0.25	0.619718	0.621319	0.0255762	0.557709	1	1	0	0	0	0	0
Coding_sg3410	Mesc	Coding_CRISPRko	Coding	CGGCGTCTCGTCCACTGCTT	AGG	0	0.897959	0.493506	0.151515	0.344828	0	0.277778	0.66	0.746479	0.349958	0.0422461	0.498503	1	1	1	0	0	0	0
Coding_sg3478	Mesc	Coding_CRISPRko	Coding	GTGGACGTGCCTACGCTGAC	TGG	0	0.459184	0.480519	0.383838	0.310345	0	0.311111	0.47	0.56338	0.553098	0.382175	0.64525	0	0	0	0	0	0	0
Coding_sg3361	Mesc	Coding_CRISPRko	Coding	TTCTAATTAGCCAGCGAGAT	AGG	0	0.918367	0.467532	0.161616	0.241379	0	0.0666667	0.36	0.338028	0.0767257	0.153395	0.386836	1	0	0	0	0	1	0
Coding_sg3274	Mesc	Coding_CRISPRko	Coding	AGCGCCTGCAATACGTGTTC	GGG	0	0.469388	0.454545	0.040404	0.310345	0	0.333333	0.53	0.338028	0.410624	0.0629049	0.514924	0	1	0	1	0	0	1
Coding_sg3340	Mesc	Coding_CRISPRko	Coding	TTCATCTTCGTCACGACACC	TGG	0	0.440816	0.441558	0.232323	0.275862	0	0.155556	0.08	0.28169	0.303828	0.199559	0.473921	0	1	0	1	1	0	0
Coding_sg3354	Mesc	Coding_CRISPRko	Coding	AGGGGGCTCCTTCGGTACTA	TGG	0	0.959184	0.38961	0.353535	0.310345	0	0.466667	0.57	0.690141	0.397804	0.0310932	0.602975	1	0	0	1	0	0	0
Coding_sg3486	Mesc	Coding_CRISPRko	Coding	GCGCCAGCTCGCGCACCGCT	CGG	0	0.867347	0.38961	0.505051	0.517241	0	0.677778	0.61	0.352113	0.284832	0.477769	0.28567	1	0	0	1	0	0	0
Coding_sg3399	Mesc	Coding_CRISPRko	Coding	CCACATCTTAGATGTCGAAC	AGG	0	0.459184	0.38961	0.414141	0.448276	0	0.444444	0.22	0.366197	0.198916	0.264272	0.777367	0	1	0	0	0	1	0
Coding_sg3419	Mesc	Coding_CRISPRko	Coding	TTTAGAGAACGGCCCGTAGT	TGG	0	0.969388	0.350649	0.363636	0.310345	0	0.222222	0.54	0.704225	0.236002	0.013984	0.454545	1	1	0	1	0	0	0
Coding_sg3474	Mesc	Coding_CRISPRko	Coding	CTCCTTCTCAATGCCGAACT	TGG	0	0.938776	0.350649	0.040404	0.310345	0	0.166667	0.43	0.619718	0.236042	0.031331	0.352939	1	0	0	1	0	1	0
Coding_sg3279	Mesc	Coding_CRISPRko	Coding	ACGACTTCATCGGTCTCTTA	AGG	0	0.387755	0.324675	0.272727	0.310345	0	0.222222	0.49	0.450704	0.173952	0.0792447	0.348915	0	1	0	1	1	0	0
Coding_sg3282	Mesc	Coding_CRISPRko	Coding	CCGACGGCACGTACTGTTTC	CGG	0	0.836735	0.25974	0.030303	0.275862	0	0.0888889	0.6	0.464789	0.21284	0.0766148	0.736269	1	1	0	1	0	0	0
Coding_sg3455	Mesc	Coding_CRISPRko	Coding	ACGTTGCAAAGGCGCTTAAT	CGG	0	0.693878	0.233766	0.313131	0.310345	0	0.188889	0.64	0.56338	0.116985	0.00888917	0.235454	1	0	0	0	0	0	1
Coding_sg3328	Mesc	Coding_CRISPRko	Coding	TGCCGCATCTCCCGGTTTAT	GGG	0	0.438776	0.168831	0.131313	0.0689655	0	0	0.26	0.507042	0.0812908	0.0706826	0.0756384	0	1	0	0	0	1	0
Coding_sg3425	Mesc	Coding_CRISPRko	Coding	CGTCTCACCGCGTTTATTTT	TGG	0	0.94898	0.12987	0	0.103448	0	0.0555556	0.19	0.859155	0.0322447	0.0481806	0.197635	1	1	1	1	0	0	0
Coding_sg3433	Mesc	Coding_CRISPRko	Coding	TTACCCCAAATGCCGGTCTG	GGG	0	0.918367	0.688312	0.949495	0.37931	0	0.388889	0.54	0.84507	0.669141	0.552658	0.669566	1	1	1	0	0	1	0
Coding_sg3416	Mesc	Coding_CRISPRko	Coding	CTGCACTCTTACCGTAAGTG	TGG	0	0.918367	0.662338	0.343434	0.413793	0	0.488889	0.59	0.549296	0.726516	0.238638	0.743892	1	1	0	0	1	0	0
Coding_sg3456	Mesc	Coding_CRISPRko	Coding	TTCCAAGACCCGCAGACGAG	TGG	0	0.94898	0.636364	0.909091	0.517241	0.849462	0.6	0.35	0.732394	0.580245	0.435967	0.711045	1	1	0	1	0	0	0
Coding_sg3432	Mesc	Coding_CRISPRko	Coding	TGACCCCAGACCGGCATTTG	GGG	0	0.928571	0.597403	0.909091	0.310345	0	0.311111	0.56	0.732394	0.503317	0.806297	0.536299	1	0	0	0	0	1	0
Coding_sg3393	Mesc	Coding_CRISPRko	Coding	TGTGCGACTTTTCGACAGGA	TGG	0	0.336735	0.545455	0.484848	0.482759	0	0.766667	0.44	0.422535	0.472905	0.170524	0.647328	0	1	0	0	0	1	0
Coding_sg3413	Mesc	Coding_CRISPRko	Coding	TTTCCGCACAGCCACCCAAT	TGG	0	0.887755	0.532468	0.818182	0.413793	0	0.333333	0.47	0.704225	0.282997	0.196769	0.273602	1	1	0	0	1	0	1
Coding_sg3324	Mesc	Coding_CRISPRko	Coding	AGATTTCCTTGGTACTCGTC	AGG	0	0.428571	0.506494	0.111111	0.275862	0	0.277778	0.64	0.661972	0.377542	0.0387788	0.596911	0	1	0	1	1	1	1
Coding_sg3286	Mesc	Coding_CRISPRko	Coding	CCTGATCATTTTGTCGAGCA	AGG	0	0.397959	0.493506	0.484848	0.448276	0	0.333333	0.69	0.28169	0.152094	0.0727917	0.423586	0	0	0	0	0	0	0
Coding_sg3461	Mesc	Coding_CRISPRko	Coding	GGAAGCGGCGGCGTCCCCTA	TGG	0	0.94898	0.480519	0.959596	0.448276	0	0.433333	0.8	0.788732	0.483427	0.36292	0.711097	1	0	1	0	0	0	0
Coding_sg3386	Mesc	Coding_CRISPRko	Coding	CCATAGCCATTTCGACCACC	TGG	0	0.94898	0.467532	0.272727	0.344828	0	0.4	0.24	0.338028	0.308283	0.298641	0.746869	1	1	0	1	1	1	0
Coding_sg3273	Mesc	Coding_CRISPRko	Coding	ATGATGGGCAGCCGGACCTA	TGG	0	0.397959	0.467532	0.848485	0.517241	0	0.677778	0.81	0.338028	0.655665	0.265906	0.719782	0	0	0	0	0	0	1
Coding_sg3398	Mesc	Coding_CRISPRko	Coding	CTTGCTTGACAGCCGAATCT	GGG	0	0.94898	0.454545	0.333333	0.37931	0	0.366667	0.39	0.746479	0.390013	0.0388773	0.48864	1	0	1	0	0	1	0
Coding_sg3333	Mesc	Coding_CRISPRko	Coding	GGCCAAATCAGGCTCGTTCT	CGG	0	0.94898	0.454545	0.121212	0.241379	0	0.522222	0.46	0.661972	0.426754	0.0268375	0.396311	1	0	0	0	0	1	1
Coding_sg3468	Mesc	Coding_CRISPRko	Coding	TCCAAGGAAGTAGACGTAAT	TGG	0	0.489796	0.428571	0.535354	0.275862	0	0.133333	0.56	0.535211	0.323294	0.137463	0.377562	1	0	0	0	0	0	0
Coding_sg3415	Mesc	Coding_CRISPRko	Coding	TACAGCTTGTTCTCCGAAAA	TGG	0	0.897959	0.415584	0.111111	0.310345	0	0.1	0.65	0.56338	0.106227	0.00551348	0.492165	1	0	0	0	0	0	0
Coding_sg3435	Mesc	Coding_CRISPRko	Coding	CTTACCCCAAATGCCGGTCT	GGG	0	0.44898	0.415584	0.0505051	0.413793	0	0.333333	0.54	0.605634	0.523973	0.137179	0.584299	0	1	0	0	0	1	0
Coding_sg3358	Mesc	Coding_CRISPRko	Coding	TCCGGTCACTTATGGCGTTT	AGG	0	0.938776	0.402597	0.272727	0.241379	0	0.133333	0.6	0.633803	0.246744	0.00863108	0.337858	1	1	0	0	0	0	0
Coding_sg3418	Mesc	Coding_CRISPRko	Coding	TTAGAGAACGGCCCGTAGTT	GGG	0	0.969388	0.363636	0.575758	0.413793	0	0.488889	0.62	0.676056	0.493371	0.165076	0.439901	1	1	0	1	0	0	1
Coding_sg3412	Mesc	Coding_CRISPRko	Coding	CCTCCCGGCTTCTCGGAATT	CGG	0	0.938776	0.350649	0.242424	0.241379	0	0.0444444	0.57	0.507042	0.225978	0.170729	0.754236	1	0	0	0	0	0	0
Coding_sg3327	Mesc	Coding_CRISPRko	Coding	GACTGCATGCAGCGATACTC	TGG	0	0.387755	0.324675	0.262626	0.275862	0	0.533333	0.33	0.552113	0.475799	0.115314	0.617739	0	0	0	0	0	1	0
Coding_sg3321	Mesc	Coding_CRISPRko	Coding	ACACGTACAGTTCCGCTCAT	CGG	0	0.0306122	0.324675	0.232323	0.172414	0	0.188889	0.11	0	0.287492	0.163747	0.433198	0	1	0	0	0	1	0
Coding_sg3389	Mesc	Coding_CRISPRko	Coding	GTTACCATCACGTTCACTTC	TGG	0	0.867347	0.298701	0.313131	0.310345	0	0.366667	0.23	0.507042	0.365376	0.0644605	0.443495	1	1	0	0	0	0	0
Coding_sg3480	Mesc	Coding_CRISPRko	Coding	TATGCTACTAAGCGTCTTAT	TGG	0	0.493878	0.220779	0.131313	0.172414	0	0.311111	0.31	0.619718	0.213174	0.265888	0.374678	0	0	0	1	0	0	1
Coding_sg3385	Mesc	Coding_CRISPRko	Coding	CATTGAAAACTCTTCGTTAT	GGG	0	0.887755	0.207792	0.0707071	0.206897	0	0.0444444	0.4	0.661972	0.0772322	0.0020172	0.0297533	1	0	0	0	0	1	0
Coding_sg3359	Mesc	Coding_CRISPRko	Coding	TTGTTTGCTGTAGTCGGGCC	TGG	0	0.397959	0.207792	0.0606061	0.413793	0	0.411111	0.54	0.564789	0.0282856	0.0278983	0.309918	0	0	0	0	0	0	0
Coding_sg3311	Mesc	Coding_CRISPRko	Coding	GTGTTTGAACATTACCACGA	AGG	0	0.418367	0.701299	0.757576	0.62069	0.806452	0.888889	0.5	0.550704	0.826755	0.199375	0.860062	0	1	0	0	0	0	1
Coding_sg3450	Mesc	Coding_CRISPRko	Coding	TCCTGTACTACGTCTACATG	GGG	0	0.897959	0.688312	0.444444	0.586207	0	0.3	0.5	0.704225	0.637108	0.291374	0.803496	1	1	0	1	0	1	1
Coding_sg3351	Mesc	Coding_CRISPRko	Coding	ACCGACATTCGAGTTTTGCG	GGG	0	0.938776	0.675325	0.848485	0.551724	0	0.555556	0.32	0.690141	0.811761	0.474487	0.788882	1	1	0	0	0	0	0
Coding_sg3465	Mesc	Coding_CRISPRko	Coding	TGAAAAGCTTCACCGCATCC	GGG	0	0.918367	0.636364	0.444444	0.37931	0	0.511111	0.34	0.633803	0.618969	0.0717676	0.599975	1	0	0	0	0	1	0
Coding_sg3404	Mesc	Coding_CRISPRko	Coding	CCGAGACCTCGACGGAGGCC	TGG	0	0.816327	0.532468	0.373737	0.482759	0	0.522222	0.45	0.549296	0.405243	0.3335	0.413083	1	1	0	0	0	1	0
Coding_sg3375	Mesc	Coding_CRISPRko	Coding	AAAAATTGAACGGCGACAGC	AGG	0	0.94898	0.519481	0.79798	0.517241	0	0.6	0.3	0.56338	0.253618	0.229608	0.345723	1	0	0	1	0	1	0
Coding_sg3259	Mesc	Coding_CRISPRko	Coding	GTGAGGTCTCCAATTGTAGC	TGG	0	0.887755	0.519481	0.222222	0.37931	0	0.533333	0.23	0.661972	0.375465	0.137468	0.482816	1	0	0	0	0	0	0
Coding_sg3382	Mesc	Coding_CRISPRko	Coding	AGCAGAACACGATTCTATCC	TGG	0	0.857143	0.519481	0.0909091	0.413793	0	0.355556	0.23	0.676056	0.343436	0.138665	0.508032	1	0	0	1	0	1	0
Coding_sg3368	Mesc	Coding_CRISPRko	Coding	CTAGAACATTTTCGGCGAAA	AGG	0	0.469388	0.519481	0.484848	0.37931	0	0.366667	0.56	0.0422535	0.0685922	0.0806361	0.2044	0	1	0	0	0	1	0
Coding_sg3411	Mesc	Coding_CRISPRko	Coding	CGTCCTCACGGTGGCAGATA	TGG	0	0.877551	0.506494	0.505051	0.310345	0	0.2	0.48	0.549296	0.256301	0.125422	0.452229	1	0	0	0	0	0	0
Coding_sg3314	Mesc	Coding_CRISPRko	Coding	TGTGCCTGGATCTACCAATA	CGG	0	0.469388	0.467532	0.585859	0.344828	0	0.311111	0.6	0.338028	0.537708	0.0718759	0.581182	0	0	0	0	0	1	1
Coding_sg3261	Mesc	Coding_CRISPRko	Coding	TAAGTTTTCTGATTCGAATC	AGG	0	0.928571	0.428571	0.191919	0.310345	0	0.233333	0.4	0.704225	0.164925	0.0819381	0.378263	1	0	0	0	0	0	0
Coding_sg3420	Mesc	Coding_CRISPRko	Coding	CAAACTTGCGTACATATCTC	CGG	0	0.877551	0.428571	0.606061	0.241379	0	0.4	0.28	0.507042	0.306412	0.121679	0.437199	1	0	0	0	0	1	0
Coding_sg3422	Mesc	Coding_CRISPRko	Coding	TCAGCGGTCCTGCGAGTAGC	TGG	0	0.918367	0.402597	0.373737	0.310345	0	0.488889	0.44	0.535211	0.333473	0.0746795	0.559179	1	0	0	0	0	0	0
Coding_sg3289	Mesc	Coding_CRISPRko	Coding	CGTCAGAGGTGACGCTTCAT	TGG	0	0.755102	0.402597	0.494949	0.344828	0	0.255556	0.46	0.676056	0.163716	0.149132	0.347641	1	1	0	0	0	0	0
Coding_sg3302	Mesc	Coding_CRISPRko	Coding	GATGAGTGCTTACGGAAATA	TGG	0	0.387755	0.402597	0.838384	0.275862	0	0.533333	0.42	0.450704	0.383274	0.120215	0.617212	0	0	0	0	0	1	1
Coding_sg3414	Mesc	Coding_CRISPRko	Coding	AGCCCTCCCGTCACGGGGCC	AGG	0	0.897959	0.38961	0.292929	0.344828	0	0.277778	0.48	0.309859	0.00462735	0.343947	0.135295	1	0	0	0	0	0	0
Coding_sg3363	Mesc	Coding_CRISPRko	Coding	CGGTGTGGTTCAGCGGTTAC	AGG	0	0.908163	0.376623	0.242424	0.310345	0	0.0777778	0.66	0.690141	0.231563	0.0679147	0.387331	1	0	0	0	0	1	0
Coding_sg3487	Mesc	Coding_CRISPRko	Coding	GCGCGCCTCGGCGGCGCTGT	TGG	0	0.591837	0.337662	0.434343	0.310345	0	0.355556	0.69	0.690141	0.348378	0.336872	0.257126	1	0	0	0	0	0	0
Coding_sg3332	Mesc	Coding_CRISPRko	Coding	CGCATACCTGCCGTCTTTCA	GGG	0	0.897959	0.324675	0.151515	0.206897	0	0.144444	0.53	0.661972	0.134147	0.00733161	0.412821	1	1	0	1	0	0	0
Coding_sg3372	Mesc	Coding_CRISPRko	Coding	ATTGATAGAGCTTCGTGAAT	TGG	0	0.428571	0.324675	0.111111	0.413793	0	0.233333	0.34	0.450704	0.174341	0.0656531	0.293843	0	1	0	0	0	1	0
Coding_sg3301	Mesc	Coding_CRISPRko	Coding	CCTTTGCTGCGGCAGTAGTT	GGG	0	0.897959	0.311688	0.383838	0.310345	0	0.211111	0.54	0.760563	0.299164	0.0937755	0.6505	1	0	1	0	0	1	0
Coding_sg3400	Mesc	Coding_CRISPRko	Coding	GTGGATTACGTGGACTCTTT	GGG	0	0.471429	0.298701	0.121212	0.241379	0	0.222222	0.51	0.661972	0.227426	0.0330546	0.457806	0	0	0	0	0	0	0
Coding_sg3445	Mesc	Coding_CRISPRko	Coding	CTCAATACTGACCGAGTTGC	AGG	0	0.418367	0.298701	0.111111	0.310345	0	0.211111	0.39	0.530989	0.276088	0.0234385	0.480038	0	0	0	0	1	0	0
Coding_sg3266	Mesc	Coding_CRISPRko	Coding	GGACTCATTGAGTCCCCCGA	GGG	0	0.326531	0.753247	0.767677	0.689655	0	0.9	0.86	0.802817	0.640843	0.428369	0.541943	0	1	1	0	0	0	0
Coding_sg3438	Mesc	Coding_CRISPRko	Coding	AATGGGCTTCAAGCGCATGA	CGG	0	0.72449	0.714286	0.848485	0.586207	0.860215	0.8	0.46	0.873239	0.733067	0.293372	0.709895	1	0	1	0	0	0	1
Coding_sg3293	Mesc	Coding_CRISPRko	Coding	GAGCCAACTTGCCAGACGGG	TGG	0	0.918367	0.688312	0.969697	0.655172	0.677419	0.922222	0.73	0.661972	0.655189	0.510089	0.770274	1	0	0	0	0	0	1
Coding_sg3258	Mesc	Coding_CRISPRko	Coding	ACAGCATACGCATATCAACT	CGG	0	0.877551	0.688312	0.575758	0.413793	0	0.611111	0.24	0.647887	0.601547	0.271333	0.59427	1	0	0	1	0	1	1
Coding_sg3395	Mesc	Coding_CRISPRko	Coding	GTCTCTCCCATAAGGTAGCG	GGG	0	0.479592	0.675325	0.939394	0.551724	0.612903	0.7	0.38	0.366197	0.736465	0.346478	0.704712	0	0	0	0	0	1	0
Coding_sg3397	Mesc	Coding_CRISPRko	Coding	AGTCCAACCTCATCGTCTCA	GGG	0	0.887755	0.662338	0.434343	0.413793	0.634409	0.444444	0.29	0.71831	0.535128	0.295623	0.573092	1	0	0	0	0	1	0
Coding_sg3373	Mesc	Coding_CRISPRko	Coding	GACAATGAGTCGCACCAGCT	GGG	0	0.867347	0.636364	0.747475	0.37931	0	0.577778	0.63	0.523944	0.539341	0.238858	0.504372	1	0	0	0	1	1	1
Coding_sg3366	Mesc	Coding_CRISPRko	Coding	TTCTCGGAATTCGGTGAAGG	TGG	0	0.387755	0.597403	0.818182	0.448276	0.591398	0.588889	0.58	0.366197	0.532322	0.43981	0.710685	0	1	0	0	0	0	0
Coding_sg3303	Mesc	Coding_CRISPRko	Coding	ATCATAGACCGGGCATTGAA	GGG	0	0.918367	0.532468	0.40404	0.37931	0	0.366667	0.48	0.253521	0.613737	0.143802	0.632327	1	0	0	0	0	1	1
Coding_sg3277	Mesc	Coding_CRISPRko	Coding	GCAGTAGATTTTATGCCGGA	TGG	0	0.469388	0.532468	0.777778	0.482759	0	0.8	0.45	0.507042	0.4162	0.166066	0.481224	0	0	0	0	0	0	0
Coding_sg3370	Mesc	Coding_CRISPRko	Coding	ATGACCATCGATTTGTTTCG	AGG	0	0.387755	0.519481	0.565657	0.482759	0	0.311111	0.37	0.338028	0.391149	0.426713	0.455529	0	0	0	1	0	0	0
Coding_sg3365	Mesc	Coding_CRISPRko	Coding	TTTTTGACAATTCGGACAAC	CGG	0	0.397959	0.493506	0.222222	0.413793	0	0.211111	0.55	0.253521	0.168444	0.0156727	0	0	0	0	0	0	1	0
Coding_sg3470	Mesc	Coding_CRISPRko	Coding	TCATGCAACACTATTGAGTC	AGG	0	0.826531	0.467532	0.30303	0.37931	0	0.233333	0.34	0.619718	0.282648	0.125146	0.600891	1	0	0	0	1	0	0
Coding_sg3291	Mesc	Coding_CRISPRko	Coding	AGCAGTCGGTGGATAATAAC	AGG	0	0.469388	0.454545	0.454545	0.37931	0	0.211111	0.59	0.253521	0.423733	0.256528	0.552734	0	0	0	0	1	1	0
Coding_sg3430	Mesc	Coding_CRISPRko	Coding	AAATCCTGGCGGCGAAACCC	TGG	0	0.397959	0.454545	0.575758	0.448276	0	0.777778	0.23	0.352113	0.732528	0.253053	0.808776	0	0	0	1	0	0	1
Coding_sg3270	Mesc	Coding_CRISPRko	Coding	CATCAGACTCCTCGTTGATC	AGG	0	0.397959	0.402597	0.040404	0.275862	0	0.288889	0.33	0.28169	0.330065	0.238728	0.241235	0	0	0	0	0	0	0
Coding_sg3264	Mesc	Coding_CRISPRko	Coding	TCTATTGCTCCGGAGATCTA	TGG	0	0.734694	0.38961	0.575758	0.275862	0	0.344444	0.31	0.774648	0.604305	0.239864	0.541458	1	0	1	0	0	0	1
Coding_sg3427	Mesc	Coding_CRISPRko	Coding	AGGGAGCATAATTCGTAAGA	TGG	0	0.438776	0.363636	0.353535	0.551724	0	0.755556	0.4	0.535211	0.435834	0.0853798	0.645512	0	0	0	0	1	0	1
Coding_sg3325	Mesc	Coding_CRISPRko	Coding	TTACTACTTACAGCGCCTTT	CGG	0	0.326531	0.363636	0.373737	0.310345	0	0.166667	0.39	0.802817	0.137772	0.195092	0.302202	0	0	1	0	0	1	0
Coding_sg3441	Mesc	Coding_CRISPRko	Coding	GCTTGATCAGCGCTATTTGT	TGG	0	0.826531	0.337662	0.0808081	0.344828	0	0.411111	0.29	0.661972	0.302914	0.087944	0.444416	1	1	0	1	0	0	1
Coding_sg3448	Mesc	Coding_CRISPRko	Coding	CCTGGGGGCGATTGGTAACC	CGG	0	0.928571	0.324675	0.262626	0.413793	0	0.344444	0.57	0.676056	0.468219	0.469797	0.641758	1	1	0	1	0	0	1
Coding_sg3263	Mesc	Coding_CRISPRko	Coding	ACTGGATTTCGGCAGATATT	CGG	0	0.846939	0.324675	0.222222	0.241379	0	0.133333	0.47	0.774648	0.274513	0.0790009	0.324168	1	0	1	0	0	0	1
Coding_sg3479	Mesc	Coding_CRISPRko	Coding	ATGCATTCTACAACCCTATC	AGG	0	0.377551	0.311688	0.242424	0.206897	0	0.144444	0.5	0.549296	0.17003	0.0779886	0.299606	0	0	0	0	0	0	1
Coding_sg3310	Mesc	Coding_CRISPRko	Coding	TCATTGTTGCAGCGGATTCC	CGG	0	0.438776	0.285714	0.171717	0.241379	0	0.233333	0.3	0.690141	0.27544	0.0362148	0.472021	0	0	0	0	0	1	0
Coding_sg3394	Mesc	Coding_CRISPRko	Coding	CAGCTGCCCCGCTACCTTAT	GGG	0	0.489796	0.272727	0.121212	0.241379	0	0.166667	0.71	0.802817	0.153812	0.190124	0.260351	1	0	1	0	0	1	1
Coding_sg3331	Mesc	Coding_CRISPRko	Coding	ACTGTTTGTTAGCGATCTTC	AGG	0	0.918367	0.233766	0.111111	0.275862	0	0.277778	0.33	0.577465	0.124643	0.0522595	0.323912	1	0	0	1	0	0	0
Coding_sg3318	Mesc	Coding_CRISPRko	Coding	TGCCCTCCTGCGCTGCGCCT	TGG	0	0.908163	0.155844	0.343434	0.37931	0	0.455556	0.36	0.71831	0.382711	0.459903	0.44227	1	1	0	0	0	1	0
Coding_sg3439	Mesc	Coding_CRISPRko	Coding	TTTTTACAGTTGAACGAATG	CGG	0	0.826531	0.636364	0.606061	0.413793	0	0.277778	0.6	0.746479	0.085345	0.356063	0.239628	1	0	1	0	0	0	0
Coding_sg3339	Mesc	Coding_CRISPRko	Coding	TATAGAGAGCAACTTCGTCA	AGG	0	0.877551	0.61039	0.717172	0.551724	0.634409	0.777778	0.33	0.746479	0.659041	0.146062	0.825911	1	0	1	0	0	0	1
Coding_sg3383	Mesc	Coding_CRISPRko	Coding	ATTATTAACACAGACGAACT	TGG	0	0.387755	0.584416	0.59596	0.37931	0	0.466667	0.36	0.507042	0.553162	0.0665762	0.459361	0	0	0	0	0	1	0
Coding_sg3380	Mesc	Coding_CRISPRko	Coding	TGGTCATCCGAAAACTTGTC	AGG	0	0.44898	0.558442	0.181818	0.206897	0	0.233333	0.45	0.366197	0.258552	0.112213	0.474733	0	1	0	0	0	1	0
Coding_sg3267	Mesc	Coding_CRISPRko	Coding	CCTCTCTTGCAGGGTATGAC	CGG	0	0.836735	0.545455	0.121212	0.206897	0	0.111111	0.34	0.676056	0.473452	0.353043	0.744835	1	0	0	0	0	0	0
Coding_sg3462	Mesc	Coding_CRISPRko	Coding	GGAGCGTGTCGAGCTGAAGA	TGG	0	0.826531	0.545455	0.818182	0.517241	0.537634	0.488889	0.38	0.71831	0.618965	0.253826	0.799093	1	0	0	0	0	0	0
Coding_sg3297	Mesc	Coding_CRISPRko	Coding	CCCACATGTTCTCGAGCATA	CGG	0	0.479592	0.545455	0.242424	0.241379	0	0.1	0.51	0.239437	0.290845	0.129401	0.709929	0	0	0	0	0	1	0
Coding_sg3308	Mesc	Coding_CRISPRko	Coding	GTTAAAGGCAAACGTCCCTT	TGG	0	0.469388	0.493506	0.79798	0.310345	0	0.6	0.54	0.253521	0.308966	0.0460024	0.537151	0	1	0	0	1	1	0
Coding_sg3426	Mesc	Coding_CRISPRko	Coding	GCAGGCCATCTTGGACGGCT	TGG	0	0.397959	0.493506	0.393939	0.344828	0	0.688889	0.6	0.566197	0.505832	0.0503906	0.75383	0	0	0	0	0	1	0
Coding_sg3421	Mesc	Coding_CRISPRko	Coding	GCAGGATGCTGTTCGAATCA	TGG	0	0.928571	0.480519	0.333333	0.482759	0.537634	0.588889	0.34	0.774648	0.5974	0.0242293	0.61289	1	0	1	0	0	0	1
Coding_sg3463	Mesc	Coding_CRISPRko	Coding	GAGGAGGTTTTTCTACGATC	AGG	0	0.938776	0.467532	0.181818	0.482759	0	0.677778	0.59	0.169014	0.440478	0.12518	0.657182	1	1	0	0	0	0	0
Coding_sg3442	Mesc	Coding_CRISPRko	Coding	TGCCTAGGTCGGGACTGCTT	GGG	0	0.877551	0.415584	0.10101	0.413793	0	0.344444	0.58	0.802817	0.554626	0.361073	0.529813	1	0	1	0	0	0	1
Coding_sg3409	Mesc	Coding_CRISPRko	Coding	AACTTGGGGACAGCGATGTC	TGG	0	0.459184	0.415584	0.585859	0.344828	0	0.233333	0.51	0.676056	0.387873	0.0919592	0.495994	0	0	0	0	0	0	1
Coding_sg3350	Mesc	Coding_CRISPRko	Coding	GAATTTCACGCCTCAAAGTT	GGG	0	0.846939	0.402597	0.494949	0.344828	0	0.611111	0.53	0.239437	0.271707	0.105072	0.541829	1	0	0	0	0	0	0
Coding_sg3305	Mesc	Coding_CRISPRko	Coding	CTCAATGGCATCGTTCATAA	AGG	0	0.836735	0.402597	0.525253	0.413793	0.548387	0.277778	0.38	0.549296	0.218152	0.0673285	0.422818	1	1	0	0	0	1	0
Coding_sg3481	Mesc	Coding_CRISPRko	Coding	CCTTGCTGAGCGCCGCTGCC	TGG	0	0.897959	0.38961	0.585859	0.241379	0	0.122222	0.33	0.71831	0.356237	0.538465	0.718838	1	1	0	0	0	0	0
Coding_sg3387	Mesc	Coding_CRISPRko	Coding	TACAGCCAGGGAACGTCCTC	TGG	0	0.408163	0.363636	0.717172	0.344828	0	0.3	0.32	0.71831	0.359995	0.124742	0.603373	0	1	0	0	0	1	0
Coding_sg3348	Mesc	Coding_CRISPRko	Coding	GCCTTGATTTCTAAGTCCGC	TGG	0	0.418367	0.350649	0.393939	0.517241	0	0.644444	0.23	0.338028	0.348034	0.00766162	0.583831	0	0	0	0	1	1	0
Coding_sg3284	Mesc	Coding_CRISPRko	Coding	CTCCATCCTCCGCTAGGCCG	TGG	0	0.408163	0.350649	0.424242	0.689655	0	0.722222	0.33	0.690141	0.581908	0.300767	0.741321	0	0	0	0	0	0	0
Coding_sg3391	Mesc	Coding_CRISPRko	Coding	CCAAAGGATACACCGCTTTA	GGG	0	0.928571	0.311688	0.858586	0.310345	0	0.266667	0.5	0.661972	0.207065	0.0534684	0.430938	1	0	0	0	1	1	0
Coding_sg3449	Mesc	Coding_CRISPRko	Coding	GCTCCTCCACGAAGCAGTTC	AGG	0	0.806122	0.298701	0.59596	0.310345	0	0.422222	0.3	0.507042	0.462791	0.415185	0.42099	1	0	0	0	0	0	1
Coding_sg3364	Mesc	Coding_CRISPRko	Coding	TTTGAAGAAATTAGTCGCTC	TGG	0	0.397959	0.298701	0.171717	0.344828	0	0.522222	0.22	0.239437	0.30706	0.0504904	0.427123	0	0	0	0	0	1	0
Coding_sg3323	Mesc	Coding_CRISPRko	Coding	GGAAATGATGGCGGTATATT	AGG	0	0.44898	0.142857	0.616162	0.172414	0	0.277778	0.39	0.53662	0.173479	0.161305	0.416515	0	0	0	0	0	1	0
Coding_sg3313	Mesc	Coding_CRISPRko	Coding	GGCAGCAGAAGATGTGATCG	TGG	0	0.806122	0.753247	0.858586	0.448276	0	0.688889	0.32	0.676056	0.730291	0.385186	0.798816	1	0	0	0	0	1	0
Coding_sg3285	Mesc	Coding_CRISPRko	Coding	TCCACACCACGGCCTCATCA	GGG	0	0.836735	0.675325	0.555556	0.310345	0.55914	0.477778	0.31	0.633803	0.764874	0.276303	0.758847	1	0	0	0	0	0	1
Coding_sg3374	Mesc	Coding_CRISPRko	Coding	GCCATCTGCGTGCTTGTAAG	CGG	0	0.846939	0.597403	0.69697	0.413793	0.537634	0.455556	0.64	0.746479	0.638655	0.557806	0.529013	1	0	1	0	0	1	0
Coding_sg3304	Mesc	Coding_CRISPRko	Coding	AAACTTGAGCTTTCGAATCT	CGG	0	0.908163	0.493506	0.0909091	0.413793	0	0.288889	0.27	0.746479	0.217797	0.00749023	0.170137	1	0	1	0	0	1	0
Coding_sg3476	Mesc	Coding_CRISPRko	Coding	ACAATCAGCGATTTGTATGA	AGG	0	0.836735	0.480519	0.535354	0.586207	0.72043	0.611111	0.28	0.690141	0.490042	0.150872	0.535761	1	0	0	0	0	0	1
Coding_sg3288	Mesc	Coding_CRISPRko	Coding	GAGGGACCGCGACAGGTCCC	AGG	0	0.72449	0.480519	0.737374	0.517241	0	0.666667	0.61	0.816901	0.713196	0.451644	0.378758	1	1	1	1	0	1	0
Coding_sg3352	Mesc	Coding_CRISPRko	Coding	TTCCTACCATGCGGAGATCT	GGG	0	0.469388	0.441558	0.0606061	0.275862	0	0.144444	0.41	0.239437	0.436559	0.0224309	0.389811	0	0	0	0	0	1	0
Coding_sg3269	Mesc	Coding_CRISPRko	Coding	ACTGGCTGCCAGGTTTCGGC	TGG	0	0.897959	0.428571	0.353535	0.482759	0	0.7	0.26	0.816901	0.469522	0.186435	0.618426	1	0	1	0	0	0	0
Coding_sg3458	Mesc	Coding_CRISPRko	Coding	AGAACCTTTGACCGATTTTG	TGG	0	0.918367	0.363636	0.545455	0.275862	0	0.111111	0.29	0.352113	0.197068	0.37048	0.559517	1	0	0	0	1	0	0
Coding_sg3296	Mesc	Coding_CRISPRko	Coding	GGAGGAGATTTTTCGAGGTC	TGG	0	0.897959	0.337662	0.0909091	0.413793	0	0.533333	0.47	0.661972	0.217064	0.0303577	0.596956	1	0	0	0	0	1	0
Coding_sg3262	Mesc	Coding_CRISPRko	Coding	TTGGTGATACGGTCATATTT	AGG	0	0.857143	0.194805	0.020202	0.344828	0	0.177778	0.44	0.676056	0.214957	0.000769341	0.366909	1	0	0	0	0	0	1
Coding_sg3360	Mesc	Coding_CRISPRko	Coding	TCTGGAGCACAGTAGCACGG	TGG	0	0.887755	0.857143	0.909091	0.724138	0.956989	0.922222	0.63	0.943662	0.96725	0.507987	0.907024	1	0	1	0	0	1	1
Coding_sg3417	Mesc	Coding_CRISPRko	Coding	GGAGTTTGAGAGCATTCGCA	AGG	0	0.561224	0.662338	0.747475	0.413793	0.806452	0.833333	0.37	0.746479	0.595393	0.0549221	0.808306	1	0	1	0	0	0	1
Coding_sg3307	Mesc	Coding_CRISPRko	Coding	GCCATGGAGTTAAAGTTCGT	TGG	0	0.408163	0.623377	0.707071	0.310345	0	0.622222	0.25	0.690141	0.546408	0.00531381	0.498218	0	1	0	0	0	1	0
Coding_sg3320	Mesc	Coding_CRISPRko	Coding	ACTTTGTAAGGTGTATAACC	TGG	0	0.44898	0.597403	0.222222	0.448276	0	0.433333	0.39	0.253521	0.675521	0.0892664	0.614462	0	0	0	0	1	1	1
Coding_sg3407	Mesc	Coding_CRISPRko	Coding	AATCCTTTCTCATGCAGCGC	CGG	0	0.44898	0.545455	0.40404	0.586207	0	0.733333	0.22	0.605634	0.455616	0.0650074	0.530386	0	0	0	0	0	0	0
Coding_sg3371	Mesc	Coding_CRISPRko	Coding	GGTGCCACCTTCTCGTCTCA	TGG	0	0.836735	0.480519	0.333333	0.344828	0	0.488889	0.33	0.690141	0.633259	0.0767007	0.436348	1	1	0	0	0	1	0
Coding_sg3377	Mesc	Coding_CRISPRko	Coding	GAGCCCTTATCGTGGCCTCC	AGG	0	0.806122	0.454545	0.454545	0.275862	0	0.277778	0.33	0.56338	0.288487	0.312218	0.362467	1	0	0	0	0	1	0
Coding_sg3408	Mesc	Coding_CRISPRko	Coding	ATAATTTCTCGGAGCCGAAA	AGG	0	0.918367	0.38961	0.343434	0.344828	0	0.511111	0.44	0.56338	0.0908945	0.0490656	0.371722	1	0	0	1	0	0	0
Coding_sg3443	Mesc	Coding_CRISPRko	Coding	TCCCGGAGCCTGTGCGGGCG	CGG	0	0.836735	0.38961	0.575758	0.482759	0	0.455556	0.57	0.760563	0.35024	0.233815	0.650061	1	0	1	0	0	1	0
Coding_sg3312	Mesc	Coding_CRISPRko	Coding	TTTAATGGGGGCGTGGTTCT	AGG	0	0.438776	0.38961	0.494949	0.275862	0	0.1	0.52	0.507042	0.132311	0.0538036	0.211243	0	0	0	0	0	1	0
Coding_sg3271	Mesc	Coding_CRISPRko	Coding	CTGAGTCCCCTTTCGGGTTG	AGG	0	0.928571	0.376623	0.121212	0.413793	0	0.188889	0.75	0.746479	0.353268	0.110149	0.411345	1	0	1	0	0	0	0
Coding_sg3379	Mesc	Coding_CRISPRko	Coding	CCCTTCTGCCCGGAGGCAAC	AGG	0	0.571429	0.363636	0.353535	0.344828	0	0.1	0.45	0.661972	0.41151	0.15539	0.436015	1	1	0	0	0	1	0
Coding_sg3336	Mesc	Coding_CRISPRko	Coding	GTTGCTCCCATAACCGATGT	TGG	0	0.0306122	0.25974	0.212121	0.172414	0	0.266667	0.24	0.140845	0.568582	0.00349391	0.659441	0	0	0	0	0	1	0
Coding_sg3464	Mesc	Coding_CRISPRko	Coding	AGTCAGCAAATTTGTCTACG	TGG	0	0.897959	0.727273	0.777778	0.413793	0.741935	0.511111	0.17	0.591549	0.553422	0.766198	0.60085	1	1	0	0	0	0	0
Coding_sg3378	Mesc	Coding_CRISPRko	Coding	CCAGATTGCAGATTGCTTCG	GGG	0	0.867347	0.662338	0.919192	0.586207	0.55914	0.555556	0.33	0.802817	0.617838	0.683515	0.662605	1	0	1	0	0	0	0
Coding_sg3298	Mesc	Coding_CRISPRko	Coding	TTACAGATCTATAAATCGTA	AGG	0	0.479592	0.623377	0.424242	0.413793	0	0.4	0.35	0.197183	0.31496	0.168246	0.557222	0	0	0	0	0	1	0
Coding_sg3294	Mesc	Coding_CRISPRko	Coding	GCCATCTTTTTTAATCGTAT	TGG	0	0.397959	0.441558	0.010101	0.172414	0	0.344444	0.25	0.28169	0.0140671	0.00535891	0.234102	0	0	0	0	0	1	0
Coding_sg3278	Mesc	Coding_CRISPRko	Coding	GTGGCATTGCCGGAGCCTTT	CGG	0	0.397959	0.298701	0.30303	0.206897	0	0.311111	0.51	0.704225	0.189647	0.235167	0.389987	0	0	0	1	0	0	0
Coding_sg3341	Mesc	Coding_CRISPRko	Coding	CTTAACTTTGCAGGCTATTG	AGG	0	0.806122	0.25974	0.666667	0.344828	0	0.166667	0.29	0.633803	0.129941	0.275266	0.376581	1	0	0	0	0	0	0
Coding_sg3424	Mesc	Coding_CRISPRko	Coding	ATTTTTGGTGCCGTGCTTCT	TGG	0	0.806122	0.246753	0.383838	0.275862	0	0.0888889	0.52	0.732394	0.0138846	0.0302269	0.196237	1	0	0	1	0	0	0
Coding_sg3451	Mesc	Coding_CRISPRko	Coding	TGGCAGAGACTCAAACGTCT	GGG	0	0.857143	0.662338	0.282828	0.413793	0	0.533333	0.55	0.535211	0.545401	0.160477	0.633476	1	0	0	1	1	0	0
Coding_sg3485	Mesc	Coding_CRISPRko	Coding	TACTTGCTCACGGGTTTAGG	TGG	0	0.867347	0.61039	0.646465	0.413793	0	0.522222	0.48	0.676056	0.513255	0.681666	0.668558	1	0	0	0	1	0	1
Coding_sg3446	Mesc	Coding_CRISPRko	Coding	TGTCCTGAGCGAGACCTTCA	GGG	0	0.744898	0.558442	0.89899	0.344828	0.580645	0.288889	0.49	0.760563	0.375253	0.24537	0.568929	1	0	1	1	0	0	1
Coding_sg3256	Mesc	Coding_CRISPRko	Coding	TGATGTACTTGTTGTAATAC	CGG	0	0.418367	0.532468	0.010101	0.310345	0	0.233333	0.3	0.28169	0.204104	0.0574682	0.496938	0	0	0	0	0	0	0
Coding_sg3334	Mesc	Coding_CRISPRko	Coding	TGTCCTGACAGTAAAGTATC	TGG	0	0.816327	0.428571	0.272727	0.275862	0	0.111111	0.24	0.352113	0.269673	0.13445	0.494492	1	0	0	0	1	0	1
Coding_sg3345	Mesc	Coding_CRISPRko	Coding	TTCCCACTTACATTCAAACT	TGG	0	0.438776	0.415584	0.262626	0.37931	0	0.255556	0.3	0.577465	0.339338	0.0838993	0.377331	0	0	0	0	0	0	0
Coding_sg3316	Mesc	Coding_CRISPRko	Coding	AAGACAAACGACTTCAAATC	TGG	0	0.493878	0.376623	0.383838	0.344828	0	0.355556	0.27	0.0422535	0.193025	0.264617	0.435403	0	0	0	0	0	1	0
Coding_sg3459	Mesc	Coding_CRISPRko	Coding	CTCTCATCCATGAACCTACC	TGG	0	0.816327	0.363636	0.0808081	0.137931	0	0.155556	0.34	0.366197	0.240359	0.409065	0.457642	1	0	0	0	0	0	0
Coding_sg3434	Mesc	Coding_CRISPRko	Coding	AGTAGGAGCGCAGAGACTTC	TGG	0	0.734694	0.324675	0.767677	0.37931	0	0.355556	0.29	0.830986	0.411727	0.148301	0.576868	1	0	1	0	0	0	1
Coding_sg3454	Mesc	Coding_CRISPRko	Coding	AGGAAAAGCGCCGGAGGCCT	TGG	0	0.836735	0.272727	0.282828	0.413793	0	0.677778	0.49	0.352113	0.305645	0.367379	0.377256	1	0	0	0	0	0	0
Coding_sg3337	Mesc	Coding_CRISPRko	Coding	CAGAATGTCCGGCGGGTTTT	AGG	0	0.295918	0.207792	0.161616	0.137931	0	0.0444444	0.53	0.521127	0.112405	0.0425398	0.281331	0	0	0	0	0	0	0
Coding_sg3338	Mesc	Coding_CRISPRko	Coding	ACCCTGTGCCTTACTGCCGG	AGG	0	0.897959	0.675325	0.707071	0.655172	0	0.722222	0.61	0.84507	0.661903	0.318677	0.74593	1	0	1	1	0	0	0
Coding_sg3355	Mesc	Coding_CRISPRko	Coding	GAGCCCAAGACCGCCAAGCT	GGG	0	0.77551	0.584416	0.747475	0.413793	0	0.644444	0.59	0.450704	0.412635	0.387666	0.680291	1	0	0	1	0	0	0
Coding_sg3299	Mesc	Coding_CRISPRko	Coding	CCTCGATACGTGGACTACCT	GGG	0	0.459184	0.584416	0.252525	0.37931	0	0.388889	0.46	0.84507	0.365057	0.284387	0.769436	0	1	1	1	0	1	0
Coding_sg3381	Mesc	Coding_CRISPRko	Coding	CAGTGCCCACATAATGGGCG	AGG	0	0.887755	0.571429	0.474747	0.655172	0	0.755556	0.45	0.676056	0.530972	0.300432	0.663161	1	0	0	1	0	1	0
Coding_sg3317	Mesc	Coding_CRISPRko	Coding	CCCAGGAAGAACTGGCGTCA	TGG	0	0.591837	0.493506	0.505051	0.37931	0	0.455556	0.46	0.58169	0.566807	0.304643	0.689901	1	0	0	0	0	1	0
Coding_sg3268	Mesc	Coding_CRISPRko	Coding	TGCTGGGAACGCTTTCTGCC	AGG	0	0.489796	0.454545	0.484848	0.413793	0	0.333333	0.35	0.633803	0.344326	0.440343	0.351493	1	0	0	0	0	0	0
Coding_sg3452	Mesc	Coding_CRISPRko	Coding	ATACACACTGAACCGTTTCT	TGG	0	0.867347	0.298701	0.171717	0.275862	0	0.266667	0.38	0.71831	0.237928	0.00586082	0.378168	1	0	0	0	0	0	1
Coding_sg3283	Mesc	Coding_CRISPRko	Coding	CCTCTGTTTCGCTCGCTTCC	TGG	0	0.255102	0.25974	0.454545	0.448276	0	0.466667	0.31	0.253521	0.156574	0.362448	0.856795	0	0	0	1	0	0	0
Coding_sg3362	Mesc	Coding_CRISPRko	Coding	CCAAACCATAGTACACTTGA	CGG	0	0.806122	0.623377	0.585859	0.482759	0.602151	0.611111	0.36	0.169014	0.412166	0.406616	0.741816	1	0	0	0	0	1	0
Coding_sg3292	Mesc	Coding_CRISPRko	Coding	TTGAAACATATAGCTTGCTA	TGG	0	0.714286	0.519481	0.313131	0.482759	0	0.6	0.39	0.253521	0.497972	0.114316	0.581018	1	0	0	0	0	0	1
Coding_sg3315	Mesc	Coding_CRISPRko	Coding	AGATTTGAAGTCGTTTGTCT	TGG	0	0.816327	0.506494	0.0606061	0.310345	0	0.466667	0.33	0.690141	0.278542	0.00662453	0.349705	1	1	0	0	0	1	0
Coding_sg3401	Mesc	Coding_CRISPRko	Coding	TAGCATCAAAATTTGGGACC	TGG	0	0.295918	0.493506	0.141414	0.551724	0	0.377778	0.27	0.352113	0.385385	0.0403578	0.630778	0	0	0	0	0	1	0
Coding_sg3346	Mesc	Coding_CRISPRko	Coding	TCCCACTTACATTCAAACTT	GGG	0	0.492245	0.415584	0.0505051	0.413793	0	0.255556	0.16	0.0422535	0.581981	0.0454045	0.499053	0	0	0	0	0	0	0
Coding_sg3403	Mesc	Coding_CRISPRko	Coding	CTTTGACACTGCTTACGATT	TGG	0	0.785714	0.402597	0.121212	0.37931	0	0.255556	0.41	0.239437	0.197521	0.0279535	0.386245	1	0	0	0	0	1	0
Coding_sg3357	Mesc	Coding_CRISPRko	Coding	CTTCACAATCGTTTTCTTGC	CGG	0	0.77551	0.376623	0.111111	0.310345	0	0.2	0	0.507042	0.101848	0.141665	0.209647	1	0	0	0	1	0	0
Coding_sg3306	Mesc	Coding_CRISPRko	Coding	TTGGCCTCATACCTCCATTT	CGG	0	0.493265	0.324675	0.0909091	0.241379	0	0.188889	0.64	0.633803	0.334266	0.0702038	0.419875	0	0	0	0	0	1	1
Coding_sg3467	Mesc	Coding_CRISPRko	Coding	AAATCAAGGGCATACTTTAT	AGG	0	0.418367	0.233766	0.393939	0.241379	0	0.244444	0.32	0.507042	0.0866547	0.128845	0.120267	0	0	0	0	0	0	1
Coding_sg3369	Mesc	Coding_CRISPRko	Coding	AGTCAGCACGAAAATTTTAA	TGG	0	0.785714	0.207792	0.59596	0.275862	0	0.4	0.22	0.760563	0.0301384	0.0901361	0.1405	1	0	1	0	0	1	0
Coding_sg3300	Mesc	Coding_CRISPRko	Coding	CTTTCAGGCTATGAACTGAC	CGG	0	0.785714	0.584416	0.333333	0.37931	0	0.233333	0.61	0.422535	0.444186	0.17145	0.543155	1	0	0	0	0	0	0
Coding_sg3460	Mesc	Coding_CRISPRko	Coding	CTGATTGCTGTTCGTCAGGG	TGG	0	0.877551	0.571429	0.525253	0.448276	0.569892	0.666667	0.65	0.549296	0.444343	0.417816	0.697124	1	0	0	1	0	0	0
Coding_sg3396	Mesc	Coding_CRISPRko	Coding	ATAATGGTGTTCCTCACCGG	AGG	0	0.826531	0.766234	0.959596	0.493103	0.817204	0.944444	0.73	0.830986	0.795567	0.354966	0.868171	1	0	1	0	0	0	0
Coding_sg3376	Mesc	Coding_CRISPRko	Coding	ACTGCTAGTTGGAAACACTT	TGG	0	0.336735	0.584416	0.626263	0.37931	0	0.655556	0.42	0.464789	0.676978	0.0740579	0.527642	0	0	0	0	0	1	0
Coding_sg3475	Mesc	Coding_CRISPRko	Coding	TACCTTCTTGCGTCAATGTC	TGG	0	0.469388	0.324675	0.0707071	0.172414	0	0.0888889	0.44	0.577465	0.280478	0.108522	0.406712	0	0	0	0	0	0	0
Coding_sg3342	Mesc	Coding_CRISPRko	Coding	CTCACCTCTACGCTGCCTTC	AGG	0	0.683673	0.25974	0.212121	0.241379	0	0.0888889	0.24	0.338028	0.158916	0.39063	0.296974	1	0	0	0	0	0	0
Coding_sg3388	Mesc	Coding_CRISPRko	Coding	TCATTTGTATATAGGGTGCA	TGG	0	0.47551	0.545455	0.393939	0.241379	0	0.233333	0.43	0.169014	0.60547	0.191327	0.394067	0	0	0	0	0	1	0
Coding_sg3343	Mesc	Coding_CRISPRko	Coding	TCACCTCTACGCTGCCTTCA	GGG	0	0.453061	0.467532	0.737374	0.206897	0	0.177778	0.54	0.450704	0.289748	0.343431	0.337057	0	0	0	0	0	0	1
Coding_sg3428	Mesc	Coding_CRISPRko	Coding	TTTTTTAACGGTCCTGGTTT	GGG	0	0.438776	0.337662	0.020202	0.206897	0	0.0777778	0.46	0.690141	0	0.0598903	0.198817	0	0	0	0	0	0	0
Coding_sg3335	Mesc	Coding_CRISPRko	Coding	CCTTTCCCTTGCAGCTGTAC	AGG	0	0.673469	0.324675	0.040404	0.310345	0	0.2	0.48	0.464789	0.172686	0.0634471	0.736141	1	0	0	0	0	0	0
Coding_sg3347	Mesc	Coding_CRISPRko	Coding	CACCACCAACTTCGATTTCC	TGG	0	0.836735	0.272727	0.0707071	0.103448	0	0.0666667	0.2	0.394366	0.0891418	0.0790961	0.217738	1	0	0	0	1	0	0
Coding_sg3392	Mesc	Coding_CRISPRko	Coding	AAGAACATTCTGATTACGTG	AGG	0	0.755102	0.662338	0.767677	0.482759	0	0.755556	0.47	0.577465	0.504322	0.542547	0.655921	1	0	0	0	0	1	0
Coding_sg3260	Mesc	Coding_CRISPRko	Coding	CAACATTTAAATATGATCCT	GGG	0	0.475102	0.597403	0.292929	0.413793	0	0.411111	0.25	0.450704	0.413198	0.0965608	0.496818	0	0	0	0	0	0	0
Coding_sg3349	Mesc	Coding_CRISPRko	Coding	AAAAAAACTGTTCGGTTTGG	CGG	0	0.704082	0.545455	0.515152	0.310345	0	0.544444	0.58	0.28169	0.123005	0.512019	0.10512	1	1	0	0	0	0	0
Coding_sg3280	Mesc	Coding_CRISPRko	Coding	TTTAGAAAAACTTCGTCCTT	TGG	0	0.826531	0.298701	0.212121	0.37931	0	0.166667	0.36	0.507042	0.0690021	0.0464708	0.122116	1	0	0	0	0	0	0
Coding_sg3483	Mesc	Coding_CRISPRko	Coding	CAGAGTTTGTACGAGAAAAA	CGG	0	0.673469	0.415584	0.505051	0.517241	0	0.422222	0.62	0.56338	0.208425	0.00243571	0.548127	1	0	0	0	0	0	0
Coding_sg3472	Mesc	Coding_CRISPRko	Coding	GCAGAGATGCGCCTGTGTAA	CGG	0	0.642857	0.454545	0.606061	0.517241	0	0.744444	0.49	0.746479	0.483403	0.232011	0.722012	1	0	1	0	0	0	1
Coding_sg3484	Mesc	Coding_CRISPRko	Coding	GACTGTGTACGTTTGTGAGA	CGG	0	0.581633	0.649351	0.333333	0.586207	0.537634	0.655556	0.25	0.56338	0.374008	0.198304	0.725084	1	0	0	0	0	0	0
Coding_sg3440	Mesc	Coding_CRISPRko	Coding	GAGTTGGATTTCGGTTCAGA	AGG	0	0.765306	0.571429	0.626263	0.448276	0.580645	0.722222	0.58	0.352113	0.45262	0.123538	0.588202	1	0	0	0	0	0	0
Coding_sg3257	Mesc	Coding_CRISPRko	Coding	ACCCATGTCGCTCAAGTAGA	TGG	0	0.397959	0.350649	0.424242	0.37931	0	0.333333	0.44	0.169014	0.237632	0.280258	0.499732	0	0	0	0	0	0	0

## Sheet: Zebrafish
sgRNA_ID	dataset	mechanism	data_class	sequence	PAM	score	MIT	Fusi_Score	Chari_Score	SSC	Wu_CRISPR	Wang_Score	CRISPRscan	CRISPRater	DeepCas9	TUSCAN	DeepHF	CRISPOR	CHOPCHOP	CCTOP	CRISPRdirect	IDT	CRISPR_GE	CRISPick
Coding_sg3717	Zebrafish	Coding_CRISPRko	Coding	GGCTCAGACCGCATGTATCC	GGG	1	0.989796	0.493506	0.574747	0.57931	0	0.466667	0.24	0.56338	0.427834	0.112125	0.678774	1	1	0	0	0	1	1
Coding_sg3727	Zebrafish	Coding_CRISPRko	Coding	GGAAGGCGCGGCGGTGCCCG	CGG	1	0.979592	0.38961	0.989899	0.586207	0	0.844444	0.77	0.816901	0.744611	0.51442	0.701838	1	1	1	1	0	0	0
Coding_sg3702	Zebrafish	Coding_CRISPRko	Coding	GGGCGAGACACTGTACATCG	AGG	1	0.918367	0.857143	0.838384	0.758621	0.913978	0.833333	0.52	0.71831	0.855716	0.504733	0.891346	1	0	0	0	0	1	1
Coding_sg3726	Zebrafish	Coding_CRISPRko	Coding	GGACCAGACGAACCTGTTCG	GGG	1	0.969388	0.831169	0.919192	0.513793	0.655914	0.744444	0.3	0.84507	0.788822	0.667268	0.808028	1	1	1	1	1	1	0
Coding_sg3721	Zebrafish	Coding_CRISPRko	Coding	GAAAACGACGTGGCGCACCA	AGG	1	0.989796	0.727273	0.969697	0.548279	0.817204	0.811111	0.39	0.676056	0.720339	0.44376	1	1	1	0	1	0	1	0
Coding_sg3719	Zebrafish	Coding_CRISPRko	Coding	GGCTTACGATGAACCTTGTG	TGG	1	0.979592	0.688312	0.858586	0.275862	0	0.455556	0.44	0.676056	0.746369	0.64154	0.833268	1	1	0	0	0	1	1
Coding_sg3712	Zebrafish	Coding_CRISPRko	Coding	GGTCCCGTGTGCTGCTACTG	CGG	1	0.969388	0.558442	0.848485	0.517241	0	0.544444	0.56	0.71831	0.636312	0.174846	0.828514	1	1	0	0	0	0	1
Coding_sg3718	Zebrafish	Coding_CRISPRko	Coding	GGCTCTGTCCACCGAGCGCT	GGG	1	0.989796	0.467532	5484848485	0.37931	0	0.444444	0.52	0.28169	0.547639	0.11762	0.676465	1	1	0	0	0	1	1
Coding_sg3710	Zebrafish	Coding_CRISPRko	Coding	GGCTGTTCCCGAGGAAGCTC	AGG	1	0.979592	0.467532	0.30303	0.548276	0	0.711111	0.48	0.492958	0.700009	0.40413	0.798665	1	0	0	0	1	1	1
Coding_sg3711	Zebrafish	Coding_CRISPRko	Coding	GGTCTCACGTCTCCAGCCCT	TGG	1	0.959184	0.376623	0.216162	0.482759	0	0.6	0.41	0.676056	0.546911	0.0642499	0.661362	1	0	0	0	0	1	0
Coding_sg3689	Zebrafish	Coding_CRISPRko	Coding	GACGAGCCCGTGGAACAGGT	AGG	1	0.979592	0.753247	0.636364	0.482759	0.654523	0.822222	0.47	0.577465	0.721894	0.27441	0.89347	1	1	0	0	0	1	1
Coding_sg3683	Zebrafish	Coding_CRISPRko	Coding	GGTCTGTGGACTCGAAACAC	AGG	1	0.94898	0.688312	0.515152	0.655172	0	0.744444	0.59	0.605634	0.8402	0.157141	0.81634	1	1	0	0	0	1	1
Coding_sg3687	Zebrafish	Coding_CRISPRko	Coding	GGGGTGCCTTCTCCGTGGTG	CGG	1	0.979592	0.662338	0.524242	0.517241	0	0.811111	0.8	0.802817	0.672032	0.429198	0.729397	1	0	1	0	0	0	0
Coding_sg3720	Zebrafish	Coding_CRISPRko	Coding	GAGGTTCTGCTCTACCGAAC	CGG	1	0.979592	0.623377	0.562626	0.413793	0	0.6	0.73	0.647887	0.544134	0.253397	0.794396	1	0	0	1	1	1	1
Coding_sg3690	Zebrafish	Coding_CRISPRko	Coding	GGACTCAGGCTCGGTCATCC	CGG	1	0.94898	0.571429	0.464646	0.475862	0	0.477778	0.32	0.71831	0.496631	0.303752	0.689273	1	0	0	0	0	0	1
Coding_sg3692	Zebrafish	Coding_CRISPRko	Coding	GGTGGACAAATACACACGCC	TGG	1	0.959184	0.558442	0.848485	0.482759	0	0.788889	0.39	0.732394	0.662479	0.344396	0.723104	1	0	0	0	1	1	1
Coding_sg3715	Zebrafish	Coding_CRISPRko	Coding	GGATGGACCCTGAACAGTGC	TGG	1	0.959184	0.558442	0.261616	0.482759	0	0.866667	0.24	0.802817	0.717153	0.157625	0.812379	1	0	1	0	1	1	1
Coding_sg3694	Zebrafish	Coding_CRISPRko	Coding	GACACACGGATGATCTGGTA	AGG	1	0.928571	0.519481	0.626263	0.344828	0	0.644444	0.6	0.521127	0.647506	0.326661	0.759808	1	0	0	0	1	1	1
Coding_sg3693	Zebrafish	Coding_CRISPRko	Coding	GGATCATATTCAAGGGATCA	TGG	1	0.959184	0.493506	0.626263	0.575862	0	0.588889	0.21	0.492958	0.67545	0.0683379	0.574204	1	0	0	0	0	1	1
Coding_sg3713	Zebrafish	Coding_CRISPRko	Coding	GGCTCAGACAGCCTGCCATT	GGG	1	0.479592	0.376623	0.787879	0.37931	0	0.433333	0.36	0.492958	0.360606	0.175346	0.340035	0	1	0	0	0	1	1
Coding_sg3709	Zebrafish	Coding_CRISPRko	Coding	GGGAAGAGGGAGCACGGGCT	GGG	1	0.94898	0.285714	0.594949	0.448276	0	0.755556	0.69	0.577465	0.251273	0.339982	0.78257	1	0	0	0	1	0	0
Coding_sg3714	Zebrafish	Coding_CRISPRko	Coding	GGTTTTACCCGCTAACCCAG	AGG	1	0.94898	0.805195	0.939394	0.724138	0	0.877778	0.63	0.690141	0.756545	0.643472	0.875917	1	1	0	1	1	0	0
Coding_sg3705	Zebrafish	Coding_CRISPRko	Coding	GGGAAGGTATATAAAATCCT	GGG	1	0.94898	0.636364	0.490404	0.551724	0.817204	0.711111	0.46	0.408451	0.736865	0.507429	0.774875	1	0	0	0	1	0	1
Coding_sg3681	Zebrafish	Coding_CRISPRko	Coding	GACTGAGTACTACGAGGAGG	GGG	1	0.94898	0.571429	0.858586	0.655172	0	0.888889	0.56	0.492958	0.622229	0.265203	0.751212	1	1	0	1	1	1	1
Coding_sg3716	Zebrafish	Coding_CRISPRko	Coding	GAAGGATGATTCAGATATCC	AGG	1	0.94898	0.467532	0.372727	0.344828	0	0.488889	0.45	0.535211	0.41352	0.170359	0.629899	1	0	0	0	0	1	1
Coding_sg3684	Zebrafish	Coding_CRISPRko	Coding	GGAGCGGGGCATGTGGATAT	TGG	1	0.469388	0.402597	0.563636	0.513793	0	0.633333	0.67	0.760563	0.308052	0.275255	0.606218	0	0	1	0	0	1	1
Coding_sg3729	Zebrafish	Coding_CRISPRko	Coding	GGGTAATCTGAATGCTTCTT	AGG	1	0.918367	0.376623	0.0707071	0.137931	0	0.322222	0.63	0.43662	0.186127	0.0073791	0.375379	1	0	0	0	0	1	1
Coding_sg3724	Zebrafish	Coding_CRISPRko	Coding	GGCTCCTGCCAAACTGATGA	CGG	1	0.867347	0.571429	0.545455	0.448276	0	0.777778	0.25	0.591549	0.615465	0.324034	0.711856	1	0	0	0	0	1	0
Coding_sg3722	Zebrafish	Coding_CRISPRko	Coding	GGACTCGTTCGCTCTCGCTC	CGG	1	0.938776	0.558442	0.532323	0.448276	0	0.666667	0.45	0.788732	0.649808	0.51575	0.771729	1	1	1	0	0	1	1
Coding_sg3696	Zebrafish	Coding_CRISPRko	Coding	GGAAGAGTTGGTGGTCGGCT	TGG	1	0.938776	0.506494	0.552525	0.310345	0	0.644444	0.6	0.535211	0.481189	0.0687176	0.772854	1	0	0	1	1	1	1
Coding_sg3685	Zebrafish	Coding_CRISPRko	Coding	GGGGCGGCACTTCAGGGCAG	TGG	1	0.897959	0.428571	0.747475	0.689655	0	0.922222	0.78	0.788732	0.667779	0.363682	0.688695	1	0	1	0	0	1	0
Coding_sg3725	Zebrafish	Coding_CRISPRko	Coding	GGGCATCCAGCAGCTGGGTT	TGG	1	0.632653	0.350649	0.30202	0.575862	0	0.5	0.67	0.619718	0.53735	0.196048	0.701349	1	0	0	0	0	1	0
Coding_sg3686	Zebrafish	Coding_CRISPRko	Coding	GGGTTTCCAGGGTCTGCTGG	CGG	1	0.908163	0.701299	0.484848	0.586207	0.655914	0.777778	0.72	0.788732	0.565519	0.242769	0.784586	1	1	1	0	0	1	0
Coding_sg3682	Zebrafish	Coding_CRISPRko	Coding	GGCCGAGCTGAACTTTGAGG	AGG	1	0.908163	0.688312	0.737374	0.758621	0.591398	0.944444	0.5	0.802817	0.724056	0.328895	0.816521	1	0	1	0	0	0	1
Coding_sg3723	Zebrafish	Coding_CRISPRko	Coding	GGCGCAGTTTGTCCAGCTGG	CGG	1	0.897959	0.649351	0.585859	0.724138	0	0.811111	0.72	0.591549	0.693138	0.528708	0.77161	1	0	0	0	0	1	0
Coding_sg3698	Zebrafish	Coding_CRISPRko	Coding	GGCAGCGGAGACCCTGAGGG	AGG	1	0.877551	0.623377	0.979798	0.689655	0.623656	0.855556	0.68	0.71831	0.655639	0.274039	0.742891	1	0	0	0	0	1	0
Coding_sg3697	Zebrafish	Coding_CRISPRko	Coding	GAAACGGTAAAGTGGACACT	TGG	1	0.918367	0.571429	0.69697	0.37931	0	0.7	0.4	0.492958	0.676864	0.242418	0.699489	1	0	0	0	1	1	1
Coding_sg3679	Zebrafish	Coding_CRISPRko	Coding	GGCCCAGGAGGAGCCCACAC	TGG	1	0.908163	0.506494	0.878788	0.448276	0	0.677778	0.57	0.704225	0.492088	0.376138	0.539544	1	0	0	0	1	1	0
Coding_sg3699	Zebrafish	Coding_CRISPRko	Coding	GATGTGGACGGAGAGCACAG	AGG	1	0.928571	0.87013	1	0.758621	0.956989	0.944444	0.59	0.985915	0.98076	0.551358	0.904746	1	1	1	0	0	0	1
Coding_sg3695	Zebrafish	Coding_CRISPRko	Coding	GGTGGTCTGTGTATGAGTCC	AGG	1	0.867347	0.649351	0.292929	0.586207	0	0.677778	0.61	0.774648	0.668661	0.0595908	0.818524	1	1	1	1	0	1	1
Coding_sg3730	Zebrafish	Coding_CRISPRko	Coding	GGCAGGATGTCAGCCAGAGG	AGG	1	0.511837	0.636364	0.959596	0.793103	0.763441	0.911111	0.68	0.760563	0.60782	0.320709	0.779798	1	0	1	0	0	1	0
Coding_sg3728	Zebrafish	Coding_CRISPRko	Coding	GAGGGCGAGACAAAGACATC	TGG	1	0.765306	0.506494	0.818182	0.448276	0	0.633333	0.43	0.704225	0.494361	0.206188	0.678578	1	0	0	0	0	1	1
Coding_sg3701	Zebrafish	Coding_CRISPRko	Coding	GGGAAGTTTGTCCAGAGCAG	AGG	1	0.887755	0.649351	0.89899	0.689655	0.55914	0.955556	0.52	0.661972	0.568346	0.376656	0.800351	1	0	0	0	1	1	1
Coding_sg3707	Zebrafish	Coding_CRISPRko	Coding	GGATGTTGAGGAGGGATCAG	AGG	1	0.887755	0.571429	1	0.551724	0	0.811111	0.6	0.746479	0.709841	0.743977	0.800077	1	0	1	0	0	1	0
Coding_sg3706	Zebrafish	Coding_CRISPRko	Coding	GAGGGTTTGTGGGTGATGTA	TGG	1	0.795918	0.428571	0.505051	0.424138	0	0.466667	0.63	0.704225	0.452693	0.193608	0.759108	1	0	0	0	1	1	0
Coding_sg3704	Zebrafish	Coding_CRISPRko	Coding	GGACAGCCGACTGAGCGAGC	AGG	1	0.744898	0.545455	0.666667	0.62069	0	0.811111	0.4	0.676056	0.697905	0.512059	0.818327	1	0	0	0	0	1	1
Coding_sg3691	Zebrafish	Coding_CRISPRko	Coding	GGGAAAAGCGAGAGAAACCG	AGG	1	0.806122	0.701299	0.959596	0.724138	0.892473	0.966667	0.53	0.464789	0.872623	0.383579	0.899472	1	0	0	0	0	1	1
Coding_sg3700	Zebrafish	Coding_CRISPRko	Coding	GGTCAAAACTCAGACAGGTC	AGG	1	0.408163	0.61039	0.69697	0.482759	0	0.666667	0.4	0.633803	0.557392	0.23686	0.728994	0	0	0	0	0	1	1
Coding_sg3703	Zebrafish	Coding_CRISPRko	Coding	GAAAGGGAAAATGAAGCCGT	TGG	1	0.877551	0.649351	0.727273	0.758621	0	0.911111	0.65	0.605634	0.750906	0.238583	0.749266	1	0	0	0	1	1	1
Coding_sg3708	Zebrafish	Coding_CRISPRko	Coding	GAGATAAAGAGCGAGCACAA	AGG	1	0.806122	0.779221	0.969697	0.586207	0.860215	0.866667	0.6	0.619718	0.825221	0.311219	0.851683	1	1	0	0	0	1	1
Coding_sg3680	Zebrafish	Coding_CRISPRko	Coding	GGACGGTGTGGCAGCATTTG	AGG	1	0.530612	0.441558	0.878788	0.310345	0	0.533333	0.62	0.84507	0.475675	0.778464	0.644863	1	1	1	1	1	1	0
Coding_sg3688	Zebrafish	Coding_CRISPRko	Coding	GGAGGGAAAGGAGAGAAGGT	GGG	1	0.183673	0.532468	0.969697	0.62069	0	0.9	0.45	0.802817	0.76133	0.33198	0.815926	0	0	1	0	1	1	1
Coding_sg3776	Zebrafish	Coding_CRISPRko	Coding	GGGAGTCTTACCCTACGGCG	TGG	0	0.989796	0.675325	0.89899	0.724138	0	0.433333	0.6	0.56338	0.619724	0.452961	0.837108	1	1	0	0	0	0	0
Coding_sg3779	Zebrafish	Coding_CRISPRko	Coding	GGACACCCTTCATGGCCGAT	GGG	0	0.989796	0.675325	0.676768	0.513793	0	0.488889	0.57	0.549296	0.470057	0.232533	0.520626	1	0	0	0	0	0	1
Coding_sg3751	Zebrafish	Coding_CRISPRko	Coding	GGAGACCACGAGTACATGAC	AGG	0	0.959184	0.675325	0.646465	0.37931	0	0.588889	0.45	0.676056	0.746959	0.345243	0.915508	1	1	0	0	0	1	1
Coding_sg3761	Zebrafish	Coding_CRISPRko	Coding	AGCATCTGGGTCATCCCGAA	AGG	0	0.979592	0.649351	0.727273	0.344828	0.709677	0.366667	0.6	0.577465	0.442616	0.294651	0.630784	1	0	0	1	0	1	1
Coding_sg3756	Zebrafish	Coding_CRISPRko	Coding	AGATCGCAGCGGTGGCGATA	TGG	0	0.989796	0.532468	0.69697	0.575862	0	0.444444	0.45	0.56338	0.510221	0.197085	0.483188	1	1	0	1	0	1	1
Coding_sg3752	Zebrafish	Coding_CRISPRko	Coding	GGACGACCGTCTCTCTCACC	TGG	0	0.938776	0.532468	0.191919	0.413793	0	0.588889	0.29	0.746479	0.696761	0.145995	0.756476	1	0	1	0	0	1	0
Coding_sg3742	Zebrafish	Coding_CRISPRko	Coding	GGGCCGTACAACCTATGAAC	TGG	0	0.989796	0.428571	0.262626	0.551724	0	0.788889	0.33	0.478873	0.699116	0.261615	0.785704	1	1	0	1	1	1	1
Coding_sg3763	Zebrafish	Coding_CRISPRko	Coding	GGACGTCCATCCGCAACATT	CGG	0	0.979592	0.402597	0.40404	0.413793	0	0.455556	0.4	0.633803	0.21724	0.036714	0.490158	1	1	0	0	0	1	0
Coding_sg3787	Zebrafish	Coding_CRISPRko	Coding	GGTGGGAGTGTCGGGACGCT	CGG	0	0.979592	0.298701	0.747475	0.37931	0	0.5	0.75	0.676056	0.372346	0.251126	0.10512	1	0	0	0	0	0	0
Coding_sg3781	Zebrafish	Coding_CRISPRko	Coding	GGTCCTGCTCGTTGGATTTC	TGG	0	0.979592	0	0.10101	0.0344828	0	0.0888889	0.09	0.591549	0.0616429	0.0875812	0.253427	1	1	0	0	0	0	0
Coding_sg3786	Zebrafish	Coding_CRISPRko	Coding	GGCAGCTCCGGGTCCCAACA	CGG	0	0.979592	0.649351	0.40404	0.448276	0.602151	0.488889	0.56	0.661972	0.576129	0.37124	0.720376	1	0	0	0	0	0	0
Coding_sg3788	Zebrafish	Coding_CRISPRko	Coding	GAGATCCTGGACTGTGCCGC	TGG	0	0.959184	0.532468	0.434343	0.548276	0	0.766667	0.47	0.549296	0.644812	0.440191	0.692058	1	0	0	0	0	1	1
Coding_sg3775	Zebrafish	Coding_CRISPRko	Coding	GGAGTCCTTTGACCTGGCTC	AGG	0	0.969388	0.493506	0.40404	0.448276	0	0.755556	0.59	0.816901	0.651361	0.120704	0.670331	1	0	1	0	1	1	0
Coding_sg3784	Zebrafish	Coding_CRISPRko	Coding	GGAGATGGTCTGGGCGAAGC	AGG	0	0.938776	0.480519	0.565657	0.37931	0	0.666667	0.61	0.577465	0.65124	0.127328	0.795982	1	0	0	1	0	0	0
Coding_sg3733	Zebrafish	Coding_CRISPRko	Coding	AGTTCTTACTATCATCCACA	GGG	0	0.928571	0.792208	0.646465	0.482759	0.892473	0.588889	0.31	0.492958	0.716492	0.191571	0.756295	1	1	0	0	1	1	1
Coding_sg3773	Zebrafish	Coding_CRISPRko	Coding	GGCCCTCATGACACTACTGA	TGG	0	0.918367	0.714286	0.69697	0.448276	0.623656	0.811111	0.26	0.619718	0.609994	0.215492	0.769321	1	1	0	0	0	0	0
[truncated: 43 more rows]

## Sheet: Huh7.5
sgRNA_ID	dataset	mechanism	data_class	sequence	PAM	score	MIT	Fusi_Score	Chari_Score	SSC	Wu_CRISPR	Wang_Score	CRISPRscan	CRISPRater	DeepCas9	TUSCAN	DeepHF	CRISPOR	CHOPCHOP	CCTOP	CRISPRdirect	IDT	CRISPR_GE	CRISPick	CRISPOR	CHOPCHOP	CCTOP	CRISPRdirect	IDT	CRISPR_GE	CRISPick
[truncated: 807 more rows]

[truncated: 2 more sheets: iPSC, MCF7]
