# Supplementary material for: CRISPRlnc: a machine learning method for lncRNA-specific single-guide RNA design of CRISPR/Cas9 system
Source: Brief Bioinform. 2024 Feb 29;25(2):bbae066. doi: 10.1093/bib/bbae066 (PMC10905519; doi:10.1093/bib/bbae066)
Supplement: Table_S3_Confusion_matrix_and_F1_score_for_all_tools_bbae066 [file table_s3_confusion_matrix_and_f1_score_for_all_tools_bbae066.xlsx]

## Sheet: Coding_CRISPRko
tools	TP	FP	TN	FN	Precision	Sensivity	FPR	Accuracy	F1
CRISPOR	1163	294	437	450	0.798216	0.721017	0.402189	0.682594	0.757655
CHOPCHOP	490	160	571	1123	0.753846	0.303782	0.218878	0.452645	0.433053
CCTOP	569	118	613	1044	0.828239	0.352759	0.161423	0.504266	0.494783
CRISPRdirect	199	64	667	1414	0.756654	0.123373	0.0875513	0.369454	0.212154
IDT	390	55	676	1223	0.876404	0.241785	0.0752394	0.454778	0.379009
CRISPR_GE	1333	287	444	280	0.82284	0.82641	0.392613	0.758106	0.824621
CRISPick	352	113	618	1261	0.756989	0.218227	0.154583	0.413823	0.338787
MIT	1160	288	443	453	0.801105	0.719157	0.393981	0.683874	0.757922
Fusi_Score	1344	244	487	269	0.846348	0.83323	0.333789	0.781143	0.839738
Chari_Score	1105	255	476	508	0.8125	0.685059	0.348837	0.674488	0.743357
SSC	1073	113	618	540	0.904722	0.66522	0.154583	0.721416	0.766702
Wu_CRISPR	540	83	648	1073	0.866774	0.33478	0.113543	0.506826	0.483005
Wang_Score	1348	197	534	265	0.872492	0.83571	0.269494	0.802901	0.853705
CRISPRscan	920	268	463	693	0.774411	0.570366	0.366621	0.590017	0.656908
CRISPRater	1494	587	144	119	0.717924	0.926224	0.80301	0.698805	0.808879
DeepHF	1560	315	416	53	0.832	0.967142	0.430917	0.843003	0.894495
DeepCas9	1347	179	552	266	0.8827	0.83509	0.24487	0.810154	0.858235
TUSCAN	262	41	690	1351	0.864686	0.16243	0.0560876	0.406143	0.273486

## Sheet: NonCoding_CRISPRko
tools	TP	FP	TN	FN	Precision	Sensivity	FPR	Accuracy	F1
CRISPOR	485	205	58	59	0.702899	0.891544	0.779468	0.672862	0.786062
CHOPCHOP	120	29	234	424	0.805369	0.220588	0.110266	0.438662	0.34632
CCTOP	181	63	200	363	0.741803	0.332721	0.239544	0.472119	0.459391
CRISPRdirect	45	15	248	499	0.75	0.0827206	0.0570342	0.363073	0.149007
IDT	84	10	253	460	0.893617	0.154412	0.0380228	0.417596	0.263323
CRISPR_GE	425	154	109	119	0.734024	0.78125	0.585551	0.66171	0.756901
CRISPick	188	8	255	356	0.959184	0.345588	0.0304183	0.548947	0.508108
MIT	485	205	58	59	0.702899	0.891544	0.779468	0.672862	0.786062
Fusi_Score	462	159	104	82	0.743961	0.849265	0.604563	0.701363	0.793133
Chari_Score	418	136	127	126	0.754513	0.768382	0.51711	0.675341	0.761384
SSC	452	138	125	92	0.766102	0.830882	0.524715	0.714994	0.797178
Wu_CRISPR	176	47	216	368	0.789238	0.323529	0.178707	0.48575	0.458931
Wang_Score	490	143	120	54	0.774092	0.900735	0.543726	0.755886	0.832625
CRISPRscan	346	150	113	198	0.697581	0.636029	0.570342	0.568773	0.665385
CRISPRater	361	160	103	183	0.692898	0.663603	0.608365	0.574969	0.677934
DeepHF	523	257	6	21	0.670513	0.961397	0.977186	0.655514	0.79003
DeepCas9	425	204	59	119	0.675676	0.78125	0.775665	0.599752	0.724638
TUSCAN	110	28	235	434	0.797101	0.202206	0.106464	0.427509	0.322581

## Sheet: NonCoding_CRISPRi
tools	TP	FP	TN	FN	Precision	Sensivity	FPR	Accuracy	F1
CRISPOR	373	158	69	103	0.702448	0.783613	0.696035	0.628734	0.740814
CHOPCHOP	126	65	162	350	0.659686	0.264706	0.286344	0.409673	0.377811
CCTOP	123	41	186	353	0.75	0.258403	0.180617	0.439545	0.384375
CRISPRdirect	22	3	224	454	0.88	0.0462185	0.0132159	0.349929	0.0878244
IDT	88	14	213	388	0.862745	0.184874	0.061674	0.428165	0.304498
CRISPR_GE	350	112	115	126	0.757576	0.735294	0.493392	0.661451	0.746269
CRISPick	227	11	216	249	0.953782	0.476891	0.0484581	0.630156	0.635854
MIT	373	159	68	103	0.701128	0.783613	0.700441	0.627312	0.740079
Fusi_Score	357	148	79	119	0.706931	0.75	0.651982	0.620199	0.727829
Chari_Score	306	123	104	170	0.713287	0.642857	0.54185	0.583215	0.676243
SSC	297	133	94	179	0.690698	0.62395	0.585903	0.556188	0.655629
Wu_CRISPR	102	22	205	374	0.822581	0.214286	0.0969163	0.4367	0.34
Wang_Score	348	136	91	128	0.719008	0.731092	0.599119	0.624467	0.725
CRISPRscan	294	131	96	182	0.691765	0.617647	0.577093	0.554765	0.652608
CRISPRater	285	136	91	191	0.67696	0.598739	0.599119	0.534851	0.635452
DeepHF	415	199	28	61	0.675896	0.871849	0.876652	0.630156	0.761468
DeepCas9	341	194	33	135	0.637383	0.716387	0.854626	0.532006	0.67458
TUSCAN	71	85	142	405	0.455128	0.14916	0.374449	0.302987	0.224684
Since the negative dataset of NonCoding_CRISPRi was too small, it was properly amplified to ensure the balance of the test.
