# Supplementary material for: CRISPRlnc: a machine learning method for lncRNA-specific single-guide RNA design of CRISPR/Cas9 system
Source: Brief Bioinform. 2024 Feb 29;25(2):bbae066. doi: 10.1093/bib/bbae066 (PMC10905519; doi:10.1093/bib/bbae066)
Supplement: Table_S4_Feature_details_and_information_gain_values_bbae066 [file table_s4_feature_details_and_information_gain_values_bbae066.xlsx]

## Sheet: Sheet1
features	CRISPRko	CRISPRi	description
position_1	0.02631	0.0339724	base composition of position 1
position_2	0.0365509	0.0278685	base composition of position 2
position_3	0.0211596	0.0198657	base composition of position 3
position_4	0.045686	0.0377388	base composition of position 4
position_5	0.0440645	0.0292839	base composition of position 5
position_6	0.0207819	0.043293	base composition of position 6
position_7	0.0431185	0.0284466	base composition of position 7
position_8	0.031927	0.0163147	base composition of position 8
position_9	0.0264283	0.0294015	base composition of position 9
position_10	0.0240583	0.0577018	base composition of position 10
position_11	0.0213512	0.0188274	base composition of position 11
position_12	0.0371595	0.0379524	base composition of position 12
position_13	0.0267403	0.0396912	base composition of position 13
position_14	0.0384879	0.0270337	base composition of position 14
position_15	0.026069	0.0501675	base composition of position 15
position_16	0.0302386	0.0355181	base composition of position 16
position_17	0.0310954	0.0237535	base composition of position 17
position_18	0.0296829	0.0235673	base composition of position 18
position_19	0.0235033	0.0298013	base composition of position 19
position_20	0.026411	0.0546194	base composition of position 20
GC%	0.026411	0.0296061	GC content of the whole sequence
0_10ntGC%	0.0404623	0.0190649	GC content of 0-10nt
10_20ntGC%	0.0406288	0.0378621	GC content of 10-20nt
0_5ntGC%	0.0336197	0.0213259	GC content of 0-5nt
5_10ntGC%	0.0256552	0.0288386	GC content of 5-10nt
10_15ntGC%	0.0349064	0.040607	GC content of 10-15nt
15_20ntGC%	0.0247178	0.0266632	GC content of 10-15nt
free_energy	0.0467812	0.0301079	minimum free energy
stem	0.0312848	0.0374634	stem organization in the secondary structure
hairpin	0.0368971	0.0446569	hairpin organization in the secondary structure
free_chain	0.0297221	0.0189856	Free chain organization in the secondary structure
