# Supplementary material for: CRISPRlnc: a machine learning method for lncRNA-specific single-guide RNA design of CRISPR/Cas9 system
Source: Brief Bioinform. 2024 Feb 29;25(2):bbae066. doi: 10.1093/bib/bbae066 (PMC10905519; doi:10.1093/bib/bbae066)
Supplement: Table_S5_CRISPRlnc_train_datasets_and_test_datasets_bbae066 [file table_s5_crisprlnc_train_datasets_and_test_datasets_bbae066.xlsx]

## Sheet: CRISPRko_train
sgRNA_ID	dataset	mechanism	data_class	sequence	PAM	label
NonCoding_sg1000	Huh7.5	CRISPRko	NonCoding	GTCAGGCCGAGGTCCTGCAG	TGG	1
NonCoding_sg1001	Huh7.5	CRISPRko	NonCoding	CTGCACTCGAGTCTTGCGGG	TGG	1
NonCoding_sg1002	Huh7.5	CRISPRko	NonCoding	TGCCGGTCTCCAGCATCAGG	AGG	1
NonCoding_sg1003	Huh7.5	CRISPRko	NonCoding	GGGATTCTGAAGCCATTAGG	TGG	1
NonCoding_sg1004	Huh7.5	CRISPRko	NonCoding	CGTAGGTGGGTGAGGGGCGG	TGG	1
NonCoding_sg1005	Huh7.5	CRISPRko	NonCoding	GTGACCGTGTGTTTCAGAAG	AGG	1
NonCoding_sg1006	Huh7.5	CRISPRko	NonCoding	GGGAAGCTCTTGGCACGACC	AGG	1
NonCoding_sg1007	Huh7.5	CRISPRko	NonCoding	GCCTCCATGGCGGTGGCCTG	AGG	1
NonCoding_sg1008	Huh7.5	CRISPRko	NonCoding	CCTGCCGTCCCCTGTGACCG	GGG	1
NonCoding_sg1009	Huh7.5	CRISPRko	NonCoding	AGGGGGCCGTGAAGATGGGG	AGG	1
NonCoding_sg1010	Huh7.5	CRISPRko	NonCoding	CGTGCCAAGAGCTTCCCTGG	AGG	1
NonCoding_sg1011	Huh7.5	CRISPRko	NonCoding	GTGGGGGGACGACAGCCGCC	AGG	1
NonCoding_sg1012	Huh7.5	CRISPRko	NonCoding	TGCCCTGTTTAGTCCCTCGG	TGG	1
NonCoding_sg1013	Huh7.5	CRISPRko	NonCoding	CAAGCCCCGGTCACAGGGGA	CGG	1
NonCoding_sg1014	Huh7.5	CRISPRko	NonCoding	GGGTCTCCAAGCTAGTCTGC	AGG	1
NonCoding_sg1015	Huh7.5	CRISPRko	NonCoding	TAATGCTCTAGAGTCCCCCT	GGG	1
NonCoding_sg1016	Huh7.5	CRISPRko	NonCoding	TGCAGGTGCGGGACGGGTCG	GGG	1
NonCoding_sg1017	Huh7.5	CRISPRko	NonCoding	CAGAAAGATTAATAGTTCAG	TGG	1
NonCoding_sg1018	Huh7.5	CRISPRko	NonCoding	GGGACTCTAGAGCATTAGGC	AGG	1
NonCoding_sg1019	Huh7.5	CRISPRko	NonCoding	GAGCTTCCCTGGAGGAGCGG	AGG	1
NonCoding_sg1020	Huh7.5	CRISPRko	NonCoding	CAGGATTGCAAGCAGTGCGA	GGG	1
NonCoding_sg1021	Huh7.5	CRISPRko	NonCoding	CTGGGGAGCAGCGGGATCCG	GGG	1
NonCoding_sg1022	Huh7.5	CRISPRko	NonCoding	AGTCGAGTCGTTGGGAGAGA	GGG	1
NonCoding_sg1023	Huh7.5	CRISPRko	NonCoding	ATCTGGCGAGAGCAGTCGGG	AGG	1
NonCoding_sg1024	Huh7.5	CRISPRko	NonCoding	CCAGCCCGCTGAGCGCTCAG	CGG	1
NonCoding_sg1025	Huh7.5	CRISPRko	NonCoding	GCGGGGTGGCCTCGACCCAG	CGG	1
NonCoding_sg1026	Huh7.5	CRISPRko	NonCoding	CAGACCGAGGGAGATAACGG	GGG	1
NonCoding_sg1027	Huh7.5	CRISPRko	NonCoding	GACCCCCGCCTGGAACGCAG	TGG	1
NonCoding_sg1028	Huh7.5	CRISPRko	NonCoding	CTGGCGCCCCGGGAAGCCCG	CGG	1
NonCoding_sg1029	Huh7.5	CRISPRko	NonCoding	GAGGGGGCAAGTGCGAGGAG	AGG	1
NonCoding_sg1030	Huh7.5	CRISPRko	NonCoding	ACCGAGGGAGATAACGGGGG	AGG	1
NonCoding_sg1031	Huh7.5	CRISPRko	NonCoding	TGAGGGCAAGGAATATACAA	AGG	1
NonCoding_sg1032	Huh7.5	CRISPRko	NonCoding	TCCCATGGAAAAATGGCACC	AGG	1
NonCoding_sg1033	Huh7.5	CRISPRko	NonCoding	ACCGTAAGGGCGGGCCCAGG	GGG	1
NonCoding_sg1034	Huh7.5	CRISPRko	NonCoding	CTGGTAACACTCAGATGCAG	AGG	1
NonCoding_sg1035	Huh7.5	CRISPRko	NonCoding	GATCCCGGTCAGGCAGAAAG	AGG	1
NonCoding_sg1036	Huh7.5	CRISPRko	NonCoding	TTCAGGAGATGACACTCCTG	TGG	1
NonCoding_sg1037	Huh7.5	CRISPRko	NonCoding	GCCACCTCAGCCTCTGCCGG	GGG	1
NonCoding_sg1038	Huh7.5	CRISPRko	NonCoding	TCAAATGGCTATCAGGGGCG	GGG	1
NonCoding_sg1039	Huh7.5	CRISPRko	NonCoding	GCCCTAGTCCGCTGCTCCGG	AGG	1
NonCoding_sg1040	Huh7.5	CRISPRko	NonCoding	ACAAGGCTATCTTCATGTGA	AGG	1
NonCoding_sg1041	Huh7.5	CRISPRko	NonCoding	ATCTGAAAGTAATCTATGGG	TGG	1
NonCoding_sg1042	Huh7.5	CRISPRko	NonCoding	GACACGATCGTAGGAACCGG	AGG	1
NonCoding_sg1043	Huh7.5	CRISPRko	NonCoding	TTTGAGTAAATTTGAGGGCA	AGG	1
NonCoding_sg1044	Huh7.5	CRISPRko	NonCoding	GAGGGAATCCAAACGCAGGG	CGG	1
NonCoding_sg1045	Huh7.5	CRISPRko	NonCoding	TTGGGACAATCCTGAGGGCC	TGG	1
NonCoding_sg1046	Huh7.5	CRISPRko	NonCoding	CAAACGCAGGGCGGGGAGGC	AGG	1
NonCoding_sg1047	Huh7.5	CRISPRko	NonCoding	GGTACTGAGCGGGGCCCGGG	TGG	1
NonCoding_sg1048	Huh7.5	CRISPRko	NonCoding	GCGTCGCTGAGCTGGCGGGC	GGG	1
NonCoding_sg1049	Huh7.5	CRISPRko	NonCoding	TATCAAATGGCTATCAGGGG	CGG	1
NonCoding_sg1050	Huh7.5	CRISPRko	NonCoding	CCAACTGGGCTGATCCCAGG	GGG	1
NonCoding_sg1051	Huh7.5	CRISPRko	NonCoding	GTAACACTCAGATGCAGAGG	TGG	1
NonCoding_sg1052	Huh7.5	CRISPRko	NonCoding	GCAAGAGTCGGCCATTCAGG	AGG	1
NonCoding_sg1053	Huh7.5	CRISPRko	NonCoding	ATCAGGACCAGCTCGGGCAG	GGG	1
NonCoding_sg1054	Huh7.5	CRISPRko	NonCoding	CCCCATCTTACTGCAAGGCC	AGG	1
NonCoding_sg1055	Huh7.5	CRISPRko	NonCoding	GTGCCTCTTGGCTCTCCAGT	CGG	1
NonCoding_sg1056	Huh7.5	CRISPRko	NonCoding	GAGGCAGTGATAGATGATGG	TGG	1
NonCoding_sg1057	Huh7.5	CRISPRko	NonCoding	GCCCAGACATCCGCAGCCCG	AGG	1
NonCoding_sg1058	Huh7.5	CRISPRko	NonCoding	GAGGTAACAGAGTGGCCCCG	GGG	1
NonCoding_sg1059	Huh7.5	CRISPRko	NonCoding	GGCGCCTGGATGCCGGCCCG	GGG	1
NonCoding_sg1060	Huh7.5	CRISPRko	NonCoding	CTGGGTGTGAGGTCCCGCAG	TGG	1
NonCoding_sg1061	Huh7.5	CRISPRko	NonCoding	CGGGTACCGAGAGTAGGTGG	AGG	1
NonCoding_sg1062	Huh7.5	CRISPRko	NonCoding	CCGCCCCTCCTAGCCAGCTG	AGG	1
NonCoding_sg1063	Huh7.5	CRISPRko	NonCoding	GAACAAACGTCTATTAAGGA	AGG	1
NonCoding_sg1064	Huh7.5	CRISPRko	NonCoding	CCAAGCATCTGAAGATTGGG	AGG	1
NonCoding_sg1065	Huh7.5	CRISPRko	NonCoding	CATCGTGAGTCCTGTCCGAG	CGG	1
NonCoding_sg1066	Huh7.5	CRISPRko	NonCoding	AGGGACCGAACATTTCACCC	AGG	1
NonCoding_sg1067	Huh7.5	CRISPRko	NonCoding	CTGGGGCGGCCGTGGGCCGA	GGG	1
NonCoding_sg1068	Huh7.5	CRISPRko	NonCoding	GATGGAACACCACAAAATGC	TGG	1
NonCoding_sg1069	Huh7.5	CRISPRko	NonCoding	CGAGCTTGTAGTATAGGCCT	GGG	1
NonCoding_sg1070	Huh7.5	CRISPRko	NonCoding	TGCTTTGCTCACCATAAAGC	AGG	1
NonCoding_sg1071	Huh7.5	CRISPRko	NonCoding	GCGAGCTGACAGCCTTGAAG	GGG	1
NonCoding_sg1072	Huh7.5	CRISPRko	NonCoding	GAACAAAGACTTCTTCTGGG	GGG	1
NonCoding_sg1073	Huh7.5	CRISPRko	NonCoding	TGTCTGCCCCTAAGAATGGG	GGG	1
NonCoding_sg1074	Huh7.5	CRISPRko	NonCoding	AACGTGGAGGACAGATGGAG	GGG	1
NonCoding_sg1075	Huh7.5	CRISPRko	NonCoding	TATGGGAGCACCTGACGGCC	AGG	1
NonCoding_sg1076	Huh7.5	CRISPRko	NonCoding	AAGGCACATGAAAGCTGCTG	AGG	1
NonCoding_sg1077	Huh7.5	CRISPRko	NonCoding	GGACAGGACAGATTAAGTAG	GGG	1
NonCoding_sg1078	Huh7.5	CRISPRko	NonCoding	GAATGAACCTTTGAGAAGGG	AGG	1
NonCoding_sg1079	Huh7.5	CRISPRko	NonCoding	ATCCCTGCTTTGCCGAAAGG	TGG	1
NonCoding_sg1080	Huh7.5	CRISPRko	NonCoding	GTTTAGAAGAGGCACGCGAG	TGG	1
NonCoding_sg1081	Huh7.5	CRISPRko	NonCoding	CCACAGGGCACACGGGCCAC	AGG	1
NonCoding_sg1082	Huh7.5	CRISPRko	NonCoding	GGTACCAGTGATGCGGGAGG	TGG	1
NonCoding_sg1083	Huh7.5	CRISPRko	NonCoding	CACTGGCACCGCCGGTGAGG	GGG	1
NonCoding_sg1084	Huh7.5	CRISPRko	NonCoding	GGCACTGGCACCGCCGGTGA	GGG	1
NonCoding_sg1085	Huh7.5	CRISPRko	NonCoding	CAAGGTACCAGTGATGCGGG	AGG	1
NonCoding_sg1086	Huh7.5	CRISPRko	NonCoding	GCGGTGCCAGTGCCGGGCTG	CGG	1
NonCoding_sg1087	Huh7.5	CRISPRko	NonCoding	CAGCCCGGCACTGGCACCGC	CGG	1
NonCoding_sg1088	Huh7.5	CRISPRko	NonCoding	CAGAGAAGAGCATTAAGACC	AGG	1
NonCoding_sg1089	Huh7.5	CRISPRko	NonCoding	GAGACACAACAGAAACCTAG	AGG	1
NonCoding_sg1090	Huh7.5	CRISPRko	NonCoding	GATGTTTATTCTTCACTGGA	TGG	1
NonCoding_sg1091	Huh7.5	CRISPRko	NonCoding	ATAGTCCACACTCTTAACCA	CGG	1
NonCoding_sg1092	Huh7.5	CRISPRko	NonCoding	GCTGTGGTGCGAGGGGCCCG	GGG	1
NonCoding_sg1093	Huh7.5	CRISPRko	NonCoding	CTAAAATTGGCAGAATACCT	GGG	1
NonCoding_sg1094	Huh7.5	CRISPRko	NonCoding	GTTAAAGAAAGGAACCCTTG	AGG	1
NonCoding_sg1095	Huh7.5	CRISPRko	NonCoding	AGGGTAAGATCATTGAGAAG	AGG	1
NonCoding_sg1096	Huh7.5	CRISPRko	NonCoding	GTTTGTGATGTGTTAGCAAC	TGG	1
NonCoding_sg1097	Huh7.5	CRISPRko	NonCoding	AGAGACTCATTCAAAAAAGG	TGG	1
NonCoding_sg1098	Huh7.5	CRISPRko	NonCoding	ACGTAGACCAGAAGCACAGG	GGG	1
NonCoding_sg1099	Huh7.5	CRISPRko	NonCoding	CAACAGAGTCCAAACGGTAG	GGG	1
NonCoding_sg1100	Huh7.5	CRISPRko	NonCoding	CTATGGCCGGGTACTGAGCG	GGG	1
NonCoding_sg1101	Huh7.5	CRISPRko	NonCoding	AGCCCAATCAATCTCGGACG	AGG	1
NonCoding_sg558	Huh7.5	CRISPRko	NonCoding	TTTAGAAGTCATATGCCCTG	AGG	1
NonCoding_sg559	Huh7.5	CRISPRko	NonCoding	CCAGAGACTTCCTGACAGGC	AGG	1
NonCoding_sg560	Huh7.5	CRISPRko	NonCoding	AAAAGGGGCAGGCCGAGTGC	TGG	1
NonCoding_sg561	Huh7.5	CRISPRko	NonCoding	TCAGTTCGCAGTGTACTCAT	GGG	1
NonCoding_sg562	Huh7.5	CRISPRko	NonCoding	GGAACTAGATGAGCACAGAC	AGG	1
NonCoding_sg563	Huh7.5	CRISPRko	NonCoding	GGCTGCGAGAGCCACCTGGC	AGG	1
NonCoding_sg564	Huh7.5	CRISPRko	NonCoding	CTCTAGCTGAGTGTGCACCG	TGG	1
NonCoding_sg565	Huh7.5	CRISPRko	NonCoding	TCGGTAATTTATCTTTACAA	AGG	1
NonCoding_sg566	Huh7.5	CRISPRko	NonCoding	GACTCGTCCTGCCACGAGAG	AGG	1
NonCoding_sg567	Huh7.5	CRISPRko	NonCoding	CCCCATTCAGCGCTAGGCTG	GGG	1
NonCoding_sg568	Huh7.5	CRISPRko	NonCoding	GGTGGACGATGTGGCTGGGC	CGG	1
NonCoding_sg569	Huh7.5	CRISPRko	NonCoding	TTGCTACAGGGAAGCGCCGT	GGG	1
NonCoding_sg570	Huh7.5	CRISPRko	NonCoding	ACTCAGGGGTAACATGGGGA	GGG	1
NonCoding_sg571	Huh7.5	CRISPRko	NonCoding	AGTACCTCAACAGTAAACAA	GGG	1
NonCoding_sg572	Huh7.5	CRISPRko	NonCoding	CTACCTTCAGGCTTCAGCAA	TGG	1
NonCoding_sg573	Huh7.5	CRISPRko	NonCoding	GGCTGGGAGGCACCGCACTA	AGG	1
NonCoding_sg574	Huh7.5	CRISPRko	NonCoding	ACTGGGACCTGAAGCGGCCG	TGG	1
NonCoding_sg575	Huh7.5	CRISPRko	NonCoding	AGTGCATGAAGCCGGAGGGA	AGG	1
NonCoding_sg576	Huh7.5	CRISPRko	NonCoding	GAGAACAGCTCTGTCAGCTG	CGG	1
NonCoding_sg577	Huh7.5	CRISPRko	NonCoding	TCCATCAGTCCTGTCTGCGC	GGG	1
NonCoding_sg578	Huh7.5	CRISPRko	NonCoding	GGATGCGAGGCTGAGTAACG	GGG	1
NonCoding_sg579	Huh7.5	CRISPRko	NonCoding	CCCTATGGCCGGGTACTGAG	CGG	1
NonCoding_sg580	Huh7.5	CRISPRko	NonCoding	GGCGGTAATGAGACTTGCTG	GGG	1
NonCoding_sg581	Huh7.5	CRISPRko	NonCoding	TTTCTCCAAAGAGAGCCGCG	AGG	1
NonCoding_sg582	Huh7.5	CRISPRko	NonCoding	CAGTACCGGCAGACACCAGG	AGG	1
NonCoding_sg583	Huh7.5	CRISPRko	NonCoding	ATGATTTCTACAGCACATCA	GGG	1
NonCoding_sg584	Huh7.5	CRISPRko	NonCoding	GTCCGGGAAGGTCTTTGTCA	AGG	1
NonCoding_sg585	Huh7.5	CRISPRko	NonCoding	ACTTGCTATTGAGATGGAAG	TGG	1
NonCoding_sg586	Huh7.5	CRISPRko	NonCoding	GTGGCCGCGTCACAGAGCCT	TGG	1
NonCoding_sg587	Huh7.5	CRISPRko	NonCoding	ATGCAATAATGCAGGGCACG	AGG	1
NonCoding_sg588	Huh7.5	CRISPRko	NonCoding	GGTCTCCCATGGCCAAGTTG	GGG	1
NonCoding_sg589	Huh7.5	CRISPRko	NonCoding	CTCAGTGAACCGAGATGGGA	GGG	1
NonCoding_sg590	Huh7.5	CRISPRko	NonCoding	GCCCGCAGCGATCTGGAGTG	CGG	1
NonCoding_sg591	Huh7.5	CRISPRko	NonCoding	TACCCAACAAGGCCCAGGGC	TGG	1
NonCoding_sg592	Huh7.5	CRISPRko	NonCoding	GGATGGATGGAATACCCACA	AGG	1
NonCoding_sg593	Huh7.5	CRISPRko	NonCoding	CAGAGAAGGATCTAACCCAA	AGG	1
NonCoding_sg594	Huh7.5	CRISPRko	NonCoding	TGAATGGGATACATACATCA	CGG	1
NonCoding_sg595	Huh7.5	CRISPRko	NonCoding	TAAAGCTAGGACTATCCCAA	TGG	1
NonCoding_sg596	Huh7.5	CRISPRko	NonCoding	GGCAGAGGGCTCCATAGGCA	AGG	1
NonCoding_sg597	Huh7.5	CRISPRko	NonCoding	GAGCTCCACAGGCTCGCTGC	AGG	1
NonCoding_sg598	Huh7.5	CRISPRko	NonCoding	TGAAAGAGGGTCATACAGGG	TGG	1
NonCoding_sg599	Huh7.5	CRISPRko	NonCoding	GCCATTAGGCTGAGCTCCAC	AGG	1
NonCoding_sg600	Huh7.5	CRISPRko	NonCoding	CAAGAAGCAGGACTTGAAAG	AGG	1
NonCoding_sg601	Huh7.5	CRISPRko	NonCoding	CTCTTTCGGAAATGGTCCCC	AGG	1
NonCoding_sg602	Huh7.5	CRISPRko	NonCoding	CCTACTGGCGCAGCAAGTTG	TGG	1
NonCoding_sg603	Huh7.5	CRISPRko	NonCoding	CTACTGCATGCTGGAAAACG	CGG	1
NonCoding_sg604	Huh7.5	CRISPRko	NonCoding	GGAGAACTTGTCTCAGGCCT	CGG	1
NonCoding_sg605	Huh7.5	CRISPRko	NonCoding	CATTGTCCCTGACAGTGGGA	AGG	1
NonCoding_sg606	Huh7.5	CRISPRko	NonCoding	TCAGTGTGGCCTTGAGCCAA	AGG	1
NonCoding_sg607	Huh7.5	CRISPRko	NonCoding	GGGGACAGCCCCTCACCGAG	CGG	1
NonCoding_sg608	Huh7.5	CRISPRko	NonCoding	CGGCCTCTCCGGGTGTGGGA	AGG	1
NonCoding_sg609	Huh7.5	CRISPRko	NonCoding	TCACAGACTACATTTGAAAG	GGG	1
NonCoding_sg610	Huh7.5	CRISPRko	NonCoding	GACAGCCCCTCACCGAGAGG	AGG	1
NonCoding_sg611	Huh7.5	CRISPRko	NonCoding	CATTCGAAGTCATACAGCCT	TGG	1
NonCoding_sg612	Huh7.5	CRISPRko	NonCoding	GACCGCCCTGGTGGTCCCCG	AGG	1
NonCoding_sg613	Huh7.5	CRISPRko	NonCoding	CCCCTCGGGGACCACCAGGG	CGG	1
NonCoding_sg614	Huh7.5	CRISPRko	NonCoding	GCCTCTCCGGGTGTGGGACG	CGG	1
NonCoding_sg615	Huh7.5	CRISPRko	NonCoding	TGGCCTCAGAGCAATCCGGG	CGG	1
NonCoding_sg616	Huh7.5	CRISPRko	NonCoding	CTGACAGTGGGAAGGTACGA	CGG	1
NonCoding_sg617	Huh7.5	CRISPRko	NonCoding	GGGACGGGGTTGGGAACCGA	CGG	1
NonCoding_sg618	Huh7.5	CRISPRko	NonCoding	CGCTCCGCTTCTCTCTACGC	GGG	1
NonCoding_sg619	Huh7.5	CRISPRko	NonCoding	CCTCCCCGGGAGTGGAGCCC	GGG	1
NonCoding_sg620	Huh7.5	CRISPRko	NonCoding	GAAGAACTCACGTATAGGAA	TGG	1
NonCoding_sg621	Huh7.5	CRISPRko	NonCoding	GCAGACCCCCGGGCCAGGCG	TGG	1
NonCoding_sg622	Huh7.5	CRISPRko	NonCoding	GTGCAGGCCACGAGACCCGA	AGG	1
NonCoding_sg623	Huh7.5	CRISPRko	NonCoding	GGGACCCACTGTACCCCAAG	AGG	1
NonCoding_sg624	Huh7.5	CRISPRko	NonCoding	GATGCCCACACCGCCCGGCC	CGG	1
NonCoding_sg625	Huh7.5	CRISPRko	NonCoding	TCAGGTGCCCCCCTGCAGGC	TGG	1
NonCoding_sg626	Huh7.5	CRISPRko	NonCoding	GCCCTTCCCTCCCCAAGGCG	TGG	1
NonCoding_sg627	Huh7.5	CRISPRko	NonCoding	CCCGGGCTCCACTCCCGGGG	AGG	1
NonCoding_sg628	Huh7.5	CRISPRko	NonCoding	AGTCCCATCCGCAACCCTCG	AGG	1
NonCoding_sg629	Huh7.5	CRISPRko	NonCoding	GTAAGCGAGGACGATCGGAG	GGG	1
NonCoding_sg630	Huh7.5	CRISPRko	NonCoding	TTGGGTTTAGAGACTGAGGG	TGG	1
NonCoding_sg631	Huh7.5	CRISPRko	NonCoding	GAGAGTTGCGGTGGCCCCGA	AGG	1
NonCoding_sg632	Huh7.5	CRISPRko	NonCoding	GCGCCGAGGGCTGCAGGACG	CGG	1
NonCoding_sg633	Huh7.5	CRISPRko	NonCoding	GGCTGGCCGTGCGCGCCGTG	GGG	1
NonCoding_sg634	Huh7.5	CRISPRko	NonCoding	CTCCGCGGGTCCCCAAGAGG	CGG	1
NonCoding_sg635	Huh7.5	CRISPRko	NonCoding	TCTCTCTACGCAGGCCCGCG	CGG	1
NonCoding_sg636	Huh7.5	CRISPRko	NonCoding	GGCGCTTGTCGCGAGCGCCG	AGG	1
NonCoding_sg637	Huh7.5	CRISPRko	NonCoding	CAGGACGCGGACCAGACTCG	CGG	1
NonCoding_sg638	Huh7.5	CRISPRko	NonCoding	TTAAGTGGTCACGGATCAGG	TGG	1
NonCoding_sg639	Huh7.5	CRISPRko	NonCoding	CTGGACTGTGTAGGTGACAG	AGG	1
NonCoding_sg640	Huh7.5	CRISPRko	NonCoding	GACACTGGCTGTGAGCCCCG	AGG	1
NonCoding_sg641	Huh7.5	CRISPRko	NonCoding	GTGGGCGTGACCTCTTCTGG	TGG	1
NonCoding_sg642	Huh7.5	CRISPRko	NonCoding	CCGGATCCGGCCGCGCCCCG	AGG	1
NonCoding_sg643	Huh7.5	CRISPRko	NonCoding	GTGTGCCCTTCTGTCTCCAG	AGG	1
NonCoding_sg644	Huh7.5	CRISPRko	NonCoding	CCTGCCTTAGCTATCTGAAG	TGG	1
NonCoding_sg645	Huh7.5	CRISPRko	NonCoding	CATTCCACTTCAGATAGCTA	AGG	1
NonCoding_sg646	Huh7.5	CRISPRko	NonCoding	GTGCATCTTCTGGGTAGAAG	AGG	1
NonCoding_sg647	Huh7.5	CRISPRko	NonCoding	TTGTGGAAGTATTAAAATCG	CGG	1
NonCoding_sg648	Huh7.5	CRISPRko	NonCoding	GAATTTGTTAGAAATGGCCA	AGG	1
NonCoding_sg649	Huh7.5	CRISPRko	NonCoding	GGGGCAGTCAGGAAGTGCAC	AGG	1
NonCoding_sg650	Huh7.5	CRISPRko	NonCoding	TGGCGCAGCCGCGTGGAAGG	AGG	1
NonCoding_sg651	Huh7.5	CRISPRko	NonCoding	GACCGGGTGTCTCAGGCCCC	AGG	1
NonCoding_sg652	Huh7.5	CRISPRko	NonCoding	GACTGCATGGCGCAGCCGCG	TGG	1
NonCoding_sg653	Huh7.5	CRISPRko	NonCoding	TGAAGGCATAGAGTCTAACA	GGG	1
NonCoding_sg654	Huh7.5	CRISPRko	NonCoding	TGGGGGCAAAGGAACTGAGC	AGG	1
NonCoding_sg655	Huh7.5	CRISPRko	NonCoding	CATCACGGCCGACCCGCACG	GGG	1
NonCoding_sg656	Huh7.5	CRISPRko	NonCoding	GCAGAGGACACGTTTGACGA	TGG	1
NonCoding_sg657	Huh7.5	CRISPRko	NonCoding	GTTCCCTCTGTGGCAGATGG	GGG	1
NonCoding_sg658	Huh7.5	CRISPRko	NonCoding	GTGGCTTTGTGGATGCCCGT	GGG	1
NonCoding_sg659	Huh7.5	CRISPRko	NonCoding	GGAACGCGCTGCTCAGCACG	TGG	1
NonCoding_sg660	Huh7.5	CRISPRko	NonCoding	CTCTGCTCCACATCCTACCC	AGG	1
NonCoding_sg661	Huh7.5	CRISPRko	NonCoding	GATAGACTCGGGTCAACGGG	TGG	1
NonCoding_sg662	Huh7.5	CRISPRko	NonCoding	GATCCCGTCTGAAAACCAAA	TGG	1
NonCoding_sg663	Huh7.5	CRISPRko	NonCoding	GTAACAGTGTGTGGCCGGAG	GGG	1
NonCoding_sg664	Huh7.5	CRISPRko	NonCoding	GCACCTGGATTACGCAGTGG	TGG	1
NonCoding_sg665	Huh7.5	CRISPRko	NonCoding	GTCCACACAATTTCAGGGAA	AGG	1
NonCoding_sg666	Huh7.5	CRISPRko	NonCoding	GCGCTTAATTAGATCTAACA	AGG	1
NonCoding_sg667	Huh7.5	CRISPRko	NonCoding	GCCTTCAAGAAACAGTCTAG	GGG	1
NonCoding_sg668	Huh7.5	CRISPRko	NonCoding	ATCTCTCATGAGCCTAGGGG	TGG	1
NonCoding_sg669	Huh7.5	CRISPRko	NonCoding	AATTCCTACAGAATGGGGGC	AGG	1
NonCoding_sg670	Huh7.5	CRISPRko	NonCoding	TTGCCTACCAGGTCCCAAAG	AGG	1
NonCoding_sg671	Huh7.5	CRISPRko	NonCoding	AATTGCTCTGGAATGCCAGG	TGG	1
NonCoding_sg672	Huh7.5	CRISPRko	NonCoding	AGCCAAAACTGGGACTAGGG	AGG	1
NonCoding_sg673	Huh7.5	CRISPRko	NonCoding	GGAACAGATTCACCACCCAG	GGG	1
NonCoding_sg674	Huh7.5	CRISPRko	NonCoding	TCTATCCACAACTCTAGCCT	TGG	1
NonCoding_sg675	Huh7.5	CRISPRko	NonCoding	GAGCGCCCAAGCTCCAGGGA	TGG	1
NonCoding_sg676	Huh7.5	CRISPRko	NonCoding	ACCCGAAGATCAGGGGCTGG	TGG	1
NonCoding_sg677	Huh7.5	CRISPRko	NonCoding	GAGCGGAGTGATTACAAGCT	AGG	1
NonCoding_sg678	Huh7.5	CRISPRko	NonCoding	GATCTGGAAGGAAAACCCAC	AGG	1
NonCoding_sg679	Huh7.5	CRISPRko	NonCoding	CTAGGCACAGATCAACTCTG	TGG	1
NonCoding_sg680	Huh7.5	CRISPRko	NonCoding	GGTTGCCGTGGAATATGTGA	AGG	1
NonCoding_sg681	Huh7.5	CRISPRko	NonCoding	GCCTGCAACCAGGCTAGTGT	AGG	1
NonCoding_sg682	Huh7.5	CRISPRko	NonCoding	GCGTGGCGTTCGTGTCGCGG	GGG	1
NonCoding_sg683	Huh7.5	CRISPRko	NonCoding	AGCGGCCGGTGGGTCAGGCT	GGG	1
NonCoding_sg684	Huh7.5	CRISPRko	NonCoding	ATCGGGGATGCTGGAACCTG	CGG	1
NonCoding_sg685	Huh7.5	CRISPRko	NonCoding	TAAGGCAGCGGGCAGCGCGC	TGG	1
NonCoding_sg686	Huh7.5	CRISPRko	NonCoding	GCGTCTTGGTCTCGGGCTGG	AGG	1
NonCoding_sg687	Huh7.5	CRISPRko	NonCoding	GCGAGTTAGGATATCTGAGA	AGG	1
NonCoding_sg688	Huh7.5	CRISPRko	NonCoding	GCTAGGGCGCCGGAGTCACG	TGG	1
NonCoding_sg689	Huh7.5	CRISPRko	NonCoding	TCTGCACGAGAAAAGTACAC	GGG	1
NonCoding_sg690	Huh7.5	CRISPRko	NonCoding	AGCGCGCTGGACAGAACGGG	AGG	1
NonCoding_sg691	Huh7.5	CRISPRko	NonCoding	GCACGCCCACAGGCTCGTGA	GGG	1
NonCoding_sg692	Huh7.5	CRISPRko	NonCoding	ACCGCGCTTACCGGGAGCCC	GGG	1
NonCoding_sg693	Huh7.5	CRISPRko	NonCoding	GAGATGTGTCCCAGAACCGA	AGG	1
NonCoding_sg694	Huh7.5	CRISPRko	NonCoding	GGACCTGGAAGTTAAAGCGA	GGG	1
NonCoding_sg695	Huh7.5	CRISPRko	NonCoding	CACTGACGCACGCGCAACGC	CGG	1
NonCoding_sg696	Huh7.5	CRISPRko	NonCoding	CTTTCCTCAACGTTACCACC	CGG	1
NonCoding_sg697	Huh7.5	CRISPRko	NonCoding	AGATTTCACAAACAGGAGGG	CGG	1
NonCoding_sg698	Huh7.5	CRISPRko	NonCoding	GTGCTGCTTACCTCTCGAAG	AGG	1
NonCoding_sg699	Huh7.5	CRISPRko	NonCoding	GTTCTTCAAGAGCTTTCCCA	GGG	1
NonCoding_sg700	Huh7.5	CRISPRko	NonCoding	GCTGATAAGATGTTTATCAG	TGG	1
NonCoding_sg701	Huh7.5	CRISPRko	NonCoding	GCTACCAGCTAAACCTGTGT	CGG	1
NonCoding_sg702	Huh7.5	CRISPRko	NonCoding	GGTGGGAAACAAGTATGATA	AGG	1
NonCoding_sg703	Huh7.5	CRISPRko	NonCoding	GCTTACTGCCAAGCAACTGA	TGG	1
NonCoding_sg704	Huh7.5	CRISPRko	NonCoding	CTCAGAGAACACTTAGATGG	GGG	1
NonCoding_sg705	Huh7.5	CRISPRko	NonCoding	GAAGGCTTCCTGGGCTCGGG	AGG	1
NonCoding_sg706	Huh7.5	CRISPRko	NonCoding	TTTCTCCCGCTGGTGTGGGG	AGG	1
NonCoding_sg707	Huh7.5	CRISPRko	NonCoding	TCATAAGGCCCAGTACGGCT	GGG	1
NonCoding_sg708	Huh7.5	CRISPRko	NonCoding	CTGAGGCCATGTATGGACTG	AGG	1
NonCoding_sg709	Huh7.5	CRISPRko	NonCoding	GTTGTGGTTAGGGCTTCAAG	TGG	1
NonCoding_sg710	Huh7.5	CRISPRko	NonCoding	GTTTCCCCTCATCCTCAGGA	GGG	1
NonCoding_sg711	Huh7.5	CRISPRko	NonCoding	CGAGGCTACATTCACAGTAG	CGG	1
NonCoding_sg712	Huh7.5	CRISPRko	NonCoding	AGTGAAACACAAAAGAACGG	AGG	1
NonCoding_sg713	Huh7.5	CRISPRko	NonCoding	GAGCCGATGAGGACTCACCT	GGG	1
NonCoding_sg714	Huh7.5	CRISPRko	NonCoding	GGAAGCATTCCAACGACCAG	GGG	1
NonCoding_sg715	Huh7.5	CRISPRko	NonCoding	AAATGGAGTTACGTTGGTGG	TGG	1
NonCoding_sg716	Huh7.5	CRISPRko	NonCoding	GATCTCATGTGGAATACAGA	AGG	1
NonCoding_sg717	Huh7.5	CRISPRko	NonCoding	GAGAGTTGGTTAATAACACC	AGG	1
NonCoding_sg718	Huh7.5	CRISPRko	NonCoding	CCTCCGCAAGGCTCTTCCTG	TGG	1
NonCoding_sg719	Huh7.5	CRISPRko	NonCoding	CCACGTCTTCATTTCTGCCG	AGG	1
NonCoding_sg720	Huh7.5	CRISPRko	NonCoding	TCGGGGCGCGGCCGGATCCG	GGG	1
NonCoding_sg721	Huh7.5	CRISPRko	NonCoding	AATCGAGTTCCCCTCAAAGC	TGG	1
NonCoding_sg722	Huh7.5	CRISPRko	NonCoding	TGGCAAGGCCAGTAAGACCA	GGG	1
NonCoding_sg723	Huh7.5	CRISPRko	NonCoding	TAGAGAGGGCCTCTAATCAA	AGG	1
NonCoding_sg724	Huh7.5	CRISPRko	NonCoding	TGAGCATCTACTGGTCCCTG	AGG	1
NonCoding_sg725	Huh7.5	CRISPRko	NonCoding	CAGCCTCAGTCAATTAGAAG	GGG	1
NonCoding_sg726	Huh7.5	CRISPRko	NonCoding	GCAAGCGCTGCCCAAGCCCA	GGG	1
NonCoding_sg727	Huh7.5	CRISPRko	NonCoding	CTCCGCAGCAGAATCAATAG	GGG	1
NonCoding_sg728	Huh7.5	CRISPRko	NonCoding	GGACATCGTCCTTTGATTAG	AGG	1
NonCoding_sg729	Huh7.5	CRISPRko	NonCoding	GTCTTGTGGATGTTCCATGG	CGG	1
NonCoding_sg730	Huh7.5	CRISPRko	NonCoding	GGCTGCGCTTTCCCGAGAGG	GGG	1
NonCoding_sg731	Huh7.5	CRISPRko	NonCoding	TTAGGCTGTAAATATTGGGA	GGG	1
NonCoding_sg732	Huh7.5	CRISPRko	NonCoding	GACATGAAATCCCAGAGGAT	AGG	1
NonCoding_sg733	Huh7.5	CRISPRko	NonCoding	TTGCTGCTGCACCTAACTGC	GGG	1
NonCoding_sg734	Huh7.5	CRISPRko	NonCoding	GGTGTGGTATAATTGAGGGA	GGG	1
NonCoding_sg735	Huh7.5	CRISPRko	NonCoding	TGGGTAATCGAAGTCATTGG	GGG	1
NonCoding_sg736	Huh7.5	CRISPRko	NonCoding	GCTGACGCGGACTACGGCAG	TGG	1
NonCoding_sg737	Huh7.5	CRISPRko	NonCoding	ACGCGGACTACGGCAGTGGA	TGG	1
NonCoding_sg738	Huh7.5	CRISPRko	NonCoding	GCAGTTAGGTGCAGCAGCAA	TGG	1
NonCoding_sg739	Huh7.5	CRISPRko	NonCoding	CTTCAAAAAACAGCTGACCG	TGG	1
NonCoding_sg740	Huh7.5	CRISPRko	NonCoding	TGCTTAACCTCAAGGTGCTG	GGG	1
NonCoding_sg741	Huh7.5	CRISPRko	NonCoding	CCTGTCAATCCAGTTGACAG	GGG	1
NonCoding_sg742	Huh7.5	CRISPRko	NonCoding	GGGCCACACCGCTTGTTCTG	AGG	1
NonCoding_sg743	Huh7.5	CRISPRko	NonCoding	GAACAGCCTGGGAAGTCCCG	GGG	1
NonCoding_sg744	Huh7.5	CRISPRko	NonCoding	TTAGCCCTGCGGGATCCCCG	AGG	1
NonCoding_sg745	Huh7.5	CRISPRko	NonCoding	TCACAGGCGGAAATTCCCAG	AGG	1
NonCoding_sg746	Huh7.5	CRISPRko	NonCoding	AATAGGGTTGTCATTTCAAG	GGG	1
NonCoding_sg747	Huh7.5	CRISPRko	NonCoding	AGCTTTGCTTATGTGGGGTG	AGG	1
NonCoding_sg748	Huh7.5	CRISPRko	NonCoding	GAAATAGAAGGAGTGGCCAC	AGG	1
NonCoding_sg749	Huh7.5	CRISPRko	NonCoding	GTGGCCGCCGGAGGGTGTGC	CGG	1
NonCoding_sg750	Huh7.5	CRISPRko	NonCoding	AACCGTTCACAACTCCCAGC	AGG	1
NonCoding_sg751	Huh7.5	CRISPRko	NonCoding	CCATCTGTTGCCCCATGGTG	GGG	1
NonCoding_sg752	Huh7.5	CRISPRko	NonCoding	CTTGGGCGCTCCCGACACCC	CGG	1
NonCoding_sg753	Huh7.5	CRISPRko	NonCoding	GGGCAAACTTTGGTCCAGGA	TGG	1
NonCoding_sg754	Huh7.5	CRISPRko	NonCoding	TCACCGCGGCCGACTGGCCA	AGG	1
NonCoding_sg755	Huh7.5	CRISPRko	NonCoding	GAGCGGTCACTGGAAATAGA	AGG	1
NonCoding_sg756	Huh7.5	CRISPRko	NonCoding	GGAGGGGTCCCATTGAGTAG	AGG	1
NonCoding_sg757	Huh7.5	CRISPRko	NonCoding	GGTATGCTGAGATTCTCCGA	TGG	1
NonCoding_sg758	Huh7.5	CRISPRko	NonCoding	CAACCTGAATTGTGAAGCAG	GGG	1
NonCoding_sg759	Huh7.5	CRISPRko	NonCoding	TGTGTCGATGCTGGGCCGAG	CGG	1
NonCoding_sg760	Huh7.5	CRISPRko	NonCoding	GCTCGAGGCCATCAGGCTCC	AGG	1
NonCoding_sg761	Huh7.5	CRISPRko	NonCoding	CAGTCAGAAACCATACCGTG	AGG	1
NonCoding_sg762	Huh7.5	CRISPRko	NonCoding	GATGCCACATGGAAAATGGG	TGG	1
NonCoding_sg763	Huh7.5	CRISPRko	NonCoding	GGAGAAAGTTGCATCAATTG	TGG	1
NonCoding_sg764	Huh7.5	CRISPRko	NonCoding	GGTTCCATGAGACTCTGGTG	AGG	1
NonCoding_sg765	Huh7.5	CRISPRko	NonCoding	CATGGGAGTAAGTAAGGTGG	TGG	1
NonCoding_sg766	Huh7.5	CRISPRko	NonCoding	TCTTGAATTAATAAAAACGC	TGG	1
NonCoding_sg767	Huh7.5	CRISPRko	NonCoding	GGACTATTGTATATAAGTCA	AGG	1
NonCoding_sg768	Huh7.5	CRISPRko	NonCoding	GGAGTTCACAGCTCATGGAC	TGG	1
NonCoding_sg769	Huh7.5	CRISPRko	NonCoding	TACAGGAACCACTGAACTAG	AGG	1
NonCoding_sg770	Huh7.5	CRISPRko	NonCoding	GATTCTGAGCAGAAACAAAG	GGG	1
NonCoding_sg771	Huh7.5	CRISPRko	NonCoding	CTCCCTGAAGAGTATTACGA	TGG	1
NonCoding_sg772	Huh7.5	CRISPRko	NonCoding	CTACCCTAGCTGGCTGGAGG	AGG	1
NonCoding_sg773	Huh7.5	CRISPRko	NonCoding	TGACCGAATACCCAATGCAA	AGG	1
NonCoding_sg774	Huh7.5	CRISPRko	NonCoding	TCTGAGGACACTGCAGTAGG	GGG	1
NonCoding_sg775	Huh7.5	CRISPRko	NonCoding	ACTCCACACTTAACACACAG	TGG	1
NonCoding_sg776	Huh7.5	CRISPRko	NonCoding	GTCCGTCTGGAATTAGAAGA	CGG	1
NonCoding_sg777	Huh7.5	CRISPRko	NonCoding	TTGTGCATACATCATTACGT	AGG	1
NonCoding_sg778	Huh7.5	CRISPRko	NonCoding	ATTCTACCCTAGCTGGCTGG	GGG	1
NonCoding_sg779	Huh7.5	CRISPRko	NonCoding	CAGGGGGATGAGTTTCAGGC	AGG	1
NonCoding_sg780	Huh7.5	CRISPRko	NonCoding	TGGCAGGGTGGTGGACCACG	AGG	1
NonCoding_sg781	Huh7.5	CRISPRko	NonCoding	TGAGATTGACAGACAGGCTG	CGG	1
NonCoding_sg782	Huh7.5	CRISPRko	NonCoding	TCTTTCATTGGGCAATCAGG	TGG	1
NonCoding_sg783	Huh7.5	CRISPRko	NonCoding	GGCGACGCCGGAGTTGCAGT	TGG	1
NonCoding_sg784	Huh7.5	CRISPRko	NonCoding	TTGGGAGATTGGTAGATACG	AGG	1
NonCoding_sg785	Huh7.5	CRISPRko	NonCoding	GGGACACGCAGGCCAGCTCT	AGG	1
NonCoding_sg786	Huh7.5	CRISPRko	NonCoding	TCTTCCCAGTAAATGGCCCG	CGG	1
NonCoding_sg787	Huh7.5	CRISPRko	NonCoding	CTTGTGGGTTTCCCACTGGG	GGG	1
NonCoding_sg788	Huh7.5	CRISPRko	NonCoding	GACGCCGGAGTTGCAGTTGG	AGG	1
NonCoding_sg789	Huh7.5	CRISPRko	NonCoding	GTGTCCTCACTCCTCACAGG	AGG	1
NonCoding_sg790	Huh7.5	CRISPRko	NonCoding	CTCACGGTACAGGAATAAAG	GGG	1
NonCoding_sg791	Huh7.5	CRISPRko	NonCoding	TTAGGTGTCTGGTCCAGAAA	AGG	1
NonCoding_sg792	Huh7.5	CRISPRko	NonCoding	GCCATGGAAATCGCGGCGGA	TGG	1
NonCoding_sg793	Huh7.5	CRISPRko	NonCoding	GCAATAATGTTCCCCTTGAG	GGG	1
NonCoding_sg794	Huh7.5	CRISPRko	NonCoding	GATTCTCTCAGCCGGGCAGT	CGG	1
NonCoding_sg795	Huh7.5	CRISPRko	NonCoding	CGGAATCTGGATTTAACCAG	GGG	1
NonCoding_sg796	Huh7.5	CRISPRko	NonCoding	ACCGCCCTTGCATTCCCACC	CGG	1
NonCoding_sg797	Huh7.5	CRISPRko	NonCoding	CCGTGGAAGTAGGACAGGGC	TGG	1
NonCoding_sg798	Huh7.5	CRISPRko	NonCoding	AAAGGTAAGAGAGCAACTCC	TGG	1
NonCoding_sg799	Huh7.5	CRISPRko	NonCoding	AGCTACCTGAAGCACCTCTG	CGG	1
NonCoding_sg800	Huh7.5	CRISPRko	NonCoding	ATCGGTCGCCATGGAAATCG	CGG	1
NonCoding_sg801	Huh7.5	CRISPRko	NonCoding	CTCACAGGAGGACCGTGCAA	AGG	1
NonCoding_sg802	Huh7.5	CRISPRko	NonCoding	GGACGCTCAGCTCAATAGAG	TGG	1
NonCoding_sg803	Huh7.5	CRISPRko	NonCoding	AGCCTTCAGGCACTCCACAG	AGG	1
NonCoding_sg804	Huh7.5	CRISPRko	NonCoding	CCGACAGCCTCTCACCTGGG	TGG	1
NonCoding_sg805	Huh7.5	CRISPRko	NonCoding	GCTGTGTTGGGCCCGCACCG	TGG	1
NonCoding_sg806	Huh7.5	CRISPRko	NonCoding	GAGTCGACCCCACGAGTGGG	TGG	1
NonCoding_sg807	Huh7.5	CRISPRko	NonCoding	TTGCAGACCCAAACACGGTG	CGG	1
NonCoding_sg808	Huh7.5	CRISPRko	NonCoding	GTGTGAAGCAGCCTACAGTG	TGG	1
NonCoding_sg809	Huh7.5	CRISPRko	NonCoding	GACCCGGTGCTCACAGCCCC	AGG	1
NonCoding_sg810	Huh7.5	CRISPRko	NonCoding	GCCCCAGGGTGTGGCATTGG	AGG	1
NonCoding_sg811	Huh7.5	CRISPRko	NonCoding	CACTTCCTAAAACAAAGCTG	CGG	1
NonCoding_sg812	Huh7.5	CRISPRko	NonCoding	CACCTTCCCTCCAAGCACAG	TGG	1
NonCoding_sg813	Huh7.5	CRISPRko	NonCoding	GACGTTTGCAGACCCAAACA	CGG	1
NonCoding_sg814	Huh7.5	CRISPRko	NonCoding	CAACGTCGCCCAGGCAGAGA	AGG	1
NonCoding_sg815	Huh7.5	CRISPRko	NonCoding	ATCCTGACGGCAGCATAAGC	AGG	1
NonCoding_sg816	Huh7.5	CRISPRko	NonCoding	CACCGTGGCTGTCCACGCAT	GGG	1
NonCoding_sg817	Huh7.5	CRISPRko	NonCoding	GCAGACCCAAACACGGTGCG	GGG	1
NonCoding_sg818	Huh7.5	CRISPRko	NonCoding	TTGTTATCTGAAGTCAGGCA	AGG	1
NonCoding_sg819	Huh7.5	CRISPRko	NonCoding	GTCCCTCGGCATGTGAGCCC	AGG	1
NonCoding_sg820	Huh7.5	CRISPRko	NonCoding	GAGATGAAGTAGGTTCAGCC	AGG	1
NonCoding_sg821	Huh7.5	CRISPRko	NonCoding	CCTGTTGCTGTCAAACACGC	TGG	1
NonCoding_sg822	Huh7.5	CRISPRko	NonCoding	CGAGGCCTGCCAATTCACGG	TGG	1
NonCoding_sg823	Huh7.5	CRISPRko	NonCoding	TTATGCAAGGGACTTTGTGT	GGG	1
NonCoding_sg824	Huh7.5	CRISPRko	NonCoding	TTTGACTGCAAGCCACCCGG	TGG	1
NonCoding_sg825	Huh7.5	CRISPRko	NonCoding	CTGCTGGCCCTGTTATGCAA	GGG	1
NonCoding_sg826	Huh7.5	CRISPRko	NonCoding	TTTCTGCAAACTACCAGCGC	TGG	1
NonCoding_sg827	Huh7.5	CRISPRko	NonCoding	GTCTGGTCCCCAACCTTCGC	AGG	1
NonCoding_sg828	Huh7.5	CRISPRko	NonCoding	TGTTAAGCTTGTTCTGGTGA	GGG	1
NonCoding_sg829	Huh7.5	CRISPRko	NonCoding	ACCACGATGTGCCTAAGTGG	GGG	1
NonCoding_sg830	Huh7.5	CRISPRko	NonCoding	ACTTGGCTCGGGAACCCCCT	GGG	1
NonCoding_sg831	Huh7.5	CRISPRko	NonCoding	CAGGCCTCGCTACTGAAGTG	CGG	1
NonCoding_sg832	Huh7.5	CRISPRko	NonCoding	CTGATAGCCCCTCTGTGGGA	AGG	1
NonCoding_sg833	Huh7.5	CRISPRko	NonCoding	TTTCTCCACCATAACGCAAG	TGG	1
NonCoding_sg834	Huh7.5	CRISPRko	NonCoding	GAGCAATGAGAGTTTGGACA	GGG	1
NonCoding_sg835	Huh7.5	CRISPRko	NonCoding	AAAGCTCCTGCAGCTAGATG	TGG	1
NonCoding_sg836	Huh7.5	CRISPRko	NonCoding	GCAATAACATGAATCAGAAC	AGG	1
NonCoding_sg837	Huh7.5	CRISPRko	NonCoding	CCAGATCCTGCCTGCAGAGA	CGG	1
NonCoding_sg838	Huh7.5	CRISPRko	NonCoding	GCGTCCAGATCTGGAGAAGC	CGG	1
NonCoding_sg839	Huh7.5	CRISPRko	NonCoding	TGGGCTGCGAGCCGAGTGGG	TGG	1
NonCoding_sg840	Huh7.5	CRISPRko	NonCoding	GAGGTTATCAACTCATCAAC	AGG	1
NonCoding_sg841	Huh7.5	CRISPRko	NonCoding	GGGAACGCGATCCGACTCGG	CGG	1
NonCoding_sg842	Huh7.5	CRISPRko	NonCoding	GACGGCGGGAAAACGAGGAC	CGG	1
NonCoding_sg843	Huh7.5	CRISPRko	NonCoding	GTCCAGATCTGGAGAAGCCG	GGG	1
NonCoding_sg844	Huh7.5	CRISPRko	NonCoding	CACCATGGCAACTCGGGCGT	CGG	1
NonCoding_sg845	Huh7.5	CRISPRko	NonCoding	GCACCGACGGCGGGAAAACG	AGG	1
NonCoding_sg846	Huh7.5	CRISPRko	NonCoding	CGTCTGCTACCCACAGCCTG	GGG	1
NonCoding_sg847	Huh7.5	CRISPRko	NonCoding	ACGCAAACAACTTAGGATGG	TGG	1
NonCoding_sg848	Huh7.5	CRISPRko	NonCoding	ATAATTACTATTTCAACCGA	TGG	1
NonCoding_sg849	Huh7.5	CRISPRko	NonCoding	GTGGCCGTGCGCCTCTGCTC	CGG	1
NonCoding_sg850	Huh7.5	CRISPRko	NonCoding	GCGGGGTCTCTGGGTGGTCG	TGG	1
NonCoding_sg851	Huh7.5	CRISPRko	NonCoding	GTCAGGGTCATCGGTAGCGG	CGG	1
NonCoding_sg852	Huh7.5	CRISPRko	NonCoding	CGTCGCCACTCTCCTGCCCC	AGG	1
NonCoding_sg853	Huh7.5	CRISPRko	NonCoding	ACGAGAAGTGACGCAGGTGA	CGG	1
NonCoding_sg854	Huh7.5	CRISPRko	NonCoding	GCCAGGAGTGTGCGGTCACG	AGG	1
NonCoding_sg855	Huh7.5	CRISPRko	NonCoding	AGCGTGGGCTGCGAGCCGAG	TGG	1
NonCoding_sg856	Huh7.5	CRISPRko	NonCoding	TGTCGCTCAGCGACAGGGCT	CGG	1
NonCoding_sg857	Huh7.5	CRISPRko	NonCoding	CAAGGCCCGGGCGGCGGCAG	GGG	1
NonCoding_sg858	Huh7.5	CRISPRko	NonCoding	CCTCGTGCAAACCCACCCCG	AGG	1
NonCoding_sg859	Huh7.5	CRISPRko	NonCoding	GGTCAGTGTCGCTCAGCGAC	AGG	1
NonCoding_sg860	Huh7.5	CRISPRko	NonCoding	CTTGATAATGCTACTTGGGC	AGG	1
NonCoding_sg861	Huh7.5	CRISPRko	NonCoding	AAGTTCTAGAAGATCATCAA	GGG	1
NonCoding_sg862	Huh7.5	CRISPRko	NonCoding	CACGTGGAGGACGCTCAGGC	AGG	1
NonCoding_sg863	Huh7.5	CRISPRko	NonCoding	GTTGTAATTGGTGATATAAG	GGG	1
NonCoding_sg864	Huh7.5	CRISPRko	NonCoding	TCTAGAAGATCATCAAGGGC	TGG	1
NonCoding_sg865	Huh7.5	CRISPRko	NonCoding	CCAATTAATAACCCCAAATG	GGG	1
NonCoding_sg866	Huh7.5	CRISPRko	NonCoding	GAGCTGCACCCTGTGTGATG	GGG	1
NonCoding_sg867	Huh7.5	CRISPRko	NonCoding	CGTGGGCTTTGCTCCTGCCT	GGG	1
NonCoding_sg868	Huh7.5	CRISPRko	NonCoding	TGATCCAGCTGCATCTGGGG	TGG	1
NonCoding_sg869	Huh7.5	CRISPRko	NonCoding	CAAATCCGGACATGACGACG	AGG	1
NonCoding_sg870	Huh7.5	CRISPRko	NonCoding	GCATTCTGGGGGCCCCACAG	GGG	1
NonCoding_sg871	Huh7.5	CRISPRko	NonCoding	CTGGACACCTTTACAATCAG	AGG	1
NonCoding_sg872	Huh7.5	CRISPRko	NonCoding	AATGAGCGTTTAGGACAACA	CGG	1
NonCoding_sg873	Huh7.5	CRISPRko	NonCoding	CTGGTGCGTCAGAATGGCCC	AGG	1
NonCoding_sg874	Huh7.5	CRISPRko	NonCoding	AAGGCAGTTACTTACAGTTG	AGG	1
NonCoding_sg875	Huh7.5	CRISPRko	NonCoding	ACCTTTCAGGATCCACAGCA	AGG	1
NonCoding_sg876	Huh7.5	CRISPRko	NonCoding	AACTGCCTTCGGCAGGGAAG	GGG	1
NonCoding_sg877	Huh7.5	CRISPRko	NonCoding	CGTGCCGACTATGCCCACCT	CGG	1
NonCoding_sg878	Huh7.5	CRISPRko	NonCoding	AAGAGATCTCGGGTGTCCGC	GGG	1
NonCoding_sg879	Huh7.5	CRISPRko	NonCoding	GGGTTATTAATTGGGGGAGC	AGG	1
NonCoding_sg880	Huh7.5	CRISPRko	NonCoding	CAGATTCTAATAAAGTCCAA	GGG	1
NonCoding_sg881	Huh7.5	CRISPRko	NonCoding	GCTTTGGAGCGACTTGGCAT	GGG	1
NonCoding_sg882	Huh7.5	CRISPRko	NonCoding	AGTGAGCAAGGCATTAGCAT	AGG	1
NonCoding_sg883	Huh7.5	CRISPRko	NonCoding	GACAGCTCATGCCTAGCCGA	AGG	1
NonCoding_sg884	Huh7.5	CRISPRko	NonCoding	AAGTGGGAGTACTGTCACTG	AGG	1
NonCoding_sg885	Huh7.5	CRISPRko	NonCoding	AAGTTGCTGAGACTTCGGGA	AGG	1
NonCoding_sg886	Huh7.5	CRISPRko	NonCoding	GTGGATATTGGCTCAAGTTG	TGG	1
NonCoding_sg887	Huh7.5	CRISPRko	NonCoding	CTTGCCCTCCCAGTACATAC	AGG	1
NonCoding_sg888	Huh7.5	CRISPRko	NonCoding	CCTTGACCCACCCAAGGCAG	GGG	1
NonCoding_sg889	Huh7.5	CRISPRko	NonCoding	CAGGAGCATAGCCACCAGGG	TGG	1
NonCoding_sg890	Huh7.5	CRISPRko	NonCoding	CCTGGCCAGCATGCATCTGG	TGG	1
NonCoding_sg891	Huh7.5	CRISPRko	NonCoding	ATGTAGACCTTCCTAAAATG	TGG	1
NonCoding_sg892	Huh7.5	CRISPRko	NonCoding	TGTAAGATCAATAAAGAAGC	TGG	1
NonCoding_sg893	Huh7.5	CRISPRko	NonCoding	CATGTGGCTGCCTCTTACTG	GGG	1
NonCoding_sg894	Huh7.5	CRISPRko	NonCoding	GGCCGCCCCCCGCTGGGTCG	AGG	1
NonCoding_sg895	Huh7.5	CRISPRko	NonCoding	CACAAAGGGGCCCTCGATAG	CGG	1
NonCoding_sg896	Huh7.5	CRISPRko	NonCoding	ACTAAATGTATTGATGGGGG	GGG	1
NonCoding_sg897	Huh7.5	CRISPRko	NonCoding	GATCCAGGCAAGCTATAACC	TGG	1
NonCoding_sg898	Huh7.5	CRISPRko	NonCoding	GGGGGTTGGATGAAGTCTGG	AGG	1
NonCoding_sg899	Huh7.5	CRISPRko	NonCoding	CTTAGAGCTAGTGGGAGGGT	TGG	1
NonCoding_sg900	Huh7.5	CRISPRko	NonCoding	GGTTAGCACAGGCGAAAGTG	TGG	1
NonCoding_sg901	Huh7.5	CRISPRko	NonCoding	GTGTGGCTAGCTCTTCCCAC	TGG	1
NonCoding_sg902	Huh7.5	CRISPRko	NonCoding	CCTAGCATGTTTGACAGGCG	GGG	1
NonCoding_sg903	Huh7.5	CRISPRko	NonCoding	GCGCCAGGATTCCCAGTGGG	TGG	1
NonCoding_sg904	Huh7.5	CRISPRko	NonCoding	GGCCCAGCCACGCATTCCAC	AGG	1
NonCoding_sg905	Huh7.5	CRISPRko	NonCoding	TTACTAGGAGAAGGGAATGG	TGG	1
NonCoding_sg906	Huh7.5	CRISPRko	NonCoding	AAGTCTGTGCTGCCTTCCGG	TGG	1
NonCoding_sg907	Huh7.5	CRISPRko	NonCoding	CGTCCAGCACGGCTGGGCCG	GGG	1
NonCoding_sg908	Huh7.5	CRISPRko	NonCoding	CTAGGGGCCGCTGGAGGTGC	AGG	1
NonCoding_sg909	Huh7.5	CRISPRko	NonCoding	AATTGGTAAAGTAATACCAA	TGG	1
NonCoding_sg910	Huh7.5	CRISPRko	NonCoding	GGTGGGGGATCATGACCTGA	AGG	1
NonCoding_sg911	Huh7.5	CRISPRko	NonCoding	GGTCCTCTCCTCATGTGCCG	TGG	1
NonCoding_sg912	Huh7.5	CRISPRko	NonCoding	CTTTGCAAACCTAGGGGTGG	AGG	1
NonCoding_sg913	Huh7.5	CRISPRko	NonCoding	GTGTTGTGCTAAACGCTGGG	AGG	1
NonCoding_sg914	Huh7.5	CRISPRko	NonCoding	AAGGAATCCACAGCTGACGG	TGG	1
NonCoding_sg915	Huh7.5	CRISPRko	NonCoding	GAACTGAACTTAGCTCGACG	GGG	1
NonCoding_sg916	Huh7.5	CRISPRko	NonCoding	GGTCTTAACAGGGAAGAGAG	AGG	1
NonCoding_sg917	Huh7.5	CRISPRko	NonCoding	CGTAGCTCTGGACTGCTGGG	TGG	1
NonCoding_sg918	Huh7.5	CRISPRko	NonCoding	GAGCCAGTGCGATTTGGTGA	AGG	1
NonCoding_sg919	Huh7.5	CRISPRko	NonCoding	CCAGTTTGAATTGGGAAGCT	GGG	1
NonCoding_sg920	Huh7.5	CRISPRko	NonCoding	CCCATCAATTTAATTTCTGG	TGG	1
NonCoding_sg921	Huh7.5	CRISPRko	NonCoding	CTTGAATGTCTCTTAGAGGG	TGG	1
NonCoding_sg922	Huh7.5	CRISPRko	NonCoding	CCCGAATTAATACCAATAGA	AGG	1
NonCoding_sg923	Huh7.5	CRISPRko	NonCoding	GGATAGTACACTTCACTCAG	AGG	1
NonCoding_sg924	Huh7.5	CRISPRko	NonCoding	CCGCAGATCAGAGTGGGCCAC	TGG	1
NonCoding_sg925	Huh7.5	CRISPRko	NonCoding	AATGAGCTTGAGCAAGTACA	GGG	1
NonCoding_sg926	Huh7.5	CRISPRko	NonCoding	GACACAGTTAGACAACCGGA	TGG	1
NonCoding_sg927	Huh7.5	CRISPRko	NonCoding	CCTTAGGAAAAGCAAGCAGA	TGG	1
NonCoding_sg928	Huh7.5	CRISPRko	NonCoding	TATGACCCATGAGGCATGGA	CGG	1
NonCoding_sg929	Huh7.5	CRISPRko	NonCoding	GAAGAATTGTACAGTGCCAT	AGG	1
NonCoding_sg930	Huh7.5	CRISPRko	NonCoding	TACAATTCTTCGTTGCCAAG	AGG	1
NonCoding_sg931	Huh7.5	CRISPRko	NonCoding	AAGGGTGTGCGAGAAGCTGG	TGG	1
NonCoding_sg932	Huh7.5	CRISPRko	NonCoding	GATACACCACCACACAAATG	CGG	1
NonCoding_sg933	Huh7.5	CRISPRko	NonCoding	GCAGTGTCATACAACCCATG	AGG	1
NonCoding_sg934	Huh7.5	CRISPRko	NonCoding	GCATCTCACCCCCTTAACCC	TGG	1
NonCoding_sg935	Huh7.5	CRISPRko	NonCoding	ACTACTTCATCCCTCTGGGC	CGG	1
NonCoding_sg936	Huh7.5	CRISPRko	NonCoding	GGCTGCTTGGAGGCCCCTCG	CGG	1
NonCoding_sg937	Huh7.5	CRISPRko	NonCoding	ACAACACGTGACCCCGGAGA	CGG	1
NonCoding_sg938	Huh7.5	CRISPRko	NonCoding	GGCTACATTGCTCCCCAGAG	TGG	1
NonCoding_sg939	Huh7.5	CRISPRko	NonCoding	GCCGCCGGGGTAGGTTCGAG	GGG	1
NonCoding_sg940	Huh7.5	CRISPRko	NonCoding	AGGAGGGCAACGAGGCCGGC	AGG	1
NonCoding_sg941	Huh7.5	CRISPRko	NonCoding	GCTGATGATTCATGGTGCGC	CGG	1
NonCoding_sg942	Huh7.5	CRISPRko	NonCoding	TGCAATGACAGCCCAGAGCG	TGG	1
NonCoding_sg943	Huh7.5	CRISPRko	NonCoding	CCTCTCAGCACTCGCTACCG	AGG	1
NonCoding_sg944	Huh7.5	CRISPRko	NonCoding	CCATTTGGGCACCCCTGCCC	AGG	1
NonCoding_sg945	Huh7.5	CRISPRko	NonCoding	CTAGGCAATCCAGCATCGCG	TGG	1
NonCoding_sg946	Huh7.5	CRISPRko	NonCoding	GCACCTCTGCTCCTCCCCCT	AGG	1
NonCoding_sg947	Huh7.5	CRISPRko	NonCoding	CGAGTCTCCCGGGCCCCGAG	AGG	1
NonCoding_sg948	Huh7.5	CRISPRko	NonCoding	CCTTATTAGTTAATCCCAAG	GGG	1
NonCoding_sg949	Huh7.5	CRISPRko	NonCoding	AGCCCTCAGAGTCTAAAACG	TGG	1
NonCoding_sg950	Huh7.5	CRISPRko	NonCoding	TGGGCACACTGGCTTCACGC	CGG	1
NonCoding_sg951	Huh7.5	CRISPRko	NonCoding	TGCTCCTTTGCGATCCGCCG	AGG	1
NonCoding_sg952	Huh7.5	CRISPRko	NonCoding	ATTAGTTAATCCCAAGGGGA	AGG	1
NonCoding_sg953	Huh7.5	CRISPRko	NonCoding	AGGGCGTCAAGGAGCCAGGG	TGG	1
NonCoding_sg954	Huh7.5	CRISPRko	NonCoding	GACATGGTCAATCCCGGGCA	AGG	1
NonCoding_sg955	Huh7.5	CRISPRko	NonCoding	GCTGGTTCTTGTGTAGGCCG	GGG	1
NonCoding_sg956	Huh7.5	CRISPRko	NonCoding	GCGACAGCAGCCAAGGATCG	GGG	1
NonCoding_sg957	Huh7.5	CRISPRko	NonCoding	AGCCCTGGATCCCCTGGGAG	AGG	1
NonCoding_sg958	Huh7.5	CRISPRko	NonCoding	TCGGCAAAGCAGGGATGCCC	AGG	1
NonCoding_sg959	Huh7.5	CRISPRko	NonCoding	GAGCCAGCTGGTTCTTGTGT	AGG	1
NonCoding_sg1478	Huh7.5	CRISPRko	NonCoding	ATGATTTCTACAGCACATCA	GGG	0
NonCoding_sg1479	Huh7.5	CRISPRko	NonCoding	GTCCGGGAAGGTCTTTGTCA	CGG	0
NonCoding_sg1480	Huh7.5	CRISPRko	NonCoding	GTCCGGGAAGGTCTTTGTCA	GGG	0
NonCoding_sg1481	Huh7.5	CRISPRko	NonCoding	GTCCGGGAAGGTCTTTGTCA	AGG	0
NonCoding_sg1482	Huh7.5	CRISPRko	NonCoding	ACTTGCTATTGAGATGGAAG	GGG	0
NonCoding_sg1483	Huh7.5	CRISPRko	NonCoding	ACTTGCTATTGAGATGGAAG	AGG	0
NonCoding_sg1484	Huh7.5	CRISPRko	NonCoding	GGTCTCCCATGGCCAAGTTG	TGG	0
NonCoding_sg1485	Huh7.5	CRISPRko	NonCoding	GGTCTCCCATGGCCAAGTTG	TGG	0
NonCoding_sg1486	Huh7.5	CRISPRko	NonCoding	CTCAGTGAACCGAGATGGGA	GGG	0
NonCoding_sg1487	Huh7.5	CRISPRko	NonCoding	CTCAGTGAACCGAGATGGGA	AGG	0
NonCoding_sg1488	Huh7.5	CRISPRko	NonCoding	CTCAGTGAACCGAGATGGGA	CGG	0
NonCoding_sg1489	Huh7.5	CRISPRko	NonCoding	GCCCGCAGCGATCTGGAGTG	AGG	0
NonCoding_sg1490	Huh7.5	CRISPRko	NonCoding	TACCCAACAAGGCCCAGGGC	AGG	0
NonCoding_sg1491	Huh7.5	CRISPRko	NonCoding	TACCCAACAAGGCCCAGGGC	AGG	0
NonCoding_sg1492	Huh7.5	CRISPRko	NonCoding	GGATGGATGGAATACCCACA	TGG	0
NonCoding_sg1493	Huh7.5	CRISPRko	NonCoding	GGATGGATGGAATACCCACA	TGG	0
NonCoding_sg1494	Huh7.5	CRISPRko	NonCoding	CAGAGAAGGATCTAACCCAA	AGG	0
NonCoding_sg1495	Huh7.5	CRISPRko	NonCoding	CAGAGAAGGATCTAACCCAA	GGG	0
NonCoding_sg1496	Huh7.5	CRISPRko	NonCoding	CAGAGAAGGATCTAACCCAA	AGG	0
NonCoding_sg1497	Huh7.5	CRISPRko	NonCoding	TGAATGGGATACATACATCA	GGG	0
NonCoding_sg1498	Huh7.5	CRISPRko	NonCoding	TGAATGGGATACATACATCA	GGG	0
NonCoding_sg1499	Huh7.5	CRISPRko	NonCoding	TGAATGGGATACATACATCA	TGG	0
NonCoding_sg1500	Huh7.5	CRISPRko	NonCoding	TGAATGGGATACATACATCA	GGG	0
NonCoding_sg1501	Huh7.5	CRISPRko	NonCoding	TAAAGCTAGGACTATCCCAA	TGG	0
NonCoding_sg1502	Huh7.5	CRISPRko	NonCoding	TAAAGCTAGGACTATCCCAA	GGG	0
NonCoding_sg1503	Huh7.5	CRISPRko	NonCoding	GGCAGAGGGCTCCATAGGCA	TGG	0
NonCoding_sg1504	Huh7.5	CRISPRko	NonCoding	GGCAGAGGGCTCCATAGGCA	GGG	0
NonCoding_sg1505	Huh7.5	CRISPRko	NonCoding	GGCAGAGGGCTCCATAGGCA	AGG	0
NonCoding_sg1506	Huh7.5	CRISPRko	NonCoding	GCCATTAGGCTGAGCTCCAC	AGG	0
NonCoding_sg1507	Huh7.5	CRISPRko	NonCoding	CTCTTTCGGAAATGGTCCCC	CGG	0
NonCoding_sg1508	Huh7.5	CRISPRko	NonCoding	CCTACTGGCGCAGCAAGTTG	TGG	0
NonCoding_sg1509	Huh7.5	CRISPRko	NonCoding	GAAGAACTCACGTATAGGAA	AGG	0
NonCoding_sg1510	Huh7.5	CRISPRko	NonCoding	GCAGACCCCCGGGCCAGGCG	CGG	0
NonCoding_sg1511	Huh7.5	CRISPRko	NonCoding	GCAGACCCCCGGGCCAGGCG	CGG	0
NonCoding_sg1512	Huh7.5	CRISPRko	NonCoding	GCAGACCCCCGGGCCAGGCG	GGG	0
NonCoding_sg1513	Huh7.5	CRISPRko	NonCoding	GGGACCCACTGTACCCCAAG	GGG	0
NonCoding_sg1514	Huh7.5	CRISPRko	NonCoding	GGGACCCACTGTACCCCAAG	TGG	0
NonCoding_sg1515	Huh7.5	CRISPRko	NonCoding	GCCCTTCCCTCCCCAAGGCG	GGG	0
NonCoding_sg1516	Huh7.5	CRISPRko	NonCoding	GCCCTTCCCTCCCCAAGGCG	GGG	0
NonCoding_sg1517	Huh7.5	CRISPRko	NonCoding	GCCCTTCCCTCCCCAAGGCG	TGG	0
NonCoding_sg1518	Huh7.5	CRISPRko	NonCoding	AGTCCCATCCGCAACCCTCG	CGG	0
NonCoding_sg1519	Huh7.5	CRISPRko	NonCoding	GTAAGCGAGGACGATCGGAG	AGG	0
NonCoding_sg1520	Huh7.5	CRISPRko	NonCoding	TTGGGTTTAGAGACTGAGGG	GGG	0
NonCoding_sg1521	Huh7.5	CRISPRko	NonCoding	TTGGGTTTAGAGACTGAGGG	AGG	0
NonCoding_sg1522	Huh7.5	CRISPRko	NonCoding	TTGGGTTTAGAGACTGAGGG	GGG	0
NonCoding_sg1523	Huh7.5	CRISPRko	NonCoding	GAGAGTTGCGGTGGCCCCGA	CGG	0
NonCoding_sg1524	Huh7.5	CRISPRko	NonCoding	GCGCCGAGGGCTGCAGGACG	TGG	0
NonCoding_sg1525	Huh7.5	CRISPRko	NonCoding	GCGCCGAGGGCTGCAGGACG	TGG	0
NonCoding_sg1526	Huh7.5	CRISPRko	NonCoding	CTCCGCGGGTCCCCAAGAGG	CGG	0
NonCoding_sg1527	Huh7.5	CRISPRko	NonCoding	CTCCGCGGGTCCCCAAGAGG	GGG	0
NonCoding_sg1528	Huh7.5	CRISPRko	NonCoding	CTCCGCGGGTCCCCAAGAGG	GGG	0
NonCoding_sg1529	Huh7.5	CRISPRko	NonCoding	CTCCGCGGGTCCCCAAGAGG	GGG	0
NonCoding_sg1530	Huh7.5	CRISPRko	NonCoding	CTCCGCGGGTCCCCAAGAGG	TGG	0
NonCoding_sg1531	Huh7.5	CRISPRko	NonCoding	GACACTGGCTGTGAGCCCCG	TGG	0
NonCoding_sg1532	Huh7.5	CRISPRko	NonCoding	GTGGGCGTGACCTCTTCTGG	GGG	0
NonCoding_sg1533	Huh7.5	CRISPRko	NonCoding	GTGGGCGTGACCTCTTCTGG	AGG	0
NonCoding_sg1534	Huh7.5	CRISPRko	NonCoding	CCGGATCCGGCCGCGCCCCG	GGG	0
NonCoding_sg1535	Huh7.5	CRISPRko	NonCoding	CCGGATCCGGCCGCGCCCCG	CGG	0
NonCoding_sg1536	Huh7.5	CRISPRko	NonCoding	CCGGATCCGGCCGCGCCCCG	CGG	0
NonCoding_sg1537	Huh7.5	CRISPRko	NonCoding	GTGTGCCCTTCTGTCTCCAG	AGG	0
NonCoding_sg1538	Huh7.5	CRISPRko	NonCoding	GTGCATCTTCTGGGTAGAAG	TGG	0
NonCoding_sg1539	Huh7.5	CRISPRko	NonCoding	GGGGCAGTCAGGAAGTGCAC	AGG	0
NonCoding_sg1540	Huh7.5	CRISPRko	NonCoding	TGGCGCAGCCGCGTGGAAGG	CGG	0
NonCoding_sg1541	Huh7.5	CRISPRko	NonCoding	GACTGCATGGCGCAGCCGCG	TGG	0
NonCoding_sg1542	Huh7.5	CRISPRko	NonCoding	TGAAGGCATAGAGTCTAACA	AGG	0
NonCoding_sg1543	Huh7.5	CRISPRko	NonCoding	TGGGGGCAAAGGAACTGAGC	AGG	0
NonCoding_sg1544	Huh7.5	CRISPRko	NonCoding	CATCACGGCCGACCCGCACG	CGG	0
NonCoding_sg1545	Huh7.5	CRISPRko	NonCoding	CATCACGGCCGACCCGCACG	GGG	0
NonCoding_sg1546	Huh7.5	CRISPRko	NonCoding	CATCACGGCCGACCCGCACG	CGG	0
NonCoding_sg1547	Huh7.5	CRISPRko	NonCoding	CATCACGGCCGACCCGCACG	CGG	0
NonCoding_sg1548	Huh7.5	CRISPRko	NonCoding	CTCTGCTCCACATCCTACCC	AGG	0
NonCoding_sg1549	Huh7.5	CRISPRko	NonCoding	CTCTGCTCCACATCCTACCC	AGG	0
NonCoding_sg1550	Huh7.5	CRISPRko	NonCoding	GATAGACTCGGGTCAACGGG	GGG	0
NonCoding_sg1551	Huh7.5	CRISPRko	NonCoding	GATAGACTCGGGTCAACGGG	CGG	0
NonCoding_sg1552	Huh7.5	CRISPRko	NonCoding	GATAGACTCGGGTCAACGGG	GGG	0
NonCoding_sg1553	Huh7.5	CRISPRko	NonCoding	GATCCCGTCTGAAAACCAAA	GGG	0
NonCoding_sg1554	Huh7.5	CRISPRko	NonCoding	GATCCCGTCTGAAAACCAAA	AGG	0
NonCoding_sg1555	Huh7.5	CRISPRko	NonCoding	GATCCCGTCTGAAAACCAAA	TGG	0
NonCoding_sg1556	Huh7.5	CRISPRko	NonCoding	GTAACAGTGTGTGGCCGGAG	CGG	0
NonCoding_sg1557	Huh7.5	CRISPRko	NonCoding	GCACCTGGATTACGCAGTGG	TGG	0
NonCoding_sg1558	Huh7.5	CRISPRko	NonCoding	GCGCTTAATTAGATCTAACA	GGG	0
NonCoding_sg1559	Huh7.5	CRISPRko	NonCoding	GCCTTCAAGAAACAGTCTAG	AGG	0
NonCoding_sg1560	Huh7.5	CRISPRko	NonCoding	ATCTCTCATGAGCCTAGGGG	AGG	0
NonCoding_sg1561	Huh7.5	CRISPRko	NonCoding	TTGCCTACCAGGTCCCAAAG	TGG	0
NonCoding_sg1562	Huh7.5	CRISPRko	NonCoding	TTGCCTACCAGGTCCCAAAG	GGG	0
NonCoding_sg1563	Huh7.5	CRISPRko	NonCoding	TTGCCTACCAGGTCCCAAAG	AGG	0
NonCoding_sg1564	Huh7.5	CRISPRko	NonCoding	AATTGCTCTGGAATGCCAGG	GGG	0
NonCoding_sg1565	Huh7.5	CRISPRko	NonCoding	AATTGCTCTGGAATGCCAGG	GGG	0
NonCoding_sg1566	Huh7.5	CRISPRko	NonCoding	AATTGCTCTGGAATGCCAGG	AGG	0
NonCoding_sg1567	Huh7.5	CRISPRko	NonCoding	AATTGCTCTGGAATGCCAGG	TGG	0
NonCoding_sg1568	Huh7.5	CRISPRko	NonCoding	AATTGCTCTGGAATGCCAGG	TGG	0
NonCoding_sg1569	Huh7.5	CRISPRko	NonCoding	AATTGCTCTGGAATGCCAGG	AGG	0
NonCoding_sg1570	Huh7.5	CRISPRko	NonCoding	AGCCAAAACTGGGACTAGGG	TGG	0
NonCoding_sg1571	Huh7.5	CRISPRko	NonCoding	AGCCAAAACTGGGACTAGGG	GGG	0
NonCoding_sg1572	Huh7.5	CRISPRko	NonCoding	GGAACAGATTCACCACCCAG	TGG	0
NonCoding_sg1573	Huh7.5	CRISPRko	NonCoding	GGAACAGATTCACCACCCAG	AGG	0
NonCoding_sg1574	Huh7.5	CRISPRko	NonCoding	GGAACAGATTCACCACCCAG	GGG	0
NonCoding_sg1575	Huh7.5	CRISPRko	NonCoding	GAGCGGAGTGATTACAAGCT	CGG	0
NonCoding_sg1576	Huh7.5	CRISPRko	NonCoding	GAGCGGAGTGATTACAAGCT	GGG	0
NonCoding_sg1577	Huh7.5	CRISPRko	NonCoding	GATCTGGAAGGAAAACCCAC	GGG	0
NonCoding_sg1578	Huh7.5	CRISPRko	NonCoding	GATCTGGAAGGAAAACCCAC	AGG	0
NonCoding_sg1579	Huh7.5	CRISPRko	NonCoding	CTAGGCACAGATCAACTCTG	GGG	0
NonCoding_sg1580	Huh7.5	CRISPRko	NonCoding	CTAGGCACAGATCAACTCTG	TGG	0
NonCoding_sg1581	Huh7.5	CRISPRko	NonCoding	GGTTGCCGTGGAATATGTGA	TGG	0
NonCoding_sg1582	Huh7.5	CRISPRko	NonCoding	GCCTGCAACCAGGCTAGTGT	TGG	0
NonCoding_sg1583	Huh7.5	CRISPRko	NonCoding	GCGTGGCGTTCGTGTCGCGG	TGG	0
NonCoding_sg1584	Huh7.5	CRISPRko	NonCoding	AGCGGCCGGTGGGTCAGGCT	TGG	0
NonCoding_sg1585	Huh7.5	CRISPRko	NonCoding	ATCGGGGATGCTGGAACCTG	CGG	0
NonCoding_sg1586	Huh7.5	CRISPRko	NonCoding	ATCGGGGATGCTGGAACCTG	GGG	0
NonCoding_sg1587	Huh7.5	CRISPRko	NonCoding	ATCGGGGATGCTGGAACCTG	GGG	0
NonCoding_sg1588	Huh7.5	CRISPRko	NonCoding	GCGTCTTGGTCTCGGGCTGG	CGG	0
NonCoding_sg1589	Huh7.5	CRISPRko	NonCoding	GCGTCTTGGTCTCGGGCTGG	TGG	0
NonCoding_sg1590	Huh7.5	CRISPRko	NonCoding	GCGAGTTAGGATATCTGAGA	AGG	0
NonCoding_sg1591	Huh7.5	CRISPRko	NonCoding	GCTAGGGCGCCGGAGTCACG	AGG	0
NonCoding_sg1592	Huh7.5	CRISPRko	NonCoding	GCTAGGGCGCCGGAGTCACG	GGG	0
NonCoding_sg1593	Huh7.5	CRISPRko	NonCoding	GCTAGGGCGCCGGAGTCACG	CGG	0
NonCoding_sg1594	Huh7.5	CRISPRko	NonCoding	GCACGCCCACAGGCTCGTGA	AGG	0
NonCoding_sg1595	Huh7.5	CRISPRko	NonCoding	ACCGCGCTTACCGGGAGCCC	GGG	0
NonCoding_sg1596	Huh7.5	CRISPRko	NonCoding	ACCGCGCTTACCGGGAGCCC	AGG	0
NonCoding_sg1597	Huh7.5	CRISPRko	NonCoding	ACCGCGCTTACCGGGAGCCC	CGG	0
NonCoding_sg1598	Huh7.5	CRISPRko	NonCoding	ACCGCGCTTACCGGGAGCCC	GGG	0
NonCoding_sg1599	Huh7.5	CRISPRko	NonCoding	GAGATGTGTCCCAGAACCGA	CGG	0
NonCoding_sg1600	Huh7.5	CRISPRko	NonCoding	GAGATGTGTCCCAGAACCGA	GGG	0
NonCoding_sg1601	Huh7.5	CRISPRko	NonCoding	GAGATGTGTCCCAGAACCGA	TGG	0
NonCoding_sg1602	Huh7.5	CRISPRko	NonCoding	GGACCTGGAAGTTAAAGCGA	TGG	0
NonCoding_sg1603	Huh7.5	CRISPRko	NonCoding	GTGCTGCTTACCTCTCGAAG	TGG	0
NonCoding_sg1604	Huh7.5	CRISPRko	NonCoding	GTGCTGCTTACCTCTCGAAG	AGG	0
NonCoding_sg1605	Huh7.5	CRISPRko	NonCoding	GTTCTTCAAGAGCTTTCCCA	GGG	0
NonCoding_sg1606	Huh7.5	CRISPRko	NonCoding	GTTCTTCAAGAGCTTTCCCA	TGG	0
NonCoding_sg1607	Huh7.5	CRISPRko	NonCoding	GCTGATAAGATGTTTATCAG	TGG	0
NonCoding_sg1608	Huh7.5	CRISPRko	NonCoding	GCTACCAGCTAAACCTGTGT	GGG	0
NonCoding_sg1609	Huh7.5	CRISPRko	NonCoding	GCTACCAGCTAAACCTGTGT	TGG	0
NonCoding_sg1610	Huh7.5	CRISPRko	NonCoding	GGTGGGAAACAAGTATGATA	TGG	0
NonCoding_sg1611	Huh7.5	CRISPRko	NonCoding	GGTGGGAAACAAGTATGATA	GGG	0
NonCoding_sg1612	Huh7.5	CRISPRko	NonCoding	GCTTACTGCCAAGCAACTGA	AGG	0
NonCoding_sg1613	Huh7.5	CRISPRko	NonCoding	GCTTACTGCCAAGCAACTGA	TGG	0
NonCoding_sg1614	Huh7.5	CRISPRko	NonCoding	CTCAGAGAACACTTAGATGG	TGG	0
NonCoding_sg1615	Huh7.5	CRISPRko	NonCoding	CTCAGAGAACACTTAGATGG	AGG	0
NonCoding_sg1616	Huh7.5	CRISPRko	NonCoding	GAAGGCTTCCTGGGCTCGGG	AGG	0
NonCoding_sg1617	Huh7.5	CRISPRko	NonCoding	GAAGGCTTCCTGGGCTCGGG	AGG	0
NonCoding_sg1618	Huh7.5	CRISPRko	NonCoding	GAAGGCTTCCTGGGCTCGGG	AGG	0
NonCoding_sg1619	Huh7.5	CRISPRko	NonCoding	TCATAAGGCCCAGTACGGCT	AGG	0
NonCoding_sg1620	Huh7.5	CRISPRko	NonCoding	TCATAAGGCCCAGTACGGCT	GGG	0
NonCoding_sg1621	Huh7.5	CRISPRko	NonCoding	TCATAAGGCCCAGTACGGCT	TGG	0
NonCoding_sg1622	Huh7.5	CRISPRko	NonCoding	CTGAGGCCATGTATGGACTG	AGG	0
NonCoding_sg1623	Huh7.5	CRISPRko	NonCoding	GTTGTGGTTAGGGCTTCAAG	AGG	0
NonCoding_sg1624	Huh7.5	CRISPRko	NonCoding	GTTTCCCCTCATCCTCAGGA	GGG	0
NonCoding_sg1625	Huh7.5	CRISPRko	NonCoding	GTTTCCCCTCATCCTCAGGA	TGG	0
NonCoding_sg1626	Huh7.5	CRISPRko	NonCoding	GTTTCCCCTCATCCTCAGGA	AGG	0
NonCoding_sg1627	Huh7.5	CRISPRko	NonCoding	CGAGGCTACATTCACAGTAG	TGG	0
NonCoding_sg1628	Huh7.5	CRISPRko	NonCoding	CGAGGCTACATTCACAGTAG	AGG	0
NonCoding_sg1629	Huh7.5	CRISPRko	NonCoding	AGTGAAACACAAAAGAACGG	GGG	0
NonCoding_sg1630	Huh7.5	CRISPRko	NonCoding	GAGCCGATGAGGACTCACCT	AGG	0
NonCoding_sg1631	Huh7.5	CRISPRko	NonCoding	GAGCCGATGAGGACTCACCT	TGG	0
NonCoding_sg1632	Huh7.5	CRISPRko	NonCoding	GGAAGCATTCCAACGACCAG	TGG	0
NonCoding_sg1633	Huh7.5	CRISPRko	NonCoding	GATCTCATGTGGAATACAGA	TGG	0
NonCoding_sg1634	Huh7.5	CRISPRko	NonCoding	GAGAGTTGGTTAATAACACC	TGG	0
NonCoding_sg1635	Huh7.5	CRISPRko	NonCoding	CCTCCGCAAGGCTCTTCCTG	AGG	0
NonCoding_sg1636	Huh7.5	CRISPRko	NonCoding	CCACGTCTTCATTTCTGCCG	TGG	0
NonCoding_sg1637	Huh7.5	CRISPRko	NonCoding	CCACGTCTTCATTTCTGCCG	AGG	0
NonCoding_sg1638	Huh7.5	CRISPRko	NonCoding	AATCGAGTTCCCCTCAAAGC	GGG	0
NonCoding_sg1639	Huh7.5	CRISPRko	NonCoding	AATCGAGTTCCCCTCAAAGC	GGG	0
NonCoding_sg1640	Huh7.5	CRISPRko	NonCoding	AATCGAGTTCCCCTCAAAGC	AGG	0
NonCoding_sg1641	Huh7.5	CRISPRko	NonCoding	TGGCAAGGCCAGTAAGACCA	AGG	0
NonCoding_sg1642	Huh7.5	CRISPRko	NonCoding	TGGCAAGGCCAGTAAGACCA	AGG	0
NonCoding_sg1643	Huh7.5	CRISPRko	NonCoding	TGGCAAGGCCAGTAAGACCA	TGG	0
NonCoding_sg1644	Huh7.5	CRISPRko	NonCoding	CAGCCTCAGTCAATTAGAAG	AGG	0
NonCoding_sg1645	Huh7.5	CRISPRko	NonCoding	GCAAGCGCTGCCCAAGCCCA	GGG	0
NonCoding_sg1646	Huh7.5	CRISPRko	NonCoding	GCAAGCGCTGCCCAAGCCCA	TGG	0
NonCoding_sg1647	Huh7.5	CRISPRko	NonCoding	CTCCGCAGCAGAATCAATAG	TGG	0
NonCoding_sg1648	Huh7.5	CRISPRko	NonCoding	CTCCGCAGCAGAATCAATAG	TGG	0
NonCoding_sg1649	Huh7.5	CRISPRko	NonCoding	GGACATCGTCCTTTGATTAG	GGG	0
NonCoding_sg1650	Huh7.5	CRISPRko	NonCoding	GGACATCGTCCTTTGATTAG	GGG	0
NonCoding_sg1651	Huh7.5	CRISPRko	NonCoding	GGACATCGTCCTTTGATTAG	CGG	0
NonCoding_sg1652	Huh7.5	CRISPRko	NonCoding	GTCTTGTGGATGTTCCATGG	TGG	0
NonCoding_sg1653	Huh7.5	CRISPRko	NonCoding	GGCTGCGCTTTCCCGAGAGG	CGG	0
NonCoding_sg1654	Huh7.5	CRISPRko	NonCoding	TTAGGCTGTAAATATTGGGA	AGG	0
NonCoding_sg1655	Huh7.5	CRISPRko	NonCoding	GACATGAAATCCCAGAGGAT	GGG	0
NonCoding_sg1656	Huh7.5	CRISPRko	NonCoding	GACATGAAATCCCAGAGGAT	TGG	0
NonCoding_sg1657	Huh7.5	CRISPRko	NonCoding	TTGCTGCTGCACCTAACTGC	AGG	0
NonCoding_sg1658	Huh7.5	CRISPRko	NonCoding	TTGCTGCTGCACCTAACTGC	TGG	0
NonCoding_sg1659	Huh7.5	CRISPRko	NonCoding	GGTGTGGTATAATTGAGGGA	TGG	0
NonCoding_sg1660	Huh7.5	CRISPRko	NonCoding	TGGGTAATCGAAGTCATTGG	TGG	0
NonCoding_sg1661	Huh7.5	CRISPRko	NonCoding	TGGGTAATCGAAGTCATTGG	AGG	0
NonCoding_sg1662	Huh7.5	CRISPRko	NonCoding	GCTGACGCGGACTACGGCAG	CGG	0
NonCoding_sg1663	Huh7.5	CRISPRko	NonCoding	CCTGTCAATCCAGTTGACAG	TGG	0
NonCoding_sg1664	Huh7.5	CRISPRko	NonCoding	GGGCCACACCGCTTGTTCTG	CGG	0
NonCoding_sg1665	Huh7.5	CRISPRko	NonCoding	GGGCCACACCGCTTGTTCTG	AGG	0
NonCoding_sg1666	Huh7.5	CRISPRko	NonCoding	GAACAGCCTGGGAAGTCCCG	GGG	0
NonCoding_sg1667	Huh7.5	CRISPRko	NonCoding	GAACAGCCTGGGAAGTCCCG	AGG	0
NonCoding_sg1668	Huh7.5	CRISPRko	NonCoding	GAACAGCCTGGGAAGTCCCG	TGG	0
NonCoding_sg1669	Huh7.5	CRISPRko	NonCoding	GAACAGCCTGGGAAGTCCCG	GGG	0
NonCoding_sg1670	Huh7.5	CRISPRko	NonCoding	TTAGCCCTGCGGGATCCCCG	CGG	0
NonCoding_sg1671	Huh7.5	CRISPRko	NonCoding	TCACAGGCGGAAATTCCCAG	GGG	0
NonCoding_sg1672	Huh7.5	CRISPRko	NonCoding	TCACAGGCGGAAATTCCCAG	GGG	0
NonCoding_sg1673	Huh7.5	CRISPRko	NonCoding	TCACAGGCGGAAATTCCCAG	CGG	0
NonCoding_sg1674	Huh7.5	CRISPRko	NonCoding	GTGGCCGCCGGAGGGTGTGC	AGG	0
NonCoding_sg1675	Huh7.5	CRISPRko	NonCoding	GTGGCCGCCGGAGGGTGTGC	CGG	0
NonCoding_sg1676	Huh7.5	CRISPRko	NonCoding	AACCGTTCACAACTCCCAGC	TGG	0
NonCoding_sg1677	Huh7.5	CRISPRko	NonCoding	AACCGTTCACAACTCCCAGC	GGG	0
NonCoding_sg1678	Huh7.5	CRISPRko	NonCoding	AACCGTTCACAACTCCCAGC	TGG	0
NonCoding_sg1679	Huh7.5	CRISPRko	NonCoding	CCATCTGTTGCCCCATGGTG	TGG	0
NonCoding_sg1680	Huh7.5	CRISPRko	NonCoding	CCATCTGTTGCCCCATGGTG	GGG	0
NonCoding_sg1681	Huh7.5	CRISPRko	NonCoding	CCATCTGTTGCCCCATGGTG	GGG	0
NonCoding_sg1682	Huh7.5	CRISPRko	NonCoding	GGGCAAACTTTGGTCCAGGA	GGG	0
NonCoding_sg1683	Huh7.5	CRISPRko	NonCoding	GGGCAAACTTTGGTCCAGGA	AGG	0
NonCoding_sg1684	Huh7.5	CRISPRko	NonCoding	GGGCAAACTTTGGTCCAGGA	TGG	0
NonCoding_sg1685	Huh7.5	CRISPRko	NonCoding	TCACCGCGGCCGACTGGCCA	TGG	0
NonCoding_sg1686	Huh7.5	CRISPRko	NonCoding	TCACCGCGGCCGACTGGCCA	CGG	0
NonCoding_sg1687	Huh7.5	CRISPRko	NonCoding	TCACCGCGGCCGACTGGCCA	CGG	0
NonCoding_sg1688	Huh7.5	CRISPRko	NonCoding	TCACCGCGGCCGACTGGCCA	AGG	0
NonCoding_sg1689	Huh7.5	CRISPRko	NonCoding	TCACCGCGGCCGACTGGCCA	GGG	0
NonCoding_sg1690	Huh7.5	CRISPRko	NonCoding	GGAGGGGTCCCATTGAGTAG	TGG	0
NonCoding_sg1691	Huh7.5	CRISPRko	NonCoding	GGAGGGGTCCCATTGAGTAG	GGG	0
NonCoding_sg1692	Huh7.5	CRISPRko	NonCoding	GGTATGCTGAGATTCTCCGA	AGG	0
NonCoding_sg1693	Huh7.5	CRISPRko	NonCoding	GGTATGCTGAGATTCTCCGA	TGG	0
NonCoding_sg1694	Huh7.5	CRISPRko	NonCoding	GGTATGCTGAGATTCTCCGA	TGG	0
NonCoding_sg1695	Huh7.5	CRISPRko	NonCoding	TGTGTCGATGCTGGGCCGAG	CGG	0
NonCoding_sg1696	Huh7.5	CRISPRko	NonCoding	GCTCGAGGCCATCAGGCTCC	TGG	0
NonCoding_sg1697	Huh7.5	CRISPRko	NonCoding	GCTCGAGGCCATCAGGCTCC	AGG	0
NonCoding_sg1698	Huh7.5	CRISPRko	NonCoding	CAGTCAGAAACCATACCGTG	CGG	0
NonCoding_sg1699	Huh7.5	CRISPRko	NonCoding	CAGTCAGAAACCATACCGTG	TGG	0
NonCoding_sg1700	Huh7.5	CRISPRko	NonCoding	CAGTCAGAAACCATACCGTG	TGG	0

## Sheet: CRISPRi_train
sgRNA_ID	dataset	mechanism	data_class	sequence	PAM	label
NonCoding_sg100	MCF7	CRISPRi	NonCoding	AAATTCAGAATCATCTTCGA	CGG	1
NonCoding_sg101	MCF7	CRISPRi	NonCoding	AGAAGGGACGTGCATGTGAC	CGG	1
NonCoding_sg102	MCF7	CRISPRi	NonCoding	ACTCTCGAGCAGAGGCACCA	TGG	1
NonCoding_sg103	MCF7	CRISPRi	NonCoding	CAGCCTTTCTCCCTTACCGG	GGG	1
NonCoding_sg104	MCF7	CRISPRi	NonCoding	ACGGATGGAGCAGCTCACCA	CGG	1
NonCoding_sg105	MCF7	CRISPRi	NonCoding	AGTTGGTACCAGCGTTTGGG	AGG	1
NonCoding_sg106	MCF7	CRISPRi	NonCoding	ACCCGGGCTGCCAGGAAAGG	AGG	1
NonCoding_sg107	MCF7	CRISPRi	NonCoding	TCGTACCGGAAATCATAAGT	AGG	1
NonCoding_sg108	MCF7	CRISPRi	NonCoding	GTCTGGCTCCAGAGGCGGTG	TGG	1
NonCoding_sg109	MCF7	CRISPRi	NonCoding	TTTGTTGCTCAAGATCGTAC	CGG	1
NonCoding_sg110	MCF7	CRISPRi	NonCoding	GAGGCGGTGTGGTTTCTCTG	GGG	1
NonCoding_sg111	MCF7	CRISPRi	NonCoding	GAAATCATAAGTAGGCAGTC	TGG	1
NonCoding_sg112	MCF7	CRISPRi	NonCoding	TGTGAAACAGTACTAGAATT	TGG	1
NonCoding_sg113	MCF7	CRISPRi	NonCoding	GCGCGGTGGACGGACGACCC	GGG	1
NonCoding_sg114	MCF7	CRISPRi	NonCoding	GGCTTGAATGGCGTCGGGGT	TGG	1
NonCoding_sg115	MCF7	CRISPRi	NonCoding	GTGGAACGGGTGGTAAGCCA	TGG	1
NonCoding_sg116	MCF7	CRISPRi	NonCoding	CGAGACGTGCAGCCCCGCCT	CGG	1
NonCoding_sg117	MCF7	CRISPRi	NonCoding	CGCGAGTGCCGGGAAGAAGG	AGG	1
NonCoding_sg118	MCF7	CRISPRi	NonCoding	CTGCGCCGCCGCCAGAAAGG	CGG	1
NonCoding_sg119	MCF7	CRISPRi	NonCoding	AAATCCTGTACGTGTCCCCG	TGG	1
NonCoding_sg120	MCF7	CRISPRi	NonCoding	CAGAGTTAATAAACGTCGAG	GGG	1
NonCoding_sg121	MCF7	CRISPRi	NonCoding	GTTGGAAGGTCGGGAAGTGA	AGG	1
NonCoding_sg122	MCF7	CRISPRi	NonCoding	AGCAAGCTTTGTGAATTGTA	GGG	1
NonCoding_sg123	MCF7	CRISPRi	NonCoding	AGGTTGCAAAATGGCGAGGG	GGG	1
NonCoding_sg124	MCF7	CRISPRi	NonCoding	GGTTGGAGGGTTGGAAGGTC	GGG	1
NonCoding_sg125	MCF7	CRISPRi	NonCoding	AACGCAAAGTTGCTAGGAGT	TGG	1
NonCoding_sg126	MCF7	CRISPRi	NonCoding	GCAAGGCTTGAATGGCGTCG	GGG	1
NonCoding_sg127	iPSC	CRISPRi	NonCoding	AGACCTCCGCCGAATCCGTG	AGG	1
NonCoding_sg128	iPSC	CRISPRi	NonCoding	ATTCGGCGGAGGTCTTAATC	TGG	1
NonCoding_sg129	iPSC	CRISPRi	NonCoding	GGGAGGGTTTCCCCTAAATT	TGG	1
NonCoding_sg130	iPSC	CRISPRi	NonCoding	CTGGAGACAAATGGTGGGGA	GGG	1
NonCoding_sg131	iPSC	CRISPRi	NonCoding	GAGGGAAAGCCTCACGGATT	CGG	1
NonCoding_sg132	iPSC	CRISPRi	NonCoding	AAGCCTCACGGATTCGGCGG	AGG	1
NonCoding_sg133	iPSC	CRISPRi	NonCoding	AAATTCTCTTAGGAGCTCCT	TGG	1
NonCoding_sg134	iPSC	CRISPRi	NonCoding	GGAAAGCCTCACGGATTCGG	CGG	1
NonCoding_sg135	iPSC	CRISPRi	NonCoding	AGCTGGTCCCCAGAGTGTAA	AGG	1
NonCoding_sg136	iPSC	CRISPRi	NonCoding	TCTGTGTACAAAACAAAAGG	AGG	1
NonCoding_sg137	iPSC	CRISPRi	NonCoding	TGAGTATGTTGTGCCCGGAG	AGG	1
NonCoding_sg138	iPSC	CRISPRi	NonCoding	GGGATTAACAACAGAGTGTA	GGG	1
NonCoding_sg139	iPSC	CRISPRi	NonCoding	GGACCTATGTCAACCCCATG	AGG	1
NonCoding_sg140	iPSC	CRISPRi	NonCoding	GATAGTGTCTATTGGAAGGG	AGG	1
NonCoding_sg141	iPSC	CRISPRi	NonCoding	GCTGATAGTGTCTATTGGAA	AGG	1
NonCoding_sg142	iPSC	CRISPRi	NonCoding	GCCCCAAAGGAGAAGCCTCA	TGG	1
NonCoding_sg143	iPSC	CRISPRi	NonCoding	AGGGCTGCAGAGGGTATGGG	GGG	1
NonCoding_sg144	iPSC	CRISPRi	NonCoding	AACAGGGATGAGAAGGGCAT	TGG	1
NonCoding_sg145	iPSC	CRISPRi	NonCoding	TCACGGCATTGTGAGGACAA	TGG	1
NonCoding_sg146	iPSC	CRISPRi	NonCoding	ACGATCACGGCGAGCTACTA	GGG	1
NonCoding_sg147	iPSC	CRISPRi	NonCoding	CGGCGAGCTACTAGGGACAC	AGG	1
NonCoding_sg148	iPSC	CRISPRi	NonCoding	GTGCAGCCCTCTGGAGTCCC	CGG	1
NonCoding_sg149	iPSC	CRISPRi	NonCoding	ATCCGAGTCACGGCATTGTG	AGG	1
NonCoding_sg150	iPSC	CRISPRi	NonCoding	GGCCCTGAAGGTCCCACCTC	CGG	1
NonCoding_sg151	iPSC	CRISPRi	NonCoding	TCGCCCAGCACGGTCTGTGA	TGG	1
NonCoding_sg152	iPSC	CRISPRi	NonCoding	TCTGGGTCTCGCAGGCCCGA	GGG	1
NonCoding_sg153	iPSC	CRISPRi	NonCoding	TCTCGCAGGCCCGAGGGCAA	GGG	1
NonCoding_sg154	iPSC	CRISPRi	NonCoding	CACCGGAGGTGGGACCTTCA	GGG	1
NonCoding_sg155	iPSC	CRISPRi	NonCoding	GGAGCTGGGCCGTCTACCAG	TGG	1
NonCoding_sg156	iPSC	CRISPRi	NonCoding	CCAGCACCGCTCATGGACAC	GGG	1
NonCoding_sg157	iPSC	CRISPRi	NonCoding	AATAAATCAATAGCATACTT	TGG	1
NonCoding_sg158	iPSC	CRISPRi	NonCoding	AAGTGGAAAATTCCATACCT	GGG	1
NonCoding_sg159	iPSC	CRISPRi	NonCoding	GGGTGCGCTCTAGCCAGGGC	AGG	1
NonCoding_sg160	iPSC	CRISPRi	NonCoding	TGTCAGCACTCAAAATGTTT	TGG	1
NonCoding_sg161	iPSC	CRISPRi	NonCoding	TATATATACTGAATGGGGCT	GGG	1
NonCoding_sg162	iPSC	CRISPRi	NonCoding	GAAAAGCTATATATACTGAA	TGG	1
NonCoding_sg163	iPSC	CRISPRi	NonCoding	TCATTTATATAGCTTTATAC	AGG	1
NonCoding_sg164	iPSC	CRISPRi	NonCoding	TGCTGACATGGTGCCCTAAG	TGG	1
NonCoding_sg165	iPSC	CRISPRi	NonCoding	ATGGTGCCTGGCCCCAGGTA	TGG	1
NonCoding_sg166	iPSC	CRISPRi	NonCoding	AAAATTCCATACCTGGGGCC	AGG	1
NonCoding_sg167	iPSC	CRISPRi	NonCoding	TAGGGACCCCTCCAGACCCG	GGG	1
NonCoding_sg168	iPSC	CRISPRi	NonCoding	AGACCCGGGGGATGGAAGAA	GGG	1
NonCoding_sg169	iPSC	CRISPRi	NonCoding	CTGGCCACGGCTCCAGGTCA	GGG	1
NonCoding_sg170	iPSC	CRISPRi	NonCoding	GGCTGCCCGGGGACTCCAGA	GGG	1
NonCoding_sg171	iPSC	CRISPRi	NonCoding	TGGCCAGGGGGACAGCATCC	CGG	1
NonCoding_sg172	iPSC	CRISPRi	NonCoding	CAGCGAAGCTGTCATTAGCA	AGG	1
NonCoding_sg173	iPSC	CRISPRi	NonCoding	GAGTTTATGAAATATTTGAC	AGG	1
NonCoding_sg174	iPSC	CRISPRi	NonCoding	TGCTGTTCTGAGGAGTCTCA	GGG	1
NonCoding_sg175	iPSC	CRISPRi	NonCoding	TTTCCTATGTTGATGAAAGA	CGG	1
NonCoding_sg176	iPSC	CRISPRi	NonCoding	GAACAGCAGCAGTGCGATGT	TGG	1
NonCoding_sg177	iPSC	CRISPRi	NonCoding	AGTCTCAGGGAGCCTGAGAG	GGG	1
NonCoding_sg178	iPSC	CRISPRi	NonCoding	CATAAACTCAAATTTGGTAA	AGG	1
NonCoding_sg179	iPSC	CRISPRi	NonCoding	CATCCGTCTTTCATCAACAT	AGG	1
NonCoding_sg180	iPSC	CRISPRi	NonCoding	GTCTAACTATCAAGAGAAAG	AGG	1
NonCoding_sg181	iPSC	CRISPRi	NonCoding	TGTGCCTCCGGGGCCAACAC	TGG	1
NonCoding_sg182	iPSC	CRISPRi	NonCoding	ACGGATGCTGTTTGTGTAAA	AGG	1
NonCoding_sg183	iPSC	CRISPRi	NonCoding	GACGCGGGCCAGGTTGGGAA	AGG	1
NonCoding_sg184	iPSC	CRISPRi	NonCoding	CTGAAGGCGATGGCTCCCCG	GGG	1
NonCoding_sg185	iPSC	CRISPRi	NonCoding	TCCACTAAGACAGCACCTGT	GGG	1
NonCoding_sg186	iPSC	CRISPRi	NonCoding	GGCCCGAGGGCGCAGACCTG	AGG	1
NonCoding_sg187	iPSC	CRISPRi	NonCoding	GGAAGCGCCCGCGAAAACCG	TGG	1
NonCoding_sg188	iPSC	CRISPRi	NonCoding	AGGCGCTCTAGTAGTTGTCC	AGG	1
NonCoding_sg189	iPSC	CRISPRi	NonCoding	GGTGCGTGTGAAGCGCGACA	TGG	1
NonCoding_sg190	iPSC	CRISPRi	NonCoding	GCCCAGGGTGGAGAGCACGA	GGG	1
NonCoding_sg191	iPSC	CRISPRi	NonCoding	GGTGACGCCCTCCTCGAGGG	CGG	1
NonCoding_sg192	iPSC	CRISPRi	NonCoding	CCGCGCCCGCCTGAGCCCGC	CGG	1
NonCoding_sg193	iPSC	CRISPRi	NonCoding	GGCCTTCTGAGGACCCCGAG	CGG	1
NonCoding_sg194	iPSC	CRISPRi	NonCoding	GGCGCCTCCGCCCTCGAGGA	GGG	1
NonCoding_sg195	iPSC	CRISPRi	NonCoding	GGCCCGGCGTGTAGAGGGAA	GGG	1
NonCoding_sg196	iPSC	CRISPRi	NonCoding	CTCAGGCGGGCGCGGCTGAG	GGG	1
NonCoding_sg197	iPSC	CRISPRi	NonCoding	GACGCCCTCCTCGAGGGCGG	AGG	1
NonCoding_sg198	iPSC	CRISPRi	NonCoding	TATGAAGCCTGACTGCAACT	AGG	1
NonCoding_sg199	iPSC	CRISPRi	NonCoding	CTAGGAGAAGTACCACACTC	CGG	1
NonCoding_sg200	iPSC	CRISPRi	NonCoding	CGGGTGGCCCGGCGTGTAGA	GGG	1
NonCoding_sg201	iPSC	CRISPRi	NonCoding	GAAGGGGGCGGGGCTAGACG	CGG	1
NonCoding_sg202	iPSC	CRISPRi	NonCoding	GTCACCTCAGCTCCCCCCGG	CGG	1
NonCoding_sg203	iPSC	CRISPRi	NonCoding	CGTCTGCGGTGCCCGGAGTG	TGG	1
NonCoding_sg204	iPSC	CRISPRi	NonCoding	CACCCGAGGGTGGGTCACCA	TGG	1
NonCoding_sg205	iPSC	CRISPRi	NonCoding	TGAGGTGACGCCCTCCTCGA	GGG	1
NonCoding_sg206	iPSC	CRISPRi	NonCoding	CGCAGACGCGAAAGAACGAA	TGG	1
NonCoding_sg207	iPSC	CRISPRi	NonCoding	AGGGTGGGGTCTACGACTGA	GGG	1
NonCoding_sg208	iPSC	CRISPRi	NonCoding	GAGACCTTGCCAGGGTCTGT	GGG	1
NonCoding_sg209	iPSC	CRISPRi	NonCoding	ACAGCTGGTTCCAAGCAGGT	AGG	1
NonCoding_sg210	iPSC	CRISPRi	NonCoding	TCGACTGCGGAAACTGCTCC	AGG	1
NonCoding_sg211	iPSC	CRISPRi	NonCoding	TTGGGGACCCGGACTTGAGG	AGG	1
NonCoding_sg212	iPSC	CRISPRi	NonCoding	TGCTCCAGGTGCTGGCAGTG	GGG	1
NonCoding_sg213	iPSC	CRISPRi	NonCoding	AGGCTTCTCTTGATACATCA	AGG	1
NonCoding_sg214	iPSC	CRISPRi	NonCoding	TGTTAGGTAAGGGGACTCCT	TGG	1
NonCoding_sg215	iPSC	CRISPRi	NonCoding	GCTGATGCCACTAAACATCA	AGG	1
NonCoding_sg216	iPSC	CRISPRi	NonCoding	ACTCCTCATAGCATCTTCTT	TGG	1
NonCoding_sg217	iPSC	CRISPRi	NonCoding	ATTCCAAAGAAGATGCTATG	AGG	1
NonCoding_sg218	iPSC	CRISPRi	NonCoding	TGTGAGATGCTGTTAGGTAA	AGG	1
NonCoding_sg219	iPSC	CRISPRi	NonCoding	GGAAGGTAGTCAGAAGGTCC	AGG	1
NonCoding_sg220	iPSC	CRISPRi	NonCoding	TGTCTTCGTCAGTAGTAAGG	TGG	1
NonCoding_sg221	iPSC	CRISPRi	NonCoding	GGGTGTCTTCGTCAGTAGTA	AGG	1
NonCoding_sg222	iPSC	CRISPRi	NonCoding	TCACAGTGGTCCACTGGAAT	GGG	1
NonCoding_sg223	iPSC	CRISPRi	NonCoding	AATCCAGGTACCAGGTCTGT	AGG	1
NonCoding_sg224	iPSC	CRISPRi	NonCoding	CTGATGGAATAGCACAGGGA	AGG	1
NonCoding_sg225	iPSC	CRISPRi	NonCoding	CAGCCTACAGACCTGGTACC	TGG	1
NonCoding_sg226	iPSC	CRISPRi	NonCoding	GCTAACAAAGCTATGTCCCA	AGG	1
NonCoding_sg227	iPSC	CRISPRi	NonCoding	AGCCCACGTGGGCTCCGGTG	GGG	1
NonCoding_sg228	iPSC	CRISPRi	NonCoding	CCTGGGTCACAGTGGTCCAC	AGG	1
NonCoding_sg229	iPSC	CRISPRi	NonCoding	TAGGCTGATGGAATAGCACA	GGG	1
NonCoding_sg230	iPSC	CRISPRi	NonCoding	TTCGTCAGTAGTAAGGTGGT	AGG	1
NonCoding_sg231	iPSC	CRISPRi	NonCoding	ATCTTTTCAACCTCCAATCC	TGG	1
NonCoding_sg232	iPSC	CRISPRi	NonCoding	ACTCAAAGCTTGAAATTCTG	TGG	1
NonCoding_sg233	iPSC	CRISPRi	NonCoding	CGAAAGAGCTTGTCACGATG	CGG	1
NonCoding_sg234	iPSC	CRISPRi	NonCoding	CGATGCGGCAGGAACACTGG	AGG	1
NonCoding_sg235	iPSC	CRISPRi	NonCoding	TCACGATGCGGCAGGAACAC	TGG	1
NonCoding_sg236	iPSC	CRISPRi	NonCoding	ATCTGGAAATCTGGAGTCCA	TGG	1
NonCoding_sg237	iPSC	CRISPRi	NonCoding	AAACATGAGATGTCCAGGAT	TGG	1
NonCoding_sg238	iPSC	CRISPRi	NonCoding	GAGTTATGCCTGTTAATTAC	TGG	1
NonCoding_sg239	iPSC	CRISPRi	NonCoding	CTACAGTGTTCTGCAATAGT	TGG	1
NonCoding_sg240	iPSC	CRISPRi	NonCoding	ATTCCCAGTAACAGTGCTGG	TGG	1
NonCoding_sg241	iPSC	CRISPRi	NonCoding	AAATCTGGAGTCCATGGCTG	TGG	1
NonCoding_sg242	iPSC	CRISPRi	NonCoding	AGTTCAGCCTGGAAAGCCCA	GGG	1
NonCoding_sg243	iPSC	CRISPRi	NonCoding	CTAAGGCCTTCTCCACACAT	TGG	1
NonCoding_sg244	iPSC	CRISPRi	NonCoding	AGCCCAGCAGTGAACCTTGG	GGG	1
NonCoding_sg245	iPSC	CRISPRi	NonCoding	CCGGGAGTTTCTCCAATGTG	TGG	1
NonCoding_sg246	iPSC	CRISPRi	NonCoding	GGAGAAACTCCCGGGCATTG	CGG	1
NonCoding_sg247	iPSC	CRISPRi	NonCoding	TCTGCCCGTATGCAGGGTCC	AGG	1
NonCoding_sg248	iPSC	CRISPRi	NonCoding	CCGGGCATTGCGGCCTGGGT	AGG	1
NonCoding_sg249	iPSC	CRISPRi	NonCoding	TAGCTATGCCAGTAATTAAC	AGG	1
NonCoding_sg250	iPSC	CRISPRi	NonCoding	AGCAGCCCAGCAGTGAACCT	TGG	1
NonCoding_sg251	iPSC	CRISPRi	NonCoding	GCTGTTCATGACAACTGGAT	AGG	1
NonCoding_sg252	iPSC	CRISPRi	NonCoding	TAAGCACTAAGGTGTGGAGA	TGG	1
NonCoding_sg253	iPSC	CRISPRi	NonCoding	GACACTCTCAAGCGTGGTGC	TGG	1
NonCoding_sg254	iPSC	CRISPRi	NonCoding	TGATTGGACACTCTCAAGCG	TGG	1
NonCoding_sg255	iPSC	CRISPRi	NonCoding	CAGCATATTTTTCTACAATA	CGG	1
NonCoding_sg256	iPSC	CRISPRi	NonCoding	AGTGTCCAATCATCTCTTCT	GGG	1
NonCoding_sg257	iPSC	CRISPRi	NonCoding	ATGAGGTAAGCACTAAGGTG	TGG	1
NonCoding_sg258	iPSC	CRISPRi	NonCoding	GCTGTCCCAGAAGAGATGAT	TGG	1
NonCoding_sg259	iPSC	CRISPRi	NonCoding	TGTGTTAAGGAGCAATCTTT	CGG	1
NonCoding_sg260	iPSC	CRISPRi	NonCoding	ATTTTTATATCAGAGGCCTT	GGG	1
NonCoding_sg261	iPSC	CRISPRi	NonCoding	CTAACATGAGGTAAGCACTA	AGG	1
NonCoding_sg262	iPSC	CRISPRi	NonCoding	GAATATAAAAAACTAACATG	AGG	1
NonCoding_sg263	iPSC	CRISPRi	NonCoding	GCGCGATGGTGGCAGTCGTC	CGG	1
NonCoding_sg264	iPSC	CRISPRi	NonCoding	CACGCTAAGAATGGGCGCGA	TGG	1
NonCoding_sg265	iPSC	CRISPRi	NonCoding	GAGAGTGGCACGCTAAGAAT	GGG	1
NonCoding_sg266	iPSC	CRISPRi	NonCoding	TGCAGAAACTGTCCGGAGAG	TGG	1
NonCoding_sg267	iPSC	CRISPRi	NonCoding	TGCGGGCTGCAGAAACTGTC	CGG	1
NonCoding_sg268	iPSC	CRISPRi	NonCoding	CGCGGGGAGGAGAGCCCCAC	AGG	1
NonCoding_sg269	iPSC	CRISPRi	NonCoding	GGCACCCGCGGTGGATGGGA	AGG	1
NonCoding_sg270	iPSC	CRISPRi	NonCoding	GAGCCCCACAGGCCTTTCCT	GGG	1
NonCoding_sg271	iPSC	CRISPRi	NonCoding	TGCCAAAGGGGAACTAATAC	AGG	1
NonCoding_sg272	iPSC	CRISPRi	NonCoding	GACCTGGAAGCGAAAGAGAC	CGG	1
NonCoding_sg273	iPSC	CRISPRi	NonCoding	GCAGAAGCTGGCCCCTCGGT	GGG	1
NonCoding_sg274	iPSC	CRISPRi	NonCoding	AGCATGTGAATTTATCAAGA	GAG	1
NonCoding_sg275	iPSC	CRISPRi	NonCoding	ACTAATGCAACCCTGTTGTG	AGG	1
NonCoding_sg276	iPSC	CRISPRi	NonCoding	ATGCAACCCTGTTGTGAGGC	TGG	1
NonCoding_sg277	iPSC	CRISPRi	NonCoding	CTGAAGATTCTTAATTGCTG	TGG	1
NonCoding_sg278	iPSC	CRISPRi	NonCoding	CTGCACCCAGCCTCACAACA	TGG	1
NonCoding_sg279	iPSC	CRISPRi	NonCoding	CCAGGTGCAGGCAGAACCCC	CGG	1
NonCoding_sg280	iPSC	CRISPRi	NonCoding	GAAGCGCACAGCCCGAGGAC	GGG	1
NonCoding_sg281	iPSC	CRISPRi	NonCoding	CGCACAGCCCGAGGACGGGG	AGG	1
NonCoding_sg282	iPSC	CRISPRi	NonCoding	CCTGATTTCAGAAGTACCAA	AGG	1
NonCoding_sg283	iPSC	CRISPRi	NonCoding	GGCGCGTCCTCCCCGTCCTC	GGG	1
NonCoding_sg284	iPSC	CRISPRi	NonCoding	CGACAAGATCTTAAGGCCGA	GGG	1
NonCoding_sg285	iPSC	CRISPRi	NonCoding	TGTCTGCCTTTGGGGACGGG	AGG	1
NonCoding_sg286	iPSC	CRISPRi	NonCoding	CGAGGGTCCAGGATGGGGTT	GGG	1
NonCoding_sg287	iPSC	CRISPRi	NonCoding	GCGGGTCTCAAGTGCATGTG	GGG	1
NonCoding_sg288	iPSC	CRISPRi	NonCoding	CTGCCTTTGGGGACGGGAGG	AGG	1
NonCoding_sg289	iPSC	CRISPRi	NonCoding	CGGCCTCCTCCCGTCCCCAA	AGG	1
NonCoding_sg290	iPSC	CRISPRi	NonCoding	TAAGAAACGACAAGATCTTA	AGG	1
NonCoding_sg291	iPSC	CRISPRi	NonCoding	CGATAAGAAGCTCACAGCCA	AGG	1
NonCoding_sg292	iPSC	CRISPRi	NonCoding	AGGCAGACAGACACTTCCCT	CGG	1
NonCoding_sg293	iPSC	CRISPRi	NonCoding	CGTCTACACACTAATGCTCT	GGG	1
NonCoding_sg294	iPSC	CRISPRi	NonCoding	GGGCAAGCCCAACCCCATCC	TGG	1
NonCoding_sg295	iPSC	CRISPRi	NonCoding	AGTGACGCAAGGACTAGGCT	GGG	1
NonCoding_sg296	iPSC	CRISPRi	NonCoding	TCACCAAGGGGGCCCCTTAG	TGG	1
NonCoding_sg297	iPSC	CRISPRi	NonCoding	GAGTGTGGGCGGCCTCCCTC	TGG	1
NonCoding_sg298	iPSC	CRISPRi	NonCoding	GGTGATTACTAGGCAACGGG	AGG	1
NonCoding_sg299	iPSC	CRISPRi	NonCoding	GAATGTGCTGGGGTCACCAA	GGG	1
NonCoding_sg300	iPSC	CRISPRi	NonCoding	CACGAAGCCCAGGTCCACGG	AGG	1
NonCoding_sg301	iPSC	CRISPRi	NonCoding	CAGGTCCACGGAGGGAGCCA	AGG	1
NonCoding_sg302	iPSC	CRISPRi	NonCoding	GCTGGAGGGAATGCCCAGGG	AGG	1
NonCoding_sg303	iPSC	CRISPRi	NonCoding	GCCTAGTAATCACCCCATGT	AGG	1
NonCoding_sg304	iPSC	CRISPRi	NonCoding	GTAACTGAGAGTTTACCCTT	TGG	1
NonCoding_sg305	iPSC	CRISPRi	NonCoding	ACCGAGTGAGGGCACCGAGG	CGG	1
NonCoding_sg306	iPSC	CRISPRi	NonCoding	GGCTCAGGAGGACCGAGTGA	GGG	1
NonCoding_sg307	iPSC	CRISPRi	NonCoding	GGAAGAAAGGGGGCTGCGGT	GGG	1
NonCoding_sg308	iPSC	CRISPRi	NonCoding	GGAGAGAAGCGGGACGGGGA	AGG	1
NonCoding_sg309	iPSC	CRISPRi	NonCoding	TCCAGGGAACCCGGGTGGAA	AGG	1
NonCoding_sg310	iPSC	CRISPRi	NonCoding	TGTGGGCGCCCACGGAGTGG	GGG	1
NonCoding_sg311	iPSC	CRISPRi	NonCoding	TTCCCAGCTCCCCCACTCCG	TGG	1
NonCoding_sg312	iPSC	CRISPRi	NonCoding	CACCCGGCGAAGGTGCAGTG	TGG	1
NonCoding_sg313	iPSC	CRISPRi	NonCoding	GACAGGTAAGAACTCCGCAG	AGG	1
NonCoding_sg314	iPSC	CRISPRi	NonCoding	CAGTGTGGGCGCCCACGGAG	TGG	1
NonCoding_sg315	iPSC	CRISPRi	NonCoding	CCGAGGCCTGAGCCAACCGG	AGG	1
NonCoding_sg316	iPSC	CRISPRi	NonCoding	AGAAATTAAAACAATTCATC	TGG	1
NonCoding_sg317	iPSC	CRISPRi	NonCoding	CAGGTCAGAGCCAAGAAATA	TGG	1
NonCoding_sg318	iPSC	CRISPRi	NonCoding	TCTAAATTGTGATAATCTGT	AGG	1
NonCoding_sg319	iPSC	CRISPRi	NonCoding	AGAGTTATCCAAGATGCTGA	TGG	1
NonCoding_sg320	iPSC	CRISPRi	NonCoding	AAATTTAGTGTTATATTCTA	AGG	1
NonCoding_sg321	iPSC	CRISPRi	NonCoding	AACTCCATTAACTGTTATAA	TGG	1
NonCoding_sg322	iPSC	CRISPRi	NonCoding	AACTCCATTATAACAGTTAA	TGG	1
NonCoding_sg323	iPSC	CRISPRi	NonCoding	CAGTTAAAGCACCTGCAAAA	TGG	1
NonCoding_sg324	iPSC	CRISPRi	NonCoding	CACTTCCCCCATCAGCATCT	TGG	1
NonCoding_sg325	iPSC	CRISPRi	NonCoding	TATCAAAAGTTCTTTTAGGC	TGG	1
NonCoding_sg326	iPSC	CRISPRi	NonCoding	CAACGCCACCTCGGAGACTC	CGG	1
NonCoding_sg327	iPSC	CRISPRi	NonCoding	TCCCAGGTACCCAGGCACTT	GGG	1
NonCoding_sg328	iPSC	CRISPRi	NonCoding	GCTTAAAAATATAATACACT	TGG	1
NonCoding_sg329	iPSC	CRISPRi	NonCoding	ATTTTTACATTTTTGGGGCC	TGG	1
NonCoding_sg330	iPSC	CRISPRi	NonCoding	GTATTATATTTTTAAGCACT	GGG	1
NonCoding_sg331	iPSC	CRISPRi	NonCoding	TACATTTTTGGGGCCTGGTG	TGG	1
NonCoding_sg332	iPSC	CRISPRi	NonCoding	ACAGTTTGCTAATGTTACGC	TGG	1
NonCoding_sg333	iPSC	CRISPRi	NonCoding	GCCCACAGCGGACACCAGAG	GGG	1
NonCoding_sg334	iPSC	CRISPRi	NonCoding	GGTGATTGACGCGGGCGGAG	CGG	1
NonCoding_sg335	iPSC	CRISPRi	NonCoding	AGCCGGGTGATTGACGCGGG	CGG	1
NonCoding_sg336	iPSC	CRISPRi	NonCoding	AGTGTAGAGCACGGGAAACA	TGG	1
NonCoding_sg337	iPSC	CRISPRi	NonCoding	CCGAGGGCGCACCACGTGCT	GGG	1
NonCoding_sg338	iPSC	CRISPRi	NonCoding	CACCCCACCGGAGCCCACGT	GGG	1
NonCoding_sg339	iPSC	CRISPRi	NonCoding	GCCGTGGCGCAGTCCGAGTT	CGG	1
NonCoding_sg340	iPSC	CRISPRi	NonCoding	CGACGGGACAGGACCGGTGC	CGG	1
NonCoding_sg341	iPSC	CRISPRi	NonCoding	GAGTTCGGTACACTGTAACC	AGG	1
NonCoding_sg342	iPSC	CRISPRi	NonCoding	CGCAAGCCGGGTGATTGACG	CGG	1
NonCoding_sg343	iPSC	CRISPRi	NonCoding	GACCGGTGCCGGTGAACCGT	TGG	1
NonCoding_sg344	iPSC	CRISPRi	NonCoding	CACCCGGCTTGCGCATTGTT	GGG	1
NonCoding_sg345	iPSC	CRISPRi	NonCoding	GGGCGATGCCAACGGTTCAC	CGG	1
NonCoding_sg346	iPSC	CRISPRi	NonCoding	CCGCGTGGTGCCTCCTGAGG	CGG	1
NonCoding_sg347	iPSC	CRISPRi	NonCoding	AACTGGGAGAGGGATCTGCA	AGG	1
NonCoding_sg348	iPSC	CRISPRi	NonCoding	ACCGGACCGCCGCGGAAACT	GGG	1
NonCoding_sg349	iPSC	CRISPRi	NonCoding	CTAGAGGGAAGGGCGCCGGT	GGG	1
NonCoding_sg350	iPSC	CRISPRi	NonCoding	AGGGATCTGCAAGGCCCGAG	GGG	1
NonCoding_sg351	iPSC	CRISPRi	NonCoding	CTCTATAGGTCCGGTTCCGG	GGG	1
NonCoding_sg352	iPSC	CRISPRi	NonCoding	GGCCCGCGTGGTGCCTCCTG	AGG	1
NonCoding_sg353	iPSC	CRISPRi	NonCoding	CGAGGTAACGAACAGCTCGG	TGG	1
NonCoding_sg354	iPSC	CRISPRi	NonCoding	GTTTCCGCGGCGGTCCGGTG	CGG	1
NonCoding_sg355	iPSC	CRISPRi	NonCoding	CCGCCGCGGAAACTGGGAGA	GGG	1
NonCoding_sg356	iPSC	CRISPRi	NonCoding	TAGACAGGTACTGACCGCAC	CGG	1
NonCoding_sg357	iPSC	CRISPRi	NonCoding	TTCCACAGTGGCCCCTGGCA	TGG	1
NonCoding_sg358	iPSC	CRISPRi	NonCoding	TGCTTTTCAACTTTCCTCAA	GGG	1
NonCoding_sg359	iPSC	CRISPRi	NonCoding	TCCTCAAGGGGTAGAATATA	AGG	1
NonCoding_sg360	iPSC	CRISPRi	NonCoding	GCGCAACCCGGCACCTAAGG	AGG	1
NonCoding_sg361	iPSC	CRISPRi	NonCoding	TACCCTAGCAGGTAGGAAAA	AGG	1
NonCoding_sg362	iPSC	CRISPRi	NonCoding	GGCCCCTGGCATGGGTAAAT	TGG	1
NonCoding_sg363	iPSC	CRISPRi	NonCoding	TAATTCTCTAAGTCTTATAG	AGG	1
NonCoding_sg364	iPSC	CRISPRi	NonCoding	AATTAGTCCTATTTCCACAG	TGG	1
NonCoding_sg365	iPSC	CRISPRi	NonCoding	CCAGTAGTCTAAGTAGTGTA	AGG	1
NonCoding_sg366	iPSC	CRISPRi	NonCoding	ATACTAAATAATAAGCGAGA	GGG	1
NonCoding_sg367	iPSC	CRISPRi	NonCoding	TGTGCGCATGCAGAGAGACA	GGG	1
NonCoding_sg368	iPSC	CRISPRi	NonCoding	GTTGGAGTGTTTTTGAAGTG	AGG	1
NonCoding_sg369	iPSC	CRISPRi	NonCoding	AAGCTCTCGAAAAAGAGCAA	TGG	1
NonCoding_sg370	iPSC	CRISPRi	NonCoding	AGTTTTTTTCAGATGGCAGT	TGG	1
NonCoding_sg371	iPSC	CRISPRi	NonCoding	GCCTTGCTCTGTGTCTGGAT	CGG	1
NonCoding_sg372	iPSC	CRISPRi	NonCoding	CGAAAAAGAGCAATGGTAAG	AGG	1
NonCoding_sg373	iPSC	CRISPRi	NonCoding	AGGGAAAGAGAATTCAGGAA	GGG	1
NonCoding_sg374	iPSC	CRISPRi	NonCoding	GAGTGTTTTTGAAGTGAGGA	TGG	1
NonCoding_sg375	iPSC	CRISPRi	NonCoding	TAAATAATAAGCGAGAGGGT	TGG	1
NonCoding_sg376	iPSC	CRISPRi	NonCoding	TCTTTTTCGAGAGCTTTTTT	AGG	1
NonCoding_sg377	iPSC	CRISPRi	NonCoding	CCCATCGCTGAGATAGTGGG	AGG	1
NonCoding_sg378	iPSC	CRISPRi	NonCoding	ATCGCTGAGATAGTGGGAGG	GGG	1
NonCoding_sg379	iPSC	CRISPRi	NonCoding	GTGCCCATCGCTGAGATAGT	GGG	1
NonCoding_sg380	iPSC	CRISPRi	NonCoding	GCACCGGGACCGCCAGGGTG	AGG	1
NonCoding_sg381	iPSC	CRISPRi	NonCoding	AACCCCGAGGACAACGTGGT	GGG	1
NonCoding_sg382	iPSC	CRISPRi	NonCoding	GATGAGGCAATAAGAGAGCT	GGG	1
NonCoding_sg383	iPSC	CRISPRi	NonCoding	GCAGAAGAGAAGCCAAGGTA	AGG	1
NonCoding_sg384	iPSC	CRISPRi	NonCoding	ACATCTCCAAATTGTCCCAC	AGG	1
NonCoding_sg385	iPSC	CRISPRi	NonCoding	AGATGTACACCGGAGGACAG	TGG	1
NonCoding_sg386	iPSC	CRISPRi	NonCoding	CTTCTCTCCTGACTGCCAGA	TGG	1
NonCoding_sg387	iPSC	CRISPRi	NonCoding	GACAATTTGGAGATGTACAC	CGG	1
NonCoding_sg388	iPSC	CRISPRi	NonCoding	ACAGGGCCTGAGGACAGGTC	AGG	1
NonCoding_sg389	iPSC	CRISPRi	NonCoding	TCTAGAAAAGGGATGAACAG	AGG	1
NonCoding_sg390	iPSC	CRISPRi	NonCoding	AATTTGGAGATGTACACCGG	AGG	1
NonCoding_sg391	iPSC	CRISPRi	NonCoding	GGAGAGAAGGTCTAAACGAG	AGG	1
NonCoding_sg392	iPSC	CRISPRi	NonCoding	GAACAGAGGACCAATGAGAA	TGG	1
NonCoding_sg393	iPSC	CRISPRi	NonCoding	GACTCTAACACGCGTAACAA	AGG	1
NonCoding_sg394	iPSC	CRISPRi	NonCoding	GTTCTGGGAGAAGCTAGGGT	GGG	1
NonCoding_sg395	iPSC	CRISPRi	NonCoding	TTCGTTGGAGAGCCTTACTT	GGG	1
NonCoding_sg396	iPSC	CRISPRi	NonCoding	CTCAGACTCAAGGTAAGTAT	GGG	1
NonCoding_sg397	iPSC	CRISPRi	NonCoding	GCTTGTTCTGGGAGAAGCTA	GGG	1
NonCoding_sg398	iPSC	CRISPRi	NonCoding	TTTGGGTGCAAACCCAAGTA	AGG	1
NonCoding_sg399	iPSC	CRISPRi	NonCoding	TCAACTCTTGTGGTACATCA	GGG	1
NonCoding_sg400	iPSC	CRISPRi	NonCoding	TGGGTCAGAGTAGACCTGAT	GGG	1
NonCoding_sg401	iPSC	CRISPRi	NonCoding	CTTGCAGTCTTTCCTCAGAT	TGG	1
NonCoding_sg402	iPSC	CRISPRi	NonCoding	GTACATCAGGGAACTCACAT	AGG	1
NonCoding_sg403	iPSC	CRISPRi	NonCoding	CGGGAGGCGGGCTCCAAGGA	GGG	1
NonCoding_sg404	iPSC	CRISPRi	NonCoding	TTGCCTCATCCAACCTCTGT	GGG	1
NonCoding_sg405	iPSC	CRISPRi	NonCoding	CACCTGCACGTAAACAGCCA	GGG	1
NonCoding_sg406	iPSC	CRISPRi	NonCoding	TGCCCTGGCTGTTTACGTGC	AGG	1
NonCoding_sg407	iPSC	CRISPRi	NonCoding	AGGAGGGAGGACGGTTGCCC	TGG	1
NonCoding_sg408	iPSC	CRISPRi	NonCoding	AATTCCTACCGGGCGCGGGA	TGG	1
NonCoding_sg409	iPSC	CRISPRi	NonCoding	ACCGGGCGCGGGATGGCCAA	AGG	1
NonCoding_sg410	iPSC	CRISPRi	NonCoding	CGTGCAGGTGAATTCCTACC	GGG	1
NonCoding_sg411	iPSC	CRISPRi	NonCoding	GGGGACAGCCGCCACTGACG	GGG	1
NonCoding_sg412	iPSC	CRISPRi	NonCoding	CCTGGGAAAAGTGGGCTGTG	GGG	1
NonCoding_sg413	iPSC	CRISPRi	NonCoding	CGGATCTCCCTCCCCGTCAG	TGG	1
NonCoding_sg414	iPSC	CRISPRi	NonCoding	CATCCCTCTGGTCCCCGCAC	TGG	1
NonCoding_sg415	iPSC	CRISPRi	NonCoding	TGTGTCTGGATCGGATCTCT	GGG	1
NonCoding_sg416	iPSC	CRISPRi	NonCoding	CAGAGGGATGTGGGATCCTG	AGG	1
NonCoding_sg417	iPSC	CRISPRi	NonCoding	CGTGCCCCACAGTGATCCTC	AGG	1
NonCoding_sg418	iPSC	CRISPRi	NonCoding	TGGGATCCTGAGGATCACTG	TGG	1
NonCoding_sg419	iPSC	CRISPRi	NonCoding	TGCGGGGACCAGAGGGATGT	GGG	1
NonCoding_sg420	iPSC	CRISPRi	NonCoding	ATTTTAATATGTTTCTCTTT	AGG	1
NonCoding_sg421	iPSC	CRISPRi	NonCoding	ATCAGATCACCACAAACACC	AGG	1
NonCoding_sg422	iPSC	CRISPRi	NonCoding	GCAATGCATATTAATCACAT	CGG	1
NonCoding_sg423	iPSC	CRISPRi	NonCoding	TAGTATTTAATAGCATAAAA	GGG	1
NonCoding_sg424	iPSC	CRISPRi	NonCoding	AATTATCTGATTATAACATT	TGG	1
NonCoding_sg425	iPSC	CRISPRi	NonCoding	GATAATTGACCTGGTGTTTG	TGG	1
NonCoding_sg426	iPSC	CRISPRi	NonCoding	GAAAAGGGGCGTGAGGGAGG	AGG	1
NonCoding_sg427	iPSC	CRISPRi	NonCoding	TTATAACATTTGGTACTAGA	AGG	1
NonCoding_sg428	iPSC	CRISPRi	NonCoding	TTATAATCAGATAATTGACC	TGG	1
NonCoding_sg429	iPSC	CRISPRi	NonCoding	TGTGGTGATCTGATATTATC	AGG	1
NonCoding_sg430	iPSC	CRISPRi	NonCoding	AGATTAAAATATATGCAGTT	GGG	1
NonCoding_sg431	iPSC	CRISPRi	NonCoding	ACCAATCCCACCCATAAGGG	TGG	1
NonCoding_sg432	iPSC	CRISPRi	NonCoding	CAGATGCTGGTTCCTTGATA	TGG	1
NonCoding_sg433	iPSC	CRISPRi	NonCoding	GGCATTTATTGACTCAGTTC	TGG	1
NonCoding_sg434	iPSC	CRISPRi	NonCoding	TGTGTTATCACAGGGCAGAA	GGG	1
NonCoding_sg435	iPSC	CRISPRi	NonCoding	GGTGGAGACCTGGCCTAATC	AGG	1
NonCoding_sg436	iPSC	CRISPRi	NonCoding	GGCCAGGTCTCCACCCTTAT	GGG	1
NonCoding_sg437	iPSC	CRISPRi	NonCoding	TAAACAAGAGACCAAAACAG	TGG	1
NonCoding_sg438	iPSC	CRISPRi	NonCoding	CAAATTTGGAAATGATTCTC	TGG	1
NonCoding_sg439	iPSC	CRISPRi	NonCoding	AGAATCATTTCCAAATTTGT	AGG	1
NonCoding_sg440	iPSC	CRISPRi	NonCoding	GGGAGGATGGCGACTTCACC	CGG	1
NonCoding_sg441	iPSC	CRISPRi	NonCoding	TGATGCTCACAGTCACAGCC	TGG	1
NonCoding_sg442	iPSC	CRISPRi	NonCoding	AGCCCCCACTCCAAATAGCT	GGG	1
NonCoding_sg443	iPSC	CRISPRi	NonCoding	GAGCCTGGAGCCAGGAATTA	TGG	1
NonCoding_sg444	iPSC	CRISPRi	NonCoding	CTGTGTGAGCTAAAATACAG	TGG	1
NonCoding_sg445	iPSC	CRISPRi	NonCoding	TCCCTTGGCGCACAGATCCC	TGG	1
NonCoding_sg446	iPSC	CRISPRi	NonCoding	AGGCAGAGACCCACAGAGGT	TGG	1
NonCoding_sg447	iPSC	CRISPRi	NonCoding	CTCCAGCCGCCCAGCCCACG	TGG	1
NonCoding_sg448	iPSC	CRISPRi	NonCoding	CGCCAGGGATCTGTGCGCCA	AGG	1
NonCoding_sg449	iPSC	CRISPRi	NonCoding	TCTGTGCGCCAAGGGAGGAC	GGG	1
NonCoding_sg450	iPSC	CRISPRi	NonCoding	TAGCTCACACAGGAGAATTC	TGG	1
NonCoding_sg451	iPSC	CRISPRi	NonCoding	TGAGCTAAAATACAGTGGCT	CGG	1
NonCoding_sg452	iPSC	CRISPRi	NonCoding	AGCAGGTTCGCCATAATTCC	TGG	1
NonCoding_sg453	iPSC	CRISPRi	NonCoding	ACAAAACAGAGCCTGGAGCC	AGG	1
NonCoding_sg454	iPSC	CRISPRi	NonCoding	CACAGGAGAATTCTGGCCCT	GGG	1
NonCoding_sg455	iPSC	CRISPRi	NonCoding	GATCACAGATTTCCCTGCCA	GGG	1
NonCoding_sg456	iPSC	CRISPRi	NonCoding	TGTCTGTGGTTATCAGCTGC	AGG	1
NonCoding_sg457	iPSC	CRISPRi	NonCoding	GGGCCCAACGGCAGGGGCTT	CGG	1
NonCoding_sg458	iPSC	CRISPRi	NonCoding	GTGTAACCTTGGAGCCATAG	GGG	1
NonCoding_sg459	iPSC	CRISPRi	NonCoding	AACCCAACACCGGGGCCCAA	CGG	1
NonCoding_sg460	iPSC	CRISPRi	NonCoding	CTGCCGTTGGGCCCCGGTGT	GGG	1
NonCoding_sg461	iPSC	CRISPRi	NonCoding	GGTTCGGTTGTGCTGTCTAA	CGG	1
NonCoding_sg462	iPSC	CRISPRi	NonCoding	TGGGCAGGAGCAAGGTCCGA	GGG	1
NonCoding_sg463	iPSC	CRISPRi	NonCoding	AGCACAACCGAACCCAACAC	CGG	1
NonCoding_sg464	iPSC	CRISPRi	NonCoding	GTCCCCCGGCTAGATGTGGT	GGG	1
NonCoding_sg465	iPSC	CRISPRi	NonCoding	CTAGCCGGGGGACCAGGACC	TGG	1
NonCoding_sg466	iPSC	CRISPRi	NonCoding	CCCATAGAGACAGACTGAGG	GGG	1
NonCoding_sg467	iPSC	CRISPRi	NonCoding	CCAACCCAGTCACCCCTCAG	GGG	1
NonCoding_sg468	iPSC	CRISPRi	NonCoding	ACCCGAGCCCACGCACACAA	GGG	1
NonCoding_sg469	iPSC	CRISPRi	NonCoding	CAGGCGGACCTCCACCGGGT	GGG	1
NonCoding_sg470	iPSC	CRISPRi	NonCoding	TTCGCGGTCGGGTGATGGGG	GGG	1
NonCoding_sg471	iPSC	CRISPRi	NonCoding	GGGTTCTGGCGGGAGCCCCT	GGG	1
NonCoding_sg472	iPSC	CRISPRi	NonCoding	CCCGCGACCCTTGTGTGCGT	GGG	1
NonCoding_sg473	iPSC	CRISPRi	NonCoding	TGCGTGGGCTCGGGTTCTGG	CGG	1
NonCoding_sg474	iPSC	CRISPRi	NonCoding	GGGCGTGGGACGAGTAGTCG	GGG	1
NonCoding_sg475	iPSC	CRISPRi	NonCoding	CGAGCCCGACAGCGAGCGCA	GGG	1
NonCoding_sg476	iPSC	CRISPRi	NonCoding	GGGATATTCTTCTTCCAGCC	GGG	1
NonCoding_sg477	iPSC	CRISPRi	NonCoding	TCGCTCCCTGCGCTCGCTGT	CGG	1
NonCoding_sg478	iPSC	CRISPRi	NonCoding	CCTCTGCCTGCAAGCAGATA	GGG	1
NonCoding_sg479	iPSC	CRISPRi	NonCoding	GGAACAGGCATGTGACAGAG	TGG	1
NonCoding_sg480	iPSC	CRISPRi	NonCoding	CTGCCGCGCCCACCCGGTGG	AGG	1
NonCoding_sg481	iPSC	CRISPRi	NonCoding	TATTAACCAACGGCAGGGGG	AGG	1
NonCoding_sg482	iPSC	CRISPRi	NonCoding	GAATGCCCCCACTTACAACC	AGG	1
NonCoding_sg483	iPSC	CRISPRi	NonCoding	TGGCCAGAGGGGTTCTGAGG	AGG	1
NonCoding_sg484	iPSC	CRISPRi	NonCoding	CAAGGGCAGACACTCTCTCC	CGG	1
NonCoding_sg485	iPSC	CRISPRi	NonCoding	CAGGGGCTCCCGAGCCACGT	AGG	1
NonCoding_sg486	iPSC	CRISPRi	NonCoding	GGGCCAAGCCCATTCATTCA	GGG	1
NonCoding_sg487	iPSC	CRISPRi	NonCoding	GGCCAGGGATGGCGCCTACG	TGG	1
NonCoding_sg488	iPSC	CRISPRi	NonCoding	AGAGTCAGAGACCTCTCCTT	GGG	1
NonCoding_sg489	iPSC	CRISPRi	NonCoding	TCAGGTCGACACTTATTCCA	AGG	1
NonCoding_sg490	iPSC	CRISPRi	NonCoding	AGAAAGGGCGGAGCAAACTC	TGG	1
NonCoding_sg491	iPSC	CRISPRi	NonCoding	AGTTTGTGGGAGTCGCGCTG	GGG	1
NonCoding_sg492	iPSC	CRISPRi	NonCoding	CCCTGGCCAGAGGGGTTCTG	AGG	1
NonCoding_sg493	iPSC	CRISPRi	NonCoding	AGCCACGTAGGCGCCATCCC	CGG	1
NonCoding_sg494	iPSC	CRISPRi	NonCoding	GGGAGGGATCGGGTTCTCCT	AGG	1
NonCoding_sg495	iPSC	CRISPRi	NonCoding	CCCCTGGCCGCCCGACGGGA	CGG	1
NonCoding_sg496	iPSC	CRISPRi	NonCoding	GCCCGACGGGAGGGAGGGAT	CGG	1
NonCoding_sg497	iPSC	CRISPRi	NonCoding	AGGGGCGCGCACAGAGACAG	AGG	1
NonCoding_sg498	iPSC	CRISPRi	NonCoding	ACAAACACGCAGGGAGATTT	CGG	1
NonCoding_sg499	iPSC	CRISPRi	NonCoding	AACACGCAGGGAGATTTCGG	AGG	1
NonCoding_sg500	iPSC	CRISPRi	NonCoding	GAGGCGTCCGAGGACACCGT	GGG	1
NonCoding_sg501	iPSC	CRISPRi	NonCoding	GAGGAAGCGTTAAAGAGTCA	AGG	1
NonCoding_sg502	iPSC	CRISPRi	NonCoding	AGAGACAGAGGGAGCCAGCC	GGG	1
NonCoding_sg503	iPSC	CRISPRi	NonCoding	GGAGATTTCGGAGGCGTCCG	AGG	1
NonCoding_sg504	iPSC	CRISPRi	NonCoding	CTCTGTGCGCGCCCCTTCCC	CGG	1
NonCoding_sg505	iPSC	CRISPRi	NonCoding	TGGAGATTGTCCTGATACTA	AGG	1
NonCoding_sg506	iPSC	CRISPRi	NonCoding	AGTATCAGGACAATCTCCAG	TGG	1
NonCoding_sg507	iPSC	CRISPRi	NonCoding	AGATGCTCTGTTGAATCCAC	TGG	1
NonCoding_sg508	iPSC	CRISPRi	NonCoding	CTCCGGCACGGTCTCCGACT	CGG	1
NonCoding_sg509	iPSC	CRISPRi	NonCoding	ACCGTGCCGGAGTTCGGGAG	CGG	1
NonCoding_sg510	iPSC	CRISPRi	NonCoding	CTGTTGCCGCTCCCGAACTC	CGG	1
NonCoding_sg511	iPSC	CRISPRi	NonCoding	TGACACTGAGCGGGCGCAGG	GGG	1
NonCoding_sg512	iPSC	CRISPRi	NonCoding	ACGTAAACGCCTGGCCCAAT	GGG	1
NonCoding_sg513	iPSC	CRISPRi	NonCoding	TTCGGGAGCGGCAACAGAGT	GGG	1
NonCoding_sg514	iPSC	CRISPRi	NonCoding	GGCCGAGTCGGAGACCGTGC	CGG	1
NonCoding_sg515	iPSC	CRISPRi	NonCoding	CGGAGACCGTGCCGGAGTTC	GGG	1
NonCoding_sg516	iPSC	CRISPRi	NonCoding	TGAGCCCGGGAGCATCTTCA	GGG	1
NonCoding_sg517	iPSC	CRISPRi	NonCoding	AAAAGGGCTCCGTGCATCAG	AGG	1
NonCoding_sg518	iPSC	CRISPRi	NonCoding	CCCTCAGGATCACTCCCAGA	GGG	1
NonCoding_sg519	iPSC	CRISPRi	NonCoding	GGAATCGGCAGGGGAGGGAT	GGG	1
NonCoding_sg520	iPSC	CRISPRi	NonCoding	AGCAGCACGTGGGCTTCGGT	GGG	1
NonCoding_sg521	iPSC	CRISPRi	NonCoding	ACTCCCAGAGGGCTTCCTCA	GGG	1
NonCoding_sg522	iPSC	CRISPRi	NonCoding	AGAGGCAGGTCAGGGCAGGT	GGG	1
NonCoding_sg523	iPSC	CRISPRi	NonCoding	AGTCGCGCTGGGGACGTTCA	AGG	1
NonCoding_sg524	iPSC	CRISPRi	NonCoding	GAAGCCCACGTGCTGCTCAG	TGG	1
NonCoding_sg525	iPSC	CRISPRi	NonCoding	TCCGTGCATCAGAGGCCCTC	AGG	1
NonCoding_sg526	iPSC	CRISPRi	NonCoding	CTTCTCGGGTGAGGCCACAG	AGG	1
NonCoding_sg527	iPSC	CRISPRi	NonCoding	GGGGGAAAGGGAATCGGCAG	GGG	1
NonCoding_sg528	iPSC	CRISPRi	NonCoding	CACCTGTAGGACCACAGAGA	TGG	1
NonCoding_sg529	iPSC	CRISPRi	NonCoding	TCATCCTGGACTTAATCCTT	GGG	1
NonCoding_sg530	iPSC	CRISPRi	NonCoding	ATTAAGTCCAGGATGACCAC	AGG	1
NonCoding_sg531	iPSC	CRISPRi	NonCoding	GGGGTGGCAGGATCACCTGT	AGG	1
NonCoding_sg532	iPSC	CRISPRi	NonCoding	GGACCACACACTGATTCCTG	TGG	1
NonCoding_sg533	iPSC	CRISPRi	NonCoding	CACTAGGAGTCTGGAGTCCG	GGG	1
NonCoding_sg534	iPSC	CRISPRi	NonCoding	GTCACACAGCATGGTGGATG	TGG	1
NonCoding_sg535	iPSC	CRISPRi	NonCoding	ACTCCTAGTGAGGAGGAGGT	GGG	1
NonCoding_sg1391	MCF7	CRISPRi	NonCoding	CATCCCTAAGACGGACAGAG	GGG	0
NonCoding_sg1392	MCF7	CRISPRi	NonCoding	CGCCTGGGTGGCGCACTCTG	TGG	0
NonCoding_sg1393	MCF7	CRISPRi	NonCoding	CGCCTGGGTGGCGCACTCTG	GGG	0
NonCoding_sg1394	MCF7	CRISPRi	NonCoding	ACCAAAGAGGAAATAAAGAG	AGG	0
NonCoding_sg1395	MCF7	CRISPRi	NonCoding	ACCAAAGAGGAAATAAAGAG	GGG	0
NonCoding_sg1396	MCF7	CRISPRi	NonCoding	AAGCCAGTCGTTGAAGAAGG	AGG	0
NonCoding_sg1397	MCF7	CRISPRi	NonCoding	GTTACTCTAAAAGTCTGATA	AGG	0
NonCoding_sg1398	MCF7	CRISPRi	NonCoding	GTTACTCTAAAAGTCTGATA	AGG	0
NonCoding_sg1399	MCF7	CRISPRi	NonCoding	GTTACTCTAAAAGTCTGATA	GGG	0
NonCoding_sg1400	MCF7	CRISPRi	NonCoding	CGCTGCCCTGCCCCCGGTAA	CGG	0
NonCoding_sg1401	MCF7	CRISPRi	NonCoding	TCAGCAGCCCAGCCCCGCCA	TGG	0
NonCoding_sg1402	MCF7	CRISPRi	NonCoding	TCAGCAGCCCAGCCCCGCCA	CGG	0
NonCoding_sg1403	MCF7	CRISPRi	NonCoding	TCAGCAGCCCAGCCCCGCCA	TGG	0
NonCoding_sg1404	MCF7	CRISPRi	NonCoding	TCAGCAGCCCAGCCCCGCCA	AGG	0
NonCoding_sg1405	MCF7	CRISPRi	NonCoding	TCAGCAGCCCAGCCCCGCCA	GGG	0
NonCoding_sg1406	MCF7	CRISPRi	NonCoding	ACTCTCGAGCAGAGGCACCA	TGG	0
NonCoding_sg1407	MCF7	CRISPRi	NonCoding	CAGCCTTTCTCCCTTACCGG	CGG	0
NonCoding_sg1408	MCF7	CRISPRi	NonCoding	CAGCCTTTCTCCCTTACCGG	AGG	0
NonCoding_sg1409	MCF7	CRISPRi	NonCoding	CAGCCTTTCTCCCTTACCGG	GGG	0
NonCoding_sg1410	MCF7	CRISPRi	NonCoding	AGCCCAGCCCCGCCACGGCA	GGG	0
NonCoding_sg1411	MCF7	CRISPRi	NonCoding	ACGGATGGAGCAGCTCACCA	TGG	0
NonCoding_sg1412	MCF7	CRISPRi	NonCoding	AGTTGGTACCAGCGTTTGGG	TGG	0
NonCoding_sg1413	MCF7	CRISPRi	NonCoding	ACCCGGGCTGCCAGGAAAGG	TGG	0
NonCoding_sg1414	MCF7	CRISPRi	NonCoding	GTCTGGCTCCAGAGGCGGTG	TGG	0
NonCoding_sg1415	MCF7	CRISPRi	NonCoding	GCGCGGTGGACGGACGACCC	TGG	0
NonCoding_sg1416	MCF7	CRISPRi	NonCoding	GCGCGGTGGACGGACGACCC	CGG	0
NonCoding_sg1417	MCF7	CRISPRi	NonCoding	GCGCGGTGGACGGACGACCC	GGG	0
NonCoding_sg1418	MCF7	CRISPRi	NonCoding	GGATGTCCCGATGAGAGAGC	CGG	0
NonCoding_sg1419	MCF7	CRISPRi	NonCoding	GGATGTCCCGATGAGAGAGC	TGG	0
NonCoding_sg1420	MCF7	CRISPRi	NonCoding	GTGGAACGGGTGGTAAGCCA	GGG	0
NonCoding_sg1421	MCF7	CRISPRi	NonCoding	GTGGAACGGGTGGTAAGCCA	CGG	0
NonCoding_sg1422	MCF7	CRISPRi	NonCoding	CGAGACGTGCAGCCCCGCCT	CGG	0
NonCoding_sg1423	MCF7	CRISPRi	NonCoding	CGAGACGTGCAGCCCCGCCT	GGG	0
NonCoding_sg1424	MCF7	CRISPRi	NonCoding	CGAGACGTGCAGCCCCGCCT	GGG	0
NonCoding_sg1425	MCF7	CRISPRi	NonCoding	CGCGAGTGCCGGGAAGAAGG	CGG	0
NonCoding_sg1426	MCF7	CRISPRi	NonCoding	CGCGAGTGCCGGGAAGAAGG	CGG	0
NonCoding_sg1427	MCF7	CRISPRi	NonCoding	CTGCGCCGCCGCCAGAAAGG	CGG	0
NonCoding_sg1428	MCF7	CRISPRi	NonCoding	CTGCGCCGCCGCCAGAAAGG	TGG	0
NonCoding_sg1429	MCF7	CRISPRi	NonCoding	CTGCGCCGCCGCCAGAAAGG	CGG	0
NonCoding_sg1430	MCF7	CRISPRi	NonCoding	ACGTCCACGGGGACACGTAC	AGG	0
NonCoding_sg1431	MCF7	CRISPRi	NonCoding	ACGTCCACGGGGACACGTAC	GGG	0
NonCoding_sg1432	MCF7	CRISPRi	NonCoding	ACGTCCACGGGGACACGTAC	TGG	0
NonCoding_sg1433	MCF7	CRISPRi	NonCoding	AAATCCTGTACGTGTCCCCG	GGG	0
NonCoding_sg1434	MCF7	CRISPRi	NonCoding	GGCATCTCTCAGGGCCAAAT	TGG	0
NonCoding_sg1435	MCF7	CRISPRi	NonCoding	CTGCAGCCAAAACAAAGGGT	GGG	0
NonCoding_sg1436	MCF7	CRISPRi	NonCoding	CTGCAGCCAAAACAAAGGGT	GGG	0
NonCoding_sg1437	MCF7	CRISPRi	NonCoding	GGTTGGAGGGTTGGAAGGTC	AGG	0
NonCoding_sg1146	iPSC	CRISPRi	NonCoding	GGAGAGAAGCGGGACGGGGA	GGG	0
NonCoding_sg1145	iPSC	CRISPRi	NonCoding	CACGAAGCCCAGGTCCACGG	AGG	0
NonCoding_sg1144	iPSC	CRISPRi	NonCoding	GAATGTGCTGGGGTCACCAA	GGG	0
NonCoding_sg1143	iPSC	CRISPRi	NonCoding	AGTTCAGCCTGGAAAGCCCA	AGG	0
NonCoding_sg1142	iPSC	CRISPRi	NonCoding	GCTGATGCCACTAAACATCA	TGG	0
NonCoding_sg1141	iPSC	CRISPRi	NonCoding	TGTTAGGTAAGGGGACTCCT	GGG	0
NonCoding_sg1140	iPSC	CRISPRi	NonCoding	TTGGGGACCCGGACTTGAGG	GGG	0
NonCoding_sg1139	iPSC	CRISPRi	NonCoding	TATGAAGCCTGACTGCAACT	AGG	0
NonCoding_sg1138	iPSC	CRISPRi	NonCoding	GGAAGCGCCCGCGAAAACCG	GGG	0
NonCoding_sg1137	iPSC	CRISPRi	NonCoding	CTGAAGGCGATGGCTCCCCG	TGG	0
NonCoding_sg1136	iPSC	CRISPRi	NonCoding	GACGCGGGCCAGGTTGGGAA	AGG	0
NonCoding_sg1135	iPSC	CRISPRi	NonCoding	TGTGCCTCCGGGGCCAACAC	GGG	0
NonCoding_sg1134	iPSC	CRISPRi	NonCoding	TGTGCCTCCGGGGCCAACAC	CGG	0
NonCoding_sg1133	iPSC	CRISPRi	NonCoding	TGCTGTTCTGAGGAGTCTCA	AGG	0
NonCoding_sg1132	iPSC	CRISPRi	NonCoding	CACCGGAGGTGGGACCTTCA	GGG	0
NonCoding_sg1131	iPSC	CRISPRi	NonCoding	TCGCCCAGCACGGTCTGTGA	CGG	0
NonCoding_sg1130	iPSC	CRISPRi	NonCoding	ATCCGAGTCACGGCATTGTG	CGG	0
NonCoding_sg1129	iPSC	CRISPRi	NonCoding	AGGGCTGCAGAGGGTATGGG	AGG	0
NonCoding_sg1128	iPSC	CRISPRi	NonCoding	AGCTGGTCCCCAGAGTGTAA	GGG	0
NonCoding_sg1127	iPSC	CRISPRi	NonCoding	AAATTCTCTTAGGAGCTCCT	AGG	0
NonCoding_sg99	MCF7	CRISPRi	NonCoding	GGGGAGGACCCGGAAGGATG	GGG	1
NonCoding_sg98	MCF8	CRISPRi	NonCoding	TGAATGGCGTCGGGGTTGGA	GGG	1
NonCoding_sg97	MCF9	CRISPRi	NonCoding	GTAAAGATGAAGGTTAATCA	AGG	1
NonCoding_sg96	MCF10	CRISPRi	NonCoding	CCAGTCGTTGAAGAAGGGGG	AGG	1
NonCoding_sg95	MCF11	CRISPRi	NonCoding	AAGCCAGTCGTTGAAGAAGG	GGG	1
NonCoding_sg94	MCF12	CRISPRi	NonCoding	AAGAAGGGGGAGGACCCGGA	AGG	1
NonCoding_sg93	MCF13	CRISPRi	NonCoding	GGGTGGGGGCGTAAAGATGA	AGG	1
NonCoding_sg92	MCF14	CRISPRi	NonCoding	CGCCTGGGTGGCGCACTCTG	CGG	1
NonCoding_sg91	MCF15	CRISPRi	NonCoding	CATCCCTAAGACGGACAGAG	GGG	1
NonCoding_sg90	MCF16	CRISPRi	NonCoding	TTCAGACGGAGTGCCGGGGA	GGG	1

## Sheet: CRISPRko_test
sgRNA_ID	dataset	mechanism	data_class	sequence	PAM	score	CRISPOR	CHOPCHOP	CCTOP	CRISPRdirect	E_crisp	IDT	CRISPR_GE	CRISPick	TUSCAN_Classfication	MIT	Fusi_Score	Chari_Score	SSC	Wu_CRISPR	Wang_Score	CRISPRscan	CRISPRater	DeepCas9	TUSCAN	DeepHF	CRISPRlnc	decision_tree	random_forest	logistic_regression
NonCoding_sg960	Huh7.5	CRISPRko	NonCoding	GTGACAGTGTCACCAGTAAG	AGG	1	1	0	0	0	1	0	1	1	1	1	1	1	0	0	1	1	0	1	1	1	1	1	1	1
NonCoding_sg961	Huh7.5	CRISPRko	NonCoding	GTCGTTGAGGCCAGCGGGCG	GGG	1	1	1	0	0	1	0	1	0	1	1	0	1	1	0	1	1	1	0	0	1	1	1	1	1
NonCoding_sg962	Huh7.5	CRISPRko	NonCoding	ATCCCTGCCTGCACGTGGGG	CGG	1	1	0	0	0	1	0	1	0	1	1	1	1	1	0	1	1	1	0	0	1	1	1	1	1
NonCoding_sg963	Huh7.5	CRISPRko	NonCoding	CAGTCGTTGAGGCCAGCGGG	CGG	1	1	1	0	0	1	0	1	1	1	1	1	1	1	0	1	1	0	1	0	1	1	1	1	1
NonCoding_sg964	Huh7.5	CRISPRko	NonCoding	CCATGTCTTGGGACCTGCTG	GGG	1	1	0	1	0	1	0	1	0	1	1	1	1	1	0	1	1	1	1	0	1	1	0	1	0
NonCoding_sg965	Huh7.5	CRISPRko	NonCoding	CCTGGGGTCTGAGTGCAAAC	AGG	1	1	0	1	0	1	0	1	1	1	1	1	1	0	0	0	1	1	1	0	1	1	1	1	1
NonCoding_sg966	Huh7.5	CRISPRko	NonCoding	GTTCAGGGGATACTTCCTGC	AGG	1	1	0	1	0	1	0	1	0	1	1	1	1	1	0	1	0	1	1	0	1	1	1	1	0
NonCoding_sg967	Huh7.5	CRISPRko	NonCoding	AGCCCGGCCCTGTACAGATG	TGG	1	0	0	1	0	1	0	1	1	1	0	1	0	0	0	1	0	1	1	0	1	1	1	1	1
NonCoding_sg968	Huh7.5	CRISPRko	NonCoding	ATCTGGCTGGAGGTCATGGC	TGG	1	1	0	0	0	1	0	1	0	1	1	0	0	1	0	1	0	1	1	0	1	1	1	1	1
NonCoding_sg969	Huh7.5	CRISPRko	NonCoding	GGTGTGTTGACAAGGCCTAG	GGG	1	1	0	1	0	0	0	0	1	1	1	1	1	1	1	1	0	1	1	1	1	1	0	1	1
NonCoding_sg970	Huh7.5	CRISPRko	NonCoding	GAGCCAGCCCGGCCCTGTAC	AGG	1	1	0	1	0	1	0	1	1	1	1	0	0	0	0	1	1	1	0	0	1	1	1	1	1
NonCoding_sg971	Huh7.5	CRISPRko	NonCoding	CAGCTGGTTCTTGTGTAGGC	CGG	1	1	1	0	0	1	1	0	0	1	1	0	0	1	0	0	1	1	1	0	1	1	1	1	1
NonCoding_sg972	Huh7.5	CRISPRko	NonCoding	TGGGGTCCAGCTCAAATCGT	TGG	1	1	0	0	0	1	1	1	1	0	1	1	0	1	0	1	1	1	1	0	1	1	1	1	1
NonCoding_sg973	Huh7.5	CRISPRko	NonCoding	CGTTGATCACCCGAGAGACT	TGG	1	1	1	0	0	1	0	1	1	1	1	1	0	1	0	0	0	1	0	0	1	1	1	0	1
NonCoding_sg974	Huh7.5	CRISPRko	NonCoding	TCACAGAGGAGGCACTGTGG	AGG	1	1	0	1	0	1	0	0	1	1	1	1	1	1	0	1	1	1	1	0	1	1	1	1	1
NonCoding_sg975	Huh7.5	CRISPRko	NonCoding	CTCCTGGGTATCTTTACGGC	AGG	1	1	1	0	0	1	0	1	0	1	1	1	0	0	0	1	0	1	1	0	1	1	1	1	1
NonCoding_sg976	Huh7.5	CRISPRko	NonCoding	TCATGTGCGTGGCCTGCTGG	CGG	1	1	0	1	0	1	0	1	0	1	1	1	1	0	0	1	1	1	1	0	1	1	0	1	0
NonCoding_sg977	Huh7.5	CRISPRko	NonCoding	GTTGAGGCCAGCGGGCGGGG	AGG	1	0	0	0	0	1	0	0	0	1	0	1	1	1	0	1	1	1	1	1	1	1	1	1	1
NonCoding_sg978	Huh7.5	CRISPRko	NonCoding	CAACCCCCGAAGTATCCCCA	GGG	1	1	0	1	0	1	0	0	0	1	1	1	1	1	0	1	0	1	1	1	1	1	1	1	1
NonCoding_sg979	Huh7.5	CRISPRko	NonCoding	GACTTTAAGCAGAACTAAAG	GGG	1	1	0	0	0	1	0	1	1	0	1	1	1	1	0	1	0	1	0	0	1	1	1	1	1
NonCoding_sg980	Huh7.5	CRISPRko	NonCoding	CCCCAGCTGTCACCCGGCCA	AGG	1	1	0	0	0	0	0	1	1	1	1	1	1	1	0	0	1	1	1	0	1	0	0	0	0
NonCoding_sg981	Huh7.5	CRISPRko	NonCoding	ACCCAGCCCCGGCTCTGCCG	CGG	1	0	0	1	0	1	0	0	1	1	0	1	1	1	0	1	0	1	0	0	1	1	1	1	1
NonCoding_sg982	Huh7.5	CRISPRko	NonCoding	CAGTCCCGTACAATTACCAG	AGG	1	1	1	0	0	1	1	1	1	1	1	1	1	1	1	1	1	1	0	0	1	1	1	1	1
NonCoding_sg983	Huh7.5	CRISPRko	NonCoding	TGTCACTACAAATTCCGGGA	AGG	1	1	1	0	0	1	1	1	1	1	1	1	1	1	1	1	0	0	0	0	1	1	1	1	1
NonCoding_sg984	Huh7.5	CRISPRko	NonCoding	CGGTGAGGACCGGCGGGTCG	CGG	1	1	0	1	1	1	0	0	0	1	1	1	1	0	1	1	1	1	1	1	1	1	1	1	1
NonCoding_sg985	Huh7.5	CRISPRko	NonCoding	AGCGACTGCCCCGCCACCCG	AGG	1	1	0	1	0	1	0	0	0	1	1	1	1	1	0	1	1	1	1	0	1	0	0	0	0
NonCoding_sg986	Huh7.5	CRISPRko	NonCoding	GTGGCGCTCGGCCTCAGGCT	AGG	1	0	0	0	0	1	0	1	1	1	0	0	1	1	0	1	1	1	1	0	1	1	1	1	1
NonCoding_sg987	Huh7.5	CRISPRko	NonCoding	ACATGCATATGTCAGAGTGG	AGG	1	1	0	1	0	1	0	1	0	1	1	1	1	1	0	1	0	1	1	0	1	1	1	1	1
NonCoding_sg988	Huh7.5	CRISPRko	NonCoding	CACTGGGGGCAGCCGTGAGC	AGG	1	1	0	0	0	1	0	1	1	1	1	0	0	1	0	1	1	1	0	0	0	1	1	1	1
NonCoding_sg989	Huh7.5	CRISPRko	NonCoding	AATAGAAACCCCGTTGGAGC	AGG	1	1	1	0	0	1	0	1	0	1	1	0	0	1	0	1	0	1	0	0	1	1	1	1	1
NonCoding_sg990	Huh7.5	CRISPRko	NonCoding	GCAGCCCAGCGAGCCCGACA	CGG	1	1	0	0	0	1	0	1	1	1	1	1	1	0	1	1	1	1	1	0	1	1	1	1	1
NonCoding_sg991	Huh7.5	CRISPRko	NonCoding	ATTAAGTGGGCGTTGGGTGG	TGG	1	1	0	1	0	1	0	0	1	1	1	0	1	1	0	1	1	1	1	0	1	1	1	1	1
NonCoding_sg992	Huh7.5	CRISPRko	NonCoding	GTCTCCCGGGCCCCGAGAGG	AGG	1	1	0	0	0	1	0	1	0	1	1	0	1	1	1	1	1	1	0	0	1	0	0	0	0
NonCoding_sg993	Huh7.5	CRISPRko	NonCoding	AGGCACGACCCTCTGCCTGC	AGG	1	1	0	0	0	1	0	1	1	1	1	1	1	1	0	1	0	1	1	0	1	1	1	1	1
NonCoding_sg994	Huh7.5	CRISPRko	NonCoding	GCGCGTGCAATTCTCTATGT	TGG	1	1	1	0	0	1	0	1	1	0	1	0	0	1	0	0	1	1	1	0	0	1	1	1	1
NonCoding_sg995	Huh7.5	CRISPRko	NonCoding	ATGAGGGGATGCGGTGCCCG	CGG	1	1	1	0	0	1	0	1	0	1	1	1	1	1	0	1	1	1	1	0	1	1	1	1	1
NonCoding_sg996	Huh7.5	CRISPRko	NonCoding	TAATAGGGCAACACAACTGG	TGG	1	1	0	0	0	1	1	1	0	0	1	1	1	1	1	1	1	0	1	0	1	1	1	1	1
NonCoding_sg997	Huh7.5	CRISPRko	NonCoding	TCCACACAGTCTCAAACGAG	AGG	1	1	1	0	0	1	1	1	1	1	1	1	1	0	0	1	1	0	1	0	1	0	0	0	0
NonCoding_sg998	Huh7.5	CRISPRko	NonCoding	ATGACGACGGACACATGGAA	AGG	1	1	1	0	0	1	1	1	0	1	1	1	0	1	1	1	1	0	1	0	1	1	1	1	1
NonCoding_sg999	Huh7.5	CRISPRko	NonCoding	CTTCGGAGAGGGCAATCAAG	TGG	1	1	1	1	0	1	1	1	0	0	1	1	1	1	1	0	1	1	1	0	1	1	1	1	1
NonCoding_sg1438	Huh7.5	CRISPRko	NonCoding	TTTAGAAGTCATATGCCCTG	GGG	0	1	1	0	0	1	0	1	0	1	1	1	1	1	1	1	1	0	1	0	0	1	1	1	1
NonCoding_sg1439	Huh7.5	CRISPRko	NonCoding	CCAGAGACTTCCTGACAGGC	AGG	0	1	0	1	0	1	0	1	0	1	1	1	1	1	1	1	1	1	1	1	1	0	1	1	1
NonCoding_sg1440	Huh7.5	CRISPRko	NonCoding	CCAGAGACTTCCTGACAGGC	AGG	0	1	0	1	0	1	0	1	0	1	1	0	0	0	0	0	1	0	1	0	1	1	0	1	1
NonCoding_sg1441	Huh7.5	CRISPRko	NonCoding	AAAAGGGGCAGGCCGAGTGC	AGG	0	1	0	0	0	1	0	0	0	1	1	0	0	0	0	0	1	0	0	0	1	1	1	1	0
NonCoding_sg1442	Huh7.5	CRISPRko	NonCoding	AAAAGGGGCAGGCCGAGTGC	CGG	0	1	0	0	0	1	0	1	0	1	1	1	0	1	0	0	0	0	1	0	1	1	1	1	1
NonCoding_sg1443	Huh7.5	CRISPRko	NonCoding	AAAAGGGGCAGGCCGAGTGC	AGG	0	0	0	0	0	1	0	0	0	1	0	1	1	1	0	1	0	0	0	0	1	1	1	1	1
NonCoding_sg1444	Huh7.5	CRISPRko	NonCoding	AAAAGGGGCAGGCCGAGTGC	GGG	0	0	0	0	0	1	0	0	0	0	0	1	1	1	0	1	1	0	1	0	1	1	1	1	1
NonCoding_sg1445	Huh7.5	CRISPRko	NonCoding	GGCTGCGAGAGCCACCTGGC	TGG	0	0	0	0	0	1	0	1	0	1	0	1	1	1	1	1	1	1	1	1	1	0	0	0	0
NonCoding_sg1446	Huh7.5	CRISPRko	NonCoding	GGCTGCGAGAGCCACCTGGC	TGG	0	0	0	0	0	1	0	1	0	1	0	0	0	0	0	0	0	0	1	0	1	0	0	0	1
NonCoding_sg1447	Huh7.5	CRISPRko	NonCoding	TCGGTAATTTATCTTTACAA	AGG	0	0	0	0	0	0	0	1	0	0	0	1	0	0	0	0	0	0	0	0	1	0	0	0	0
NonCoding_sg1448	Huh7.5	CRISPRko	NonCoding	GACTCGTCCTGCCACGAGAG	TGG	0	1	0	0	0	1	0	1	0	0	1	1	1	1	1	1	0	1	1	0	1	1	1	1	1
NonCoding_sg1449	Huh7.5	CRISPRko	NonCoding	GGTGGACGATGTGGCTGGGC	GGG	0	1	0	1	1	1	0	1	0	1	1	1	1	1	1	1	1	1	1	0	1	0	0	0	0
NonCoding_sg1450	Huh7.5	CRISPRko	NonCoding	GGTGGACGATGTGGCTGGGC	GGG	0	1	0	0	1	1	0	1	0	1	1	0	1	1	1	1	1	1	1	1	1	0	0	0	0
NonCoding_sg1451	Huh7.5	CRISPRko	NonCoding	GGTGGACGATGTGGCTGGGC	AGG	0	1	0	1	1	1	0	1	0	1	1	0	1	0	0	1	0	1	1	0	1	0	0	0	0
NonCoding_sg1452	Huh7.5	CRISPRko	NonCoding	TTGCTACAGGGAAGCGCCGT	AGG	0	1	0	1	0	0	0	0	0	1	1	1	0	0	0	0	0	1	1	0	1	0	0	0	0
NonCoding_sg1453	Huh7.5	CRISPRko	NonCoding	TTGCTACAGGGAAGCGCCGT	GGG	0	1	0	0	0	0	0	0	0	1	1	1	1	0	1	0	1	0	1	0	1	0	1	0	0
NonCoding_sg1454	Huh7.5	CRISPRko	NonCoding	ACTCAGGGGTAACATGGGGA	AGG	0	1	1	0	0	1	0	1	0	1	1	1	1	1	0	0	1	1	1	0	1	0	0	0	0
NonCoding_sg1455	Huh7.5	CRISPRko	NonCoding	ACTCAGGGGTAACATGGGGA	AGG	0	1	0	0	0	1	0	1	0	0	1	1	0	0	0	0	0	0	1	0	1	0	0	0	1
NonCoding_sg1456	Huh7.5	CRISPRko	NonCoding	ACTCAGGGGTAACATGGGGA	GGG	0	1	0	0	0	1	0	1	0	1	1	1	1	1	1	0	0	1	1	0	1	0	0	0	0
NonCoding_sg1457	Huh7.5	CRISPRko	NonCoding	ACTCAGGGGTAACATGGGGA	GGG	0	1	1	0	0	1	0	1	0	1	1	1	1	1	1	1	1	1	1	1	1	0	0	0	0
NonCoding_sg1458	Huh7.5	CRISPRko	NonCoding	CTACCTTCAGGCTTCAGCAA	AGG	0	1	0	0	0	1	0	0	0	1	1	0	0	0	0	0	0	0	1	0	1	1	1	1	1
NonCoding_sg1459	Huh7.5	CRISPRko	NonCoding	GGCTGGGAGGCACCGCACTA	CGG	0	1	0	1	0	1	0	1	0	1	1	1	1	0	0	0	1	1	1	0	1	0	0	0	0
NonCoding_sg1460	Huh7.5	CRISPRko	NonCoding	GGCTGGGAGGCACCGCACTA	AGG	0	1	0	0	0	1	0	0	0	1	1	1	1	1	1	1	0	0	1	1	1	0	0	0	0
NonCoding_sg1461	Huh7.5	CRISPRko	NonCoding	GGCTGGGAGGCACCGCACTA	AGG	0	1	0	0	0	1	0	1	0	1	1	0	0	0	0	0	0	0	1	0	1	0	0	0	0
NonCoding_sg1462	Huh7.5	CRISPRko	NonCoding	GGCTGGGAGGCACCGCACTA	GGG	0	1	0	0	0	1	0	1	0	1	1	1	0	1	0	1	0	0	1	0	1	0	0	0	0
NonCoding_sg1463	Huh7.5	CRISPRko	NonCoding	ACTGGGACCTGAAGCGGCCG	TGG	0	1	0	0	0	1	0	0	0	0	1	0	0	0	0	0	0	1	1	0	1	0	0	0	0
NonCoding_sg1464	Huh7.5	CRISPRko	NonCoding	ACTGGGACCTGAAGCGGCCG	GGG	0	1	0	0	0	1	0	1	0	1	1	1	0	0	0	1	0	1	1	0	1	0	0	0	0
NonCoding_sg1465	Huh7.5	CRISPRko	NonCoding	AGTGCATGAAGCCGGAGGGA	CGG	0	1	0	1	0	1	0	0	0	0	1	1	0	0	0	1	1	1	1	0	1	0	0	0	0
NonCoding_sg1466	Huh7.5	CRISPRko	NonCoding	GAGAACAGCTCTGTCAGCTG	CGG	0	0	0	0	0	1	0	1	0	1	0	1	1	1	1	1	1	0	1	0	1	0	0	0	0
NonCoding_sg1467	Huh7.5	CRISPRko	NonCoding	TCCATCAGTCCTGTCTGCGC	GGG	0	1	0	1	0	1	0	1	0	1	1	0	0	0	0	0	1	1	0	0	1	0	0	0	0
NonCoding_sg1468	Huh7.5	CRISPRko	NonCoding	TCCATCAGTCCTGTCTGCGC	CGG	0	1	0	0	0	1	0	1	0	1	1	0	0	1	0	0	0	1	1	0	1	0	0	0	0
NonCoding_sg1469	Huh7.5	CRISPRko	NonCoding	TCCATCAGTCCTGTCTGCGC	AGG	0	1	0	0	0	1	0	0	0	1	1	0	0	0	0	0	1	1	1	0	1	0	0	0	0
NonCoding_sg1470	Huh7.5	CRISPRko	NonCoding	GGATGCGAGGCTGAGTAACG	AGG	0	1	1	0	0	1	0	1	0	1	1	1	0	0	0	0	1	0	0	0	1	1	1	1	1
NonCoding_sg1471	Huh7.5	CRISPRko	NonCoding	GGATGCGAGGCTGAGTAACG	AGG	0	1	1	0	0	1	0	0	0	1	1	1	1	1	1	1	0	1	1	1	1	0	1	1	1
NonCoding_sg1472	Huh7.5	CRISPRko	NonCoding	CCCTATGGCCGGGTACTGAG	CGG	0	1	0	0	0	1	0	1	0	1	1	0	1	0	0	1	0	1	1	1	1	1	0	1	0
NonCoding_sg1473	Huh7.5	CRISPRko	NonCoding	GGCGGTAATGAGACTTGCTG	CGG	0	0	0	0	0	1	0	0	0	1	0	1	1	1	1	1	1	1	1	1	1	0	0	0	0
NonCoding_sg1474	Huh7.5	CRISPRko	NonCoding	TTTCTCCAAAGAGAGCCGCG	CGG	0	1	0	1	0	1	0	0	0	1	1	1	1	1	1	1	0	1	1	1	1	0	0	0	0
NonCoding_sg1475	Huh7.5	CRISPRko	NonCoding	CAGTACCGGCAGACACCAGG	TGG	0	1	0	1	0	1	0	1	0	1	1	0	0	0	0	1	1	1	1	0	1	0	0	0	0
NonCoding_sg1476	Huh7.5	CRISPRko	NonCoding	CAGTACCGGCAGACACCAGG	CGG	0	1	1	1	0	1	0	0	0	1	1	1	0	1	0	0	1	1	1	0	1	0	0	0	0
NonCoding_sg1477	Huh7.5	CRISPRko	NonCoding	ATGATTTCTACAGCACATCA	AGG	0	1	0	0	0	1	0	1	0	1	1	1	1	1	1	1	0	0	1	0	1	0	0	0	0

## Sheet: CRISPRi_test
sgRNA_ID	dataset	mechanism	data_class	sequence	PAM	score	CRISPOR	CHOPCHOP	CCTOP	CRISPRdirect	E_crisp	IDT	CRISPR_GE	CRISPick	TUSCAN_Classfication	MIT	Fusi_Score	Chari_Score	SSC	Wu_CRISPR	Wang_Score	CRISPRscan	CRISPRater	DeepCas9	TUSCAN	DeepHF	CRISPRlnc	decision_tree	random_forest	logistic_regression
NonCoding_sg536	iPSC	CRISPRi	NonCoding	CCAGACTCCTAGTGAGGAGG	AGG	1	1	0	0	0	1	0	1	0	1	1	0	0	0	0	1	1	0	1	0	1	1	1	1	1
NonCoding_sg537	iPSC	CRISPRi	NonCoding	GTAGTCTTAAAAACTTCTTG	TGG	1	1	0	1	0	1	0	0	1	0	1	1	1	1	0	1	0	1	0	0	1	1	1	1	1
NonCoding_sg538	iPSC	CRISPRi	NonCoding	TGTACACTGGAGGTTCCAGG	TGG	1	1	1	0	0	1	0	1	1	1	1	1	1	1	1	1	0	1	1	1	1	1	1	1	1
NonCoding_sg539	iPSC	CRISPRi	NonCoding	CGGAATTAATGGAACAATGA	AGG	1	1	0	0	0	1	0	1	0	0	1	1	1	1	0	1	0	0	1	0	1	1	0	0	0
NonCoding_sg540	iPSC	CRISPRi	NonCoding	CATCTCAGTAAAAGGACCTC	GGG	1	1	0	0	0	1	0	1	1	0	1	1	1	0	0	0	0	1	1	0	1	1	1	1	0
NonCoding_sg541	iPSC	CRISPRi	NonCoding	AAAATTAACTAGCTCTTCTC	TGG	1	1	0	0	0	1	0	0	1	0	1	0	0	0	0	0	0	1	0	0	0	1	1	1	1
NonCoding_sg542	iPSC	CRISPRi	NonCoding	ACACTAGGTGATATAGCAGT	AGG	1	1	0	0	0	1	1	1	1	0	1	1	0	1	0	1	1	0	1	0	1	1	0	1	1
NonCoding_sg543	iPSC	CRISPRi	NonCoding	CAATGAAGGAAGCTGTACAC	TGG	1	1	0	1	0	1	0	1	1	0	1	1	0	1	0	1	0	1	1	0	1	0	0	0	0
NonCoding_sg544	iPSC	CRISPRi	NonCoding	CTGGAGGTTCCAGGTGGTCA	TGG	1	1	1	0	0	1	0	1	0	1	1	1	1	1	1	1	1	1	1	0	1	1	1	1	1
NonCoding_sg545	iPSC	CRISPRi	NonCoding	TGTGACTCCAGATGCATCAC	AGG	1	1	1	0	0	1	0	1	1	1	1	1	0	0	0	1	1	0	1	0	1	0	0	0	0
NonCoding_sg546	iPSC	CRISPRi	NonCoding	AATCCCCTGGGATGCAGGAA	TGG	1	0	0	0	0	1	0	1	0	1	0	1	1	0	0	1	1	0	1	0	1	1	1	1	1
NonCoding_sg547	iPSC	CRISPRi	NonCoding	ACTTTGAAATTAACTTGATT	TGG	1	1	0	0	0	1	0	0	0	0	1	0	0	0	0	0	0	1	0	0	0	1	1	1	1
NonCoding_sg548	iPSC	CRISPRi	NonCoding	GCCTGTCAGGCCCCAAACCA	GGG	1	0	0	0	0	1	0	1	1	1	0	1	1	1	0	1	1	0	1	0	1	1	1	1	1
NonCoding_sg549	iPSC	CRISPRi	NonCoding	CTTTCTTGAAAATCTCAGGG	AGG	1	0	0	0	0	1	0	1	0	1	0	1	1	1	1	1	0	0	0	0	1	1	1	1	1
NonCoding_sg550	iPSC	CRISPRi	NonCoding	GACTAACTCGGGGAGGTCAG	AGG	1	0	0	0	0	1	0	1	1	1	0	1	1	1	0	1	1	1	1	1	1	1	1	1	1
NonCoding_sg551	iPSC	CRISPRi	NonCoding	AGAACCCAAAGACTAACTCG	GGG	1	0	0	0	0	1	1	1	1	1	0	1	1	1	1	1	0	1	0	0	1	1	1	1	1
NonCoding_sg552	iPSC	CRISPRi	NonCoding	AGGCTTTCTTGAAAATCTCA	GGG	1	0	0	0	0	1	0	1	0	1	0	1	0	1	0	1	0	0	0	0	1	1	1	1	0
NonCoding_sg553	iPSC	CRISPRi	NonCoding	GAAGACGGTGGCGATCAAAA	GGG	1	0	0	0	0	1	1	1	0	1	0	1	1	1	1	1	1	1	1	0	1	1	1	1	1
NonCoding_sg554	iPSC	CRISPRi	NonCoding	AGTATGTCATCAAAAGGTAC	AGG	1	0	0	0	0	1	0	0	1	0	0	1	0	1	0	1	0	1	1	0	1	1	1	1	1
NonCoding_sg555	iPSC	CRISPRi	NonCoding	TACAGCCTGGAGACAAATGG	TGG	1	1	0	0	0	1	0	1	0	1	1	1	1	1	1	1	1	1	1	0	1	1	0	0	1
NonCoding_sg556	iPSC	CRISPRi	NonCoding	GAGCTGGGGGTCTCCTCTCC	GGG	1	1	0	1	0	1	0	1	0	0	1	0	0	0	0	0	1	1	1	0	1	1	1	1	1
NonCoding_sg557	iPSC	CRISPRi	NonCoding	CTGGCTAGAGCGCACCCCAC	CGG	1	1	1	0	1	1	1	1	1	1	1	1	1	1	0	1	1	1	1	0	1	1	1	1	1
NonCoding_sg82	MCF7	CRISPRi	NonCoding	TCGGGAAGTGAAGGACTCGC	AGG	1	1	0	0	0	1	0	1	1	1	1	1	1	1	0	1	1	0	1	0	1	1	1	1	1
NonCoding_sg83	MCF7	CRISPRi	NonCoding	GGTTGGGGAGAACGGTAAGG	AGG	1	1	0	0	0	1	0	1	1	1	1	1	1	1	0	1	1	1	1	0	1	1	0	0	1
NonCoding_sg84	MCF7	CRISPRi	NonCoding	ATCTCCCGTGGAGATCTACT	CGG	1	1	0	0	0	1	0	0	1	0	1	1	1	0	0	0	0	0	1	0	0	0	1	1	0
NonCoding_sg85	MCF7	CRISPRi	NonCoding	CGCTGTGTCAGGCTCTAAAG	AGG	1	0	1	0	0	1	1	0	0	1	0	0	1	0	0	1	0	0	1	0	1	1	0	0	1
NonCoding_sg86	MCF7	CRISPRi	NonCoding	AGCGTCTCAAGTTTAATAGG	AGG	1	0	0	0	1	1	1	0	0	0	0	0	1	0	0	1	0	0	1	0	1	1	1	1	1
NonCoding_sg87	MCF7	CRISPRi	NonCoding	TACACAGCGTCCGGAAACGA	CGG	1	0	1	0	0	1	1	1	1	1	0	0	1	1	1	1	0	0	1	0	1	1	1	1	1
NonCoding_sg88	MCF7	CRISPRi	NonCoding	ACGGGAGATGAAAACCAAGA	CGG	1	1	0	0	0	1	1	0	1	1	1	1	1	0	1	1	0	0	1	0	1	1	0	0	0
NonCoding_sg89	MCF7	CRISPRi	NonCoding	CATAAGAGCGTCGGCCATCT	TGG	1	1	1	0	0	1	1	0	0	0	1	0	0	0	0	0	0	0	0	0	0	1	1	1	1
NonCoding_sg1147	iPSC	CRISPRi	NonCoding	CACCCGGCGAAGGTGCAGTG	AGG	0	1	0	0	0	0	0	0	0	1	1	1	1	1	0	1	1	1	1	0	1	0	0	0	0
NonCoding_sg1148	iPSC	CRISPRi	NonCoding	CTAGAGGGAAGGGCGCCGGT	GGG	0	1	1	0	0	1	0	0	0	1	1	1	0	1	0	0	1	0	1	1	1	0	0	0	0
NonCoding_sg1149	iPSC	CRISPRi	NonCoding	GCGCAACCCGGCACCTAAGG	CGG	0	1	1	0	0	1	0	1	0	1	1	0	0	1	0	1	1	0	1	1	1	0	0	0	0
NonCoding_sg1150	iPSC	CRISPRi	NonCoding	CTTCTCTCCTGACTGCCAGA	AGG	0	0	0	0	0	0	0	1	0	1	0	1	1	0	0	0	1	0	1	1	1	0	0	0	1
NonCoding_sg1151	iPSC	CRISPRi	NonCoding	ACAGGGCCTGAGGACAGGTC	AGG	0	0	0	0	0	0	0	1	0	1	0	1	1	1	0	1	1	1	1	1	1	0	0	0	0
NonCoding_sg1152	iPSC	CRISPRi	NonCoding	CTCAGACTCAAGGTAAGTAT	AGG	0	0	0	0	0	0	0	0	0	0	0	1	0	1	0	0	0	1	1	0	1	1	1	1	1
NonCoding_sg1153	iPSC	CRISPRi	NonCoding	TCAACTCTTGTGGTACATCA	TGG	0	0	0	0	0	0	0	1	0	0	0	1	0	0	0	0	0	0	1	0	0	0	0	0	0
NonCoding_sg1154	iPSC	CRISPRi	NonCoding	AGCACAACCGAACCCAACAC	CGG	0	1	0	0	0	1	1	1	0	1	1	0	0	0	0	0	1	1	0	0	1	1	1	1	1
NonCoding_sg1155	iPSC	CRISPRi	NonCoding	TATTAACCAACGGCAGGGGG	CGG	0	1	0	0	0	0	0	0	0	0	1	1	1	1	0	1	1	1	1	0	0	0	0	0	0
NonCoding_sg1156	iPSC	CRISPRi	NonCoding	GAATGCCCCCACTTACAACC	GGG	0	1	0	0	0	0	0	1	0	1	1	1	0	1	0	0	0	1	1	1	1	0	0	0	0
NonCoding_sg1157	iPSC	CRISPRi	NonCoding	ACAAACACGCAGGGAGATTT	AGG	0	0	0	0	0	0	0	1	0	1	0	1	1	1	0	1	0	0	0	0	0	0	0	0	1
NonCoding_sg1158	iPSC	CRISPRi	NonCoding	GAGGCGTCCGAGGACACCGT	CGG	0	0	0	0	0	0	0	0	0	1	0	0	0	0	0	1	1	1	1	1	1	0	0	0	1
NonCoding_sg1159	iPSC	CRISPRi	NonCoding	TGACACTGAGCGGGCGCAGG	CGG	0	1	0	0	0	0	0	1	0	1	1	1	1	1	1	1	1	1	1	1	1	0	1	0	0
NonCoding_sg1160	iPSC	CRISPRi	NonCoding	ATTAAGTCCAGGATGACCAC	TGG	0	1	0	0	0	0	0	0	0	1	1	0	0	0	0	0	0	0	1	1	1	0	0	0	0
NonCoding_sg1161	iPSC	CRISPRi	NonCoding	TGTGACTCCAGATGCATCAC	TGG	0	1	1	0	0	1	0	0	0	1	1	1	0	0	0	0	1	0	1	0	1	0	0	0	0
NonCoding_sg1386	MCF7	CRISPRi	NonCoding	GGTTGGGGAGAACGGTAAGG	GGG	0	1	0	1	0	1	0	0	0	0	1	1	0	0	0	1	1	1	1	0	0	1	1	1	1
NonCoding_sg1387	MCF7	CRISPRi	NonCoding	ATCTCCCGTGGAGATCTACT	TGG	0	1	0	0	0	1	0	0	0	1	1	1	1	1	0	1	1	1	1	0	0	0	0	0	0
NonCoding_sg1388	MCF7	CRISPRi	NonCoding	TTCAGACGGAGTGCCGGGGA	CGG	0	0	0	0	0	1	0	1	0	1	0	1	0	0	0	0	1	1	1	0	1	1	0	0	1
NonCoding_sg1389	MCF7	CRISPRi	NonCoding	TTCAGACGGAGTGCCGGGGA	CGG	0	1	1	0	0	0	0	1	0	1	1	1	0	1	1	1	1	1	1	0	1	0	1	0	0
NonCoding_sg1390	MCF7	CRISPRi	NonCoding	CATCCCTAAGACGGACAGAG	AGG	0	1	0	1	0	0	0	0	0	1	1	1	1	1	0	1	1	1	1	0	1	0	0	0	1
