# Supplementary material for: CRISPRlnc: a machine learning method for lncRNA-specific single-guide RNA design of CRISPR/Cas9 system
Source: Brief Bioinform. 2024 Feb 29;25(2):bbae066. doi: 10.1093/bib/bbae066 (PMC10905519; doi:10.1093/bib/bbae066)
Supplement: Table_S6_Spearman_coefficients_for_all_tools_on_the_three_datasets_bbae066 [file table_s6_spearman_coefficients_for_all_tools_on_the_three_datasets_bbae066.xlsx]

## Sheet: Coding_CRISPRko
	MIT	Fusi_Score	Chari_Score	SSC	Wu_CRISPR	Wang_Score	CRISPRscan	CRISPRater	DeepCas9	TUSCAN	DeepHF
MIT	1	0.145635	0.0127408	0.124571	0.0828787	0.036061	0.194733	0.124163	0.11186	0.0435767	0.100873
Fusi_Score	0.145635	1	0.456534	0.464846	0.414736	0.451847	0.0458329	0.156584	0.248846	0.284555	0.356695
Chari_Score	0.0127408	0.456534	1	0.536507	0.419803	0.548578	0.276941	0.27963	0.162947	0.573347	0.369817
SSC	0.124571	0.464846	0.536507	1	0.34654	0.776935	0.431251	0.315479	0.165665	0.399394	0.493028
Wu_CRISPR	0.0828787	0.414736	0.419803	0.34654	1	0.318085	0.120043	0.0876716	0.236572	0.249342	0.227773
Wang_Score	0.036061	0.451847	0.548578	0.776935	0.318085	1	0.295738	0.226721	0.199037	0.377564	0.534175
CRISPRscan	0.194733	0.0458329	0.276941	0.431251	0.120043	0.295738	1	0.31955	0.22191	0.355199	0.269196
CRISPRater	0.124163	0.156584	0.27963	0.315479	0.0876716	0.226721	0.31955	1	0.076597	0.222113	0.136952
DeepCas9	0.11186	0.248846	0.162947	0.165665	0.236572	0.199037	0.22191	0.076597	1	0.249842	0.390287
TUSCAN	0.0435767	0.284555	0.573347	0.399394	0.249342	0.377564	0.355199	0.222113	0.249842	1	0.391401
DeepHF	0.100873	0.356695	0.369817	0.493028	0.227773	0.534175	0.269196	0.136952	0.390287	0.391401	1

## Sheet: NonCoding_CRISPRko
	MIT	Fusi_Score	Chari_Score	SSC	Wu_CRISPR	Wang_Score	CRISPRscan	CRISPRater	DeepCas9	TUSCAN	DeepHF
MIT	1	0.127106	0.0672719	0.0715764	0.117664	0.0588857	-0.0596372	0.0167748	0.0360301	-0.014579	0.0618923
Fusi_Score	0.127106	1	0.48782	0.480256	0.519856	0.469271	0.032157	0.0764473	0.261514	0.343747	0.299613
Chari_Score	0.0672719	0.48782	1	0.494638	0.428231	0.524463	0.220367	0.259129	0.139119	0.564045	0.140711
SSC	0.0715764	0.480256	0.494638	1	0.333678	0.71228	0.230769	0.235024	0.0556865	0.256689	0.102747
Wu_CRISPR	0.117664	0.519856	0.428231	0.333678	1	0.273295	0.0501373	0.0627288	0.12751	0.338518	0.178611
Wang_Score	0.0588857	0.469271	0.524463	0.71228	0.273295	1	0.146747	0.163938	0.0966303	0.275503	0.18724
CRISPRscan	-0.0596372	0.032157	0.220367	0.230769	0.0501373	0.146747	1	0.18742	0.0534243	0.235775	0.0376821
CRISPRater	0.0167748	0.0764473	0.259129	0.235024	0.0627288	0.163938	0.18742	1	0.0893717	0.203988	0.00723701
DeepCas9	0.0360301	0.261514	0.139119	0.0556865	0.12751	0.0966303	0.0534243	0.0893717	1	0.213645	0.231087
TUSCAN	-0.014579	0.343747	0.564045	0.256689	0.338518	0.275503	0.235775	0.203988	0.213645	1	0.116858
DeepHF	0.0618923	0.299613	0.140711	0.102747	0.178611	0.18724	0.0376821	0.00723701	0.231087	0.116858	1

## Sheet: NonCodingCRISPRi
	MIT	Fusi_Score	Chari_Score	SSC	Wu_CRISPR	Wang_Score	CRISPRscan	CRISPRater	DeepCas9	TUSCAN	DeepHF
MIT	1	0.16115	0.0545695	0.128808	0.0693604	0.0658018	0.0659685	0.0574912	0.107228	0.0682845	0.10591
Fusi_Score	0.16115	1	0.529651	0.638385	0.477611	0.59089	0.172678	0.186315	0.648901	0.40503	0.582742
Chari_Score	0.0545695	0.529651	1	0.489612	0.48517	0.557705	0.221994	0.293525	0.466481	0.5944	0.443289
SSC	0.128808	0.638385	0.489612	1	0.43166	0.7659	0.238857	0.250063	0.565452	0.372299	0.573242
Wu_CRISPR	0.0693604	0.477611	0.48517	0.43166	1	0.381542	0.151615	0.208728	0.356977	0.340535	0.33773
Wang_Score	0.0658018	0.59089	0.557705	0.7659	0.381542	1	0.185103	0.273264	0.619732	0.346873	0.655577
CRISPRscan	0.0659685	0.172678	0.221994	0.238857	0.151615	0.185103	1	0.215542	0.228835	0.194394	0.262293
CRISPRater	0.0574912	0.186315	0.293525	0.250063	0.208728	0.273264	0.215542	1	0.266515	0.219443	0.277223
DeepCas9	0.107228	0.648901	0.466481	0.565452	0.356977	0.619732	0.228835	0.266515	1	0.384283	0.73941
TUSCAN	0.0682845	0.40503	0.5944	0.372299	0.340535	0.346873	0.194394	0.219443	0.384283	1	0.380022
DeepHF	0.10591	0.582742	0.443289	0.573242	0.33773	0.655577	0.262293	0.277223	0.73941	0.380022	1
