# Supplementary material for: CRISPRlnc: a machine learning method for lncRNA-specific single-guide RNA design of CRISPR/Cas9 system
Source: Brief Bioinform. 2024 Feb 29;25(2):bbae066. doi: 10.1093/bib/bbae066 (PMC10905519; doi:10.1093/bib/bbae066)
Supplement: Table_S7_Kendall_coefficients_for_all_tools_on_the_three_datasets_bbae066 [file table_s7_kendall_coefficients_for_all_tools_on_the_three_datasets_bbae066.xlsx]

## Sheet: Coding_CRISPRko
	score	CRISPOR	CHOPCHOP	CCTOP	CRISPRdirect	IDT	CRISPR_GE	CRISPick	MIT	Fusi_Score	Chari_Score	SSC	Wu_CRISPR	Wang_Score	CRISPRscan	CRISPRater	DeepCas9	TUSCAN	DeepHF
score	1	0.247124	0.0124673	0.198014	0.0285077	0.0146364	0.419233	0.0726114	0.259659	0.494964	0.267292	0.428886	0.232498	0.52837	0.188788	0.20178	0.566029	0.119689	0.620921
CRISPOR	0.247124	1	0.162352	0.128173	0.20557	0.0891237	0.101418	0.251109	0.980465	0.164781	0.0896098	0.123731	0.0767558	0.134582	0.0660164	0.0891458	0.177711	0.0622691	0.210408
CHOPCHOP	0.0124673	0.162352	1	0.0127263	0.204894	0.043661	0.0164474	0.043992	0.159378	0.0754354	0.0327043	0.0245172	0.0547431	-0.0126394	0.0843947	-0.0251559	0.0398752	0.0384681	0.0505398
CCTOP	0.198014	0.128173	0.0127263	1	0.0226256	-0.0117819	0.0451607	0.0730633	0.12709	0.123021	0.154504	0.191997	0.175286	0.148449	0.0911968	0.234738	0.159989	0.116247	0.162783
CRISPRdirect	0.0285077	0.20557	0.204894	0.0226256	1	0.0363375	0.0132982	0.128768	0.202227	0.0597423	0.0256777	0.04798	0.0447923	0.0444617	0.0531121	-0.00325824	0.0346266	0.0249837	0.0462052
IDT	0.0146364	0.0891237	0.043661	-0.0117819	0.0363375	1	0.00944503	0.0650438	0.0886574	0.0693859	-0.0380477	0.034239	-0.0139748	0.0669018	0.00740172	-0.0376136	0.0456855	-0.0350937	0.0379996
CRISPR_GE	0.419233	0.101418	0.0164474	0.0451607	0.0132982	0.00944503	1	0.0732887	0.104497	0.263429	0.0961223	0.208129	0.0969212	0.261119	0.035925	0.0304108	0.296767	0.0375649	0.294005
CRISPick	0.0726114	0.251109	0.043992	0.0730633	0.128768	0.0650438	0.0732887	1	0.250333	0.126836	0.0881849	0.0720496	0.0644634	0.123932	0.015731	-0.0142965	0.129022	0.013753	0.116887
MIT	0.259659	0.980465	0.159378	0.12709	0.202227	0.0886574	0.104497	0.250333	1	0.179078	0.0982227	0.137774	0.0935036	0.145019	0.0729815	0.0925264	0.186346	0.0699475	0.217881
Fusi_Score	0.494964	0.164781	0.0754354	0.123021	0.0597423	0.0693859	0.263429	0.126836	0.179078	1	0.365109	0.470818	0.335143	0.499079	0.117125	0.114764	0.568916	0.155645	0.517254
Chari_Score	0.267292	0.0896098	0.0327043	0.154504	0.0256777	-0.0380477	0.0961223	0.0881849	0.0982227	0.365109	1	0.378847	0.419996	0.39524	0.138422	0.122142	0.355893	0.283114	0.306976
SSC	0.428886	0.123731	0.0245172	0.191997	0.04798	0.034239	0.208129	0.0720496	0.137774	0.470818	0.378847	1	0.388769	0.580683	0.190885	0.173919	0.474268	0.140936	0.421045
Wu_CRISPR	0.232498	0.0767558	0.0547431	0.175286	0.0447923	-0.0139748	0.0969212	0.0644634	0.0935036	0.335143	0.419996	0.388769	1	0.295265	0.113696	0.0994967	0.287374	0.258763	0.249153
Wang_Score	0.52837	0.134582	-0.0126394	0.148449	0.0444617	0.0669018	0.261119	0.123932	0.145019	0.499079	0.39524	0.580683	0.295265	1	0.134961	0.132103	0.556059	0.12529	0.549416
CRISPRscan	0.188788	0.0660164	0.0843947	0.0911968	0.0531121	0.00740172	0.035925	0.015731	0.0729815	0.117125	0.138422	0.190885	0.113696	0.134961	1	0.0955347	0.170765	0.0992383	0.193463
CRISPRater	0.20178	0.0891458	-0.0251559	0.234738	-0.00325824	-0.0376136	0.0304108	-0.0142965	0.0925264	0.114764	0.122142	0.173919	0.0994967	0.132103	0.0955347	1	0.155835	0.0908201	0.138434
DeepCas9	0.566029	0.177711	0.0398752	0.159989	0.0346266	0.0456855	0.296767	0.129022	0.186346	0.568916	0.355893	0.474268	0.287374	0.556059	0.170765	0.155835	1	0.172233	0.598651
TUSCAN	0.119689	0.0622691	0.0384681	0.116247	0.0249837	-0.0350937	0.0375649	0.013753	0.0699475	0.155645	0.283114	0.140936	0.258763	0.12529	0.0992383	0.0908201	0.172233	1	0.137253
DeepHF	0.620921	0.210408	0.0505398	0.162783	0.0462052	0.0379996	0.294005	0.116887	0.217881	0.517254	0.306976	0.421045	0.249153	0.549416	0.193463	0.138434	0.598651	0.137253	1

## Sheet: NonCoding_CRISPRko
	score	CRISPOR	CHOPCHOP	CCTOP	CRISPRdirect	IDT	CRISPR_GE	CRISPick	MIT	Fusi_Score	Chari_Score	SSC	Wu_CRISPR	Wang_Score	CRISPRscan	CRISPRater	DeepCas9	TUSCAN	DeepHF
score	1	0.23456	0.131392	0.0950903	0.0458928	0.166227	0.054446	0.344488	0.273676	0.272341	0.253867	0.558074	0.208581	0.490284	0.0632612	0.0541269	0.00631298	0.119187	-0.0411538
CRISPOR	0.23456	1	0.149915	0.0807865	0.0959589	0.108618	0.0609982	0.106152	0.885258	0.114977	0.0174013	0.14233	-0.00496946	0.0609093	0.0168781	0.0476296	-0.012862	-0.00874017	0.0504295
CHOPCHOP	0.131392	0.149915	1	-0.0609933	0.158629	0.273316	0.0529487	0.0825451	0.159377	0.114896	0.0234605	0.0865058	0.109058	0.0508243	0.0199743	-0.0103689	-0.0104691	-0.00262406	0.0347518
CCTOP	0.0950903	0.0807865	-0.0609933	1	0.029401	-0.0663584	-0.0587183	0.0109386	0.0606616	0.0463699	0.188988	0.127294	0.0480384	0.12374	0.116597	0.436993	0.0573869	0.138124	0.0474649
CRISPRdirect	0.0458928	0.0959589	0.158629	0.029401	1	0.0321007	-0.0199951	0.0487695	0.0953132	0.00929797	0.0693419	0.0382783	0.0191847	0.0488683	-0.0182203	-0.00726856	0.0710204	-0.01581	0.052729
IDT	0.166227	0.108618	0.273316	-0.0663584	0.0321007	1	0.0437971	0.151438	0.107732	0.122249	-0.00132264	0.0711671	0.0811917	0.0793156	-0.0444248	-0.0684322	0.00274998	-0.0179394	0.0233745
CRISPR_GE	0.054446	0.0609982	0.0529487	-0.0587183	-0.0199951	0.0437971	1	0.0366382	0.0539613	0.152141	-0.0118131	0.033711	0.0927807	0.0525193	-0.0875008	-0.0834401	0.0483125	-0.0800502	-0.0549642
CRISPick	0.344488	0.106152	0.0825451	0.0109386	0.0487695	0.151438	0.0366382	1	0.1044	0.152153	0.102448	0.196342	0.177279	0.18627	-0.0146414	0.0450807	0.0643387	-0.0269905	-0.023178
MIT	0.273676	0.885258	0.159377	0.0606616	0.0953132	0.107732	0.0539613	0.1044	1	0.0983632	0.00258536	0.113427	0.0450205	0.0737789	0.00336247	0.0423506	-0.0305325	-0.01065	0.0286571
Fusi_Score	0.272341	0.114977	0.114896	0.0463699	0.00929797	0.122249	0.152141	0.152153	0.0983632	1	0.308799	0.381426	0.285687	0.386916	-0.0101587	-0.0241023	0.155935	0.146971	0.0454371
Chari_Score	0.253867	0.0174013	0.0234605	0.188988	0.0693419	-0.00132264	-0.0118131	0.102448	0.00258536	0.308799	1	0.377474	0.307144	0.36306	0.13446	0.163822	0.110776	0.243077	0.00795132
SSC	0.558074	0.14233	0.0865058	0.127294	0.0382783	0.0711671	0.033711	0.196342	0.113427	0.381426	0.377474	1	0.224062	0.637854	0.13217	0.138786	0.0454389	0.140871	-0.000329256
Wu_CRISPR	0.208581	-0.00496946	0.109058	0.0480384	0.0191847	0.0811917	0.0927807	0.177279	0.0450205	0.285687	0.307144	0.224062	1	0.227723	0.0439517	0.000447882	0.0685528	0.282942	-0.00593838
Wang_Score	0.490284	0.0609093	0.0508243	0.12374	0.0488683	0.0793156	0.0525193	0.18627	0.0737789	0.386916	0.36306	0.637854	0.227723	1	0.0655565	0.12417	0.0876953	0.138696	0.000860522
CRISPRscan	0.0632612	0.0168781	0.0199743	0.116597	-0.0182203	-0.0444248	-0.0875008	-0.0146414	0.00336247	-0.0101587	0.13446	0.13217	0.0439517	0.0655565	1	0.084006	0.0393172	0.102668	0.0508976
CRISPRater	0.0541269	0.0476296	-0.0103689	0.436993	-0.00726856	-0.0684322	-0.0834401	0.0450807	0.0423506	-0.0241023	0.163822	0.138786	0.000447882	0.12417	0.084006	1	0.0557127	0.109448	0.0350242
DeepCas9	0.00631298	-0.012862	-0.0104691	0.0573869	0.0710204	0.00274998	0.0483125	0.0643387	-0.0305325	0.155935	0.110776	0.0454389	0.0685528	0.0876953	0.0393172	0.0557127	1	0.114607	0.0505989
TUSCAN	0.119187	-0.00874017	-0.00262406	0.138124	-0.01581	-0.0179394	-0.0800502	-0.0269905	-0.01065	0.146971	0.243077	0.140871	0.282942	0.138696	0.102668	0.109448	0.114607	1	0.0295957
DeepHF	-0.0411538	0.0504295	0.0347518	0.0474649	0.052729	0.0233745	-0.0549642	-0.023178	0.0286571	0.0454371	0.00795132	-0.000329256	-0.00593838	0.000860522	0.0508976	0.0350242	0.0505989	0.0295957	1

## Sheet: NonCodingCRISPRi
	score	CRISPOR	CHOPCHOP	CCTOP	CRISPRdirect	IDT	CRISPR_GE	CRISPick	MIT	Fusi_Score	Chari_Score	SSC	Wu_CRISPR	Wang_Score	CRISPRscan	CRISPRater	DeepCas9	TUSCAN	DeepHF
score	1	0.0678062	0.00737065	-0.00235	0.00548279	0.110864	0.284547	0.327376	0.0700663	0.180533	0.0377279	0.00246823	0.0921134	0.0704032	0.0262744	-0.0502282	-0.0623564	-0.0449168	-0.0726895
CRISPOR	0.0678062	1	0.20048	0.0575714	0.119346	0.147806	0.0529491	0.080262	0.958478	0.120539	0.0125507	0.0654606	0.0874971	0.0281642	0.0485686	0.0682046	0.0446282	0.0453898	0.0689646
CHOPCHOP	0.00737065	0.20048	1	0.0485918	0.029358	0.104322	0.0190557	-0.0313213	0.188788	0.0220778	-0.065281	0.0075687	0.0983367	-0.0443595	-0.0151882	-0.00915638	0.0113145	-0.0235609	0.00933013
CCTOP	-0.00235	0.0575714	0.0485918	1	0.0133514	-0.0321807	0.059805	0.0140972	0.0465594	0.00896833	0.154518	0.127204	0.041064	0.122313	0.159297	0.407606	0.0312663	0.151694	0.0974966
CRISPRdirect	0.00548279	0.119346	0.029358	0.0133514	1	0.109575	-0.0257665	0.0168852	0.118797	0.00201768	0.019704	0.0885263	0.00853974	0.032786	0.0304058	-0.0191178	0.00923555	-0.00906388	0.0790423
IDT	0.110864	0.147806	0.104322	-0.0321807	0.109575	1	0.14684	0.163184	0.146578	0.0591515	0.0333387	0.0319117	0.0732269	0.000787192	-0.0603128	-0.0821662	0.0304408	-0.0641853	0.0620836
CRISPR_GE	0.284547	0.0529491	0.0190557	0.059805	-0.0257665	0.14684	1	0.211198	0.0476385	0.159386	0.0320782	0.053095	0.0961015	0.0817613	0.0453994	-0.0276044	0.142791	0.0444154	0.162287
CRISPick	0.327376	0.080262	-0.0313213	0.0140972	0.0168852	0.163184	0.211198	1	0.10122	0.195511	0.0870676	0.0889742	0.102995	0.123331	0.0028765	-0.0299037	0.0790222	-0.0998923	0.122667
MIT	0.0700663	0.958478	0.188788	0.0465594	0.118797	0.146578	0.0476385	0.10122	1	0.140433	0.0316525	0.0766492	0.114969	0.0479246	0.0677125	0.0794272	0.0558502	0.0544655	0.0705412
Fusi_Score	0.180533	0.120539	0.0220778	0.00896833	0.00201768	0.0591515	0.159386	0.195511	0.140433	1	0.336022	0.395454	0.273193	0.381792	0.0715105	0.0980163	0.203782	0.138974	0.307755
Chari_Score	0.0377279	0.0125507	-0.065281	0.154518	0.019704	0.0333387	0.0320782	0.0870676	0.0316525	0.336022	1	0.378102	0.334993	0.405271	0.220715	0.212227	0.212209	0.235507	0.233792
SSC	0.00246823	0.0654606	0.0075687	0.127204	0.0885263	0.0319117	0.053095	0.0889742	0.0766492	0.395454	0.378102	1	0.267325	0.592375	0.272406	0.195063	0.145679	0.113806	0.319918
Wu_CRISPR	0.0921134	0.0874971	0.0983367	0.041064	0.00853974	0.0732269	0.0961015	0.102995	0.114969	0.273193	0.334993	0.267325	1	0.239304	0.0710604	0.0846066	0.18217	0.131232	0.129009
Wang_Score	0.0704032	0.0281642	-0.0443595	0.122313	0.032786	0.000787192	0.0817613	0.123331	0.0479246	0.381792	0.405271	0.592375	0.239304	1	0.257356	0.13552	0.183837	0.0727672	0.328263
CRISPRscan	0.0262744	0.0485686	-0.0151882	0.159297	0.0304058	-0.0603128	0.0453994	0.0028765	0.0677125	0.0715105	0.220715	0.272406	0.0710604	0.257356	1	0.245276	0.231882	0.144313	0.191811
CRISPRater	-0.0502282	0.0682046	-0.00915638	0.407606	-0.0191178	-0.0821662	-0.0276044	-0.0299037	0.0794272	0.0980163	0.212227	0.195063	0.0846066	0.13552	0.245276	1	0.0778148	0.132465	0.110834
DeepCas9	-0.0623564	0.0446282	0.0113145	0.0312663	0.00923555	0.0304408	0.142791	0.0790222	0.0558502	0.203782	0.212209	0.145679	0.18217	0.183837	0.231882	0.0778148	1	0.161846	0.263325
TUSCAN	-0.0449168	0.0453898	-0.0235609	0.151694	-0.00906388	-0.0641853	0.0444154	-0.0998923	0.0544655	0.138974	0.235507	0.113806	0.131232	0.0727672	0.144313	0.132465	0.161846	1	0.142664
DeepHF	-0.0726895	0.0689646	0.00933013	0.0974966	0.0790423	0.0620836	0.162287	0.122667	0.0705412	0.307755	0.233792	0.319918	0.129009	0.328263	0.191811	0.110834	0.263325	0.142664	1
