# Supplementary material for: CRISPRlnc: a machine learning method for lncRNA-specific single-guide RNA design of CRISPR/Cas9 system
Source: Brief Bioinform. 2024 Feb 29;25(2):bbae066. doi: 10.1093/bib/bbae066 (PMC10905519; doi:10.1093/bib/bbae066)
Supplement: Table_S8_Statistics_of_sgRNA_prediction_Danio_rerio_bbae066 [file table_s8_statistics_of_sgrna_prediction_danio_rerio_bbae066.xlsx]

## Sheet: Sheet1
Genome	Gene count	Transcript count	sgRNA count	mechanism	Recommand sgRNA count
Homo sapiens	19098	56289	5233168	CRISPRko	2023227
Homo sapiens	19098	56289	5233168	CRISPRi	1476892
Mus musculus	11599	23135	1928221	CRISPRko	846859
Mus musculus	11599	23135	1928221	CRISPRi	439283
Danio rerio	2225	3059	203718	CRISPRko	86799
Danio rerio	2225	3059	203718	CRISPRi	44978
