# Supplementary material for: CRISPRlnc: a machine learning method for lncRNA-specific single-guide RNA design of CRISPR/Cas9 system
Source: Brief Bioinform. 2024 Feb 29;25(2):bbae066. doi: 10.1093/bib/bbae066 (PMC10905519; doi:10.1093/bib/bbae066)
Supplement: Table_S9_paired-sgRNA_information_and_CRISPRlnc_prediction-results_bbae066 [file table_s9_paired-sgrna_information_and_crisprlnc_prediction-results_bbae066.xlsx]

## Sheet: Sheet1
gene	species	chrom	sgRNA1 sequence	sgRNA1 PAM	sgRNA1 position	sgRNA2 sequence	PAM	sgRNA2 position	ref	CRISPRlnc
HOTAIR	Homo sapiens	chr12	ACCGAGGGAGATAACGGGGG	AGG	53974184-53974203(-)	GAGGGGGCAAGTGCGAGGAG	AGG	53975149-53975168(-)	Zhu S, Li W, Liu J, Chen CH, Liao Q, et al. (2016). Genome-scale deletion screening of human long non-coding RNAs using a paired-guide RNA CRISPR-Cas9 library. Nat Biotechnol 34(12): 1279-1286.	0.95
HOTAIR	Homo sapiens	chr12	GAGGGGGCAAGTGCGAGGAG	AGG	53975149-53975168(-)	CTGGCGCCCCGGGAAGCCCG	CGG	53974656-53974675(-)	Zhu S, Li W, Liu J, Chen CH, Liao Q, et al. (2016). Genome-scale deletion screening of human long non-coding RNAs using a paired-guide RNA CRISPR-Cas9 library. Nat Biotechnol 34(12): 1279-1287.	0.55
HOTAIR	Homo sapiens	chr12	GAGGGGGCAAGTGCGAGGAG	AGG	53975149-53975168(-)	GACCCCCGCCTGGAACGCAG	TGG	53974568-53974587(-)	Zhu S, Li W, Liu J, Chen CH, Liao Q, et al. (2016). Genome-scale deletion screening of human long non-coding RNAs using a paired-guide RNA CRISPR-Cas9 library. Nat Biotechnol 34(12): 1279-1288.	0.61
HOTAIR	Homo sapiens	chr12	GAGGGGGCAAGTGCGAGGAG	AGG	53975149-53975168(-)	ATCTGGCGAGAGCAGTCGGG	AGG	53974734-53974753(-)	Zhu S, Li W, Liu J, Chen CH, Liao Q, et al. (2016). Genome-scale deletion screening of human long non-coding RNAs using a paired-guide RNA CRISPR-Cas9 library. Nat Biotechnol 34(12): 1279-1289.	0.68
HOTAIR	Homo sapiens	chr12	GAGGGGGCAAGTGCGAGGAG	AGG	53975149-53975168(-)	AGTCGAGTCGTTGGGAGAGA	GGG	53974096-53974115(-)	Zhu S, Li W, Liu J, Chen CH, Liao Q, et al. (2016). Genome-scale deletion screening of human long non-coding RNAs using a paired-guide RNA CRISPR-Cas9 library. Nat Biotechnol 34(12): 1279-1290.	0.47
HOTAIR	Homo sapiens	chr12	CAGACCGAGGGAGATAACGG	GGG	53974187-53974206(-)	CCAGCCCGCTGAGCGCTCAG	CGG	53975095-53975114(-)	Zhu S, Li W, Liu J, Chen CH, Liao Q, et al. (2016). Genome-scale deletion screening of human long non-coding RNAs using a paired-guide RNA CRISPR-Cas9 library. Nat Biotechnol 34(12): 1279-1291.	0.51
HOTAIR	Homo sapiens	chr12	CCAGCCCGCTGAGCGCTCAG	CGG	53975095-53975114(-)	AGTCGAGTCGTTGGGAGAGA	GGG	53974096-53974115(-)	Zhu S, Li W, Liu J, Chen CH, Liao Q, et al. (2016). Genome-scale deletion screening of human long non-coding RNAs using a paired-guide RNA CRISPR-Cas9 library. Nat Biotechnol 34(12): 1279-1292.	0.77
LINC00882	Homo sapiens	chr3	CAGGTGTATTGGAACGGTG	TGG	107130143-107130161(+)	TTACCATGGAATTATCCAT	AGG	107129500-107129518(-)	Zhu S, Li W, Liu J, Chen CH, Liao Q, et al. (2016). Genome-scale deletion screening of human long non-coding RNAs using a paired-guide RNA CRISPR-Cas9 library. Nat Biotechnol 34(12): 1279-1293.	0.91
LINC00882	Homo sapiens	chr3	AGCGTGAATAAGTGTGGGT	AGG	107130417-107130435(+)	GTTTAACGTTCAAAAGAAG	AGG	107129694-107129712(-)	Zhu S, Li W, Liu J, Chen CH, Liao Q, et al. (2016). Genome-scale deletion screening of human long non-coding RNAs using a paired-guide RNA CRISPR-Cas9 library. Nat Biotechnol 34(12): 1279-1294.	0.67
LINC00882	Homo sapiens	chr3	AGTTGGAAGTTTCCTCAGG	TGG	107113086-107113104(-)	TGCATGAGGGTTTGCACTA	GGG	107110484-107110502(-)	Zhu S, Li W, Liu J, Chen CH, Liao Q, et al. (2016). Genome-scale deletion screening of human long non-coding RNAs using a paired-guide RNA CRISPR-Cas9 library. Nat Biotechnol 34(12): 1279-1295.	0
MALAT1	Homo sapiens	chr11	CCGCAGATCAGAGTGGGCCAC	TGG	65498358-65498378(+)	GGATAGTACACTTCACTCAG	AGG	65503381-65503400(+)	Zhu S, Li W, Liu J, Chen CH, Liao Q, et al. (2016). Genome-scale deletion screening of human long non-coding RNAs using a paired-guide RNA CRISPR-Cas9 library. Nat Biotechnol 34(12): 1279-1296.	0
MALAT1	Homo sapiens	chr11	ACACAAGAAGTGCTTTAAG	AGG	65498714-65498732(+)	GGGATCAAGTGGATTGAGG	AGG	65503062-65503080(+)	Zhu S, Li W, Liu J, Chen CH, Liao Q, et al. (2016). Genome-scale deletion screening of human long non-coding RNAs using a paired-guide RNA CRISPR-Cas9 library. Nat Biotechnol 34(12): 1279-1297.	0.74
MALAT1	Homo sapiens	chr11	CCCGAATTAATACCAATAGA	AGG	65499376-65499395(+)	CTTGAATGTCTCTTAGAGGG	TGG	65502571-65502590(+)	Zhu S, Li W, Liu J, Chen CH, Liao Q, et al. (2016). Genome-scale deletion screening of human long non-coding RNAs using a paired-guide RNA CRISPR-Cas9 library. Nat Biotechnol 34(12): 1279-1298.	0
MALAT1	Homo sapiens	chr11	CCCATCAATTTAATTTCTGG	TGG	65500026-65500045(+)	CCAGTTTGAATTGGGAAGCT	GGG	65502038-65502057(+)	Zhu S, Li W, Liu J, Chen CH, Liao Q, et al. (2016). Genome-scale deletion screening of human long non-coding RNAs using a paired-guide RNA CRISPR-Cas9 library. Nat Biotechnol 34(12): 1279-1299.	0.66
MALAT1	Homo sapiens	chr11	GAGCCAGTGCGATTTGGTGA	AGG	65500537-65500556(+)	GGTCTTAACAGGGAAGAGAG	AGG	65501532-65501551(+)	Zhu S, Li W, Liu J, Chen CH, Liao Q, et al. (2016). Genome-scale deletion screening of human long non-coding RNAs using a paired-guide RNA CRISPR-Cas9 library. Nat Biotechnol 34(12): 1279-1300.	0.57
MALAT1	Homo sapiens	chr11	CCTACCGCACAGCTCGGGCG	AGG	65499028-65499047(-)	CGTGTAGCTATCAAGGGCCA	TGG	65497234-65497253(-)	Janga H, Aznaourova M, Boldt F, Damm K, Grünweller A, et al. (2018). Cas9-mediated excision of proximal DNaseI/H3K4me3 signatures confers robust silencing of microRNA and long non-coding RNA genes. PLoS One 13(2): e0193066.	0.82
MALAT1	Homo sapiens	chr11	CGTGTAGCTATCAAGGGCCA	TGG	65497234-65497253(-)	GGCAGGAGAGGCCAGTTGCG	GGG	65497779-65497798(-)	Aparicio-Prat E, Arnan C, Sala I, Bosch N, Guigó R, et al. (2015). DECKO: Single-oligo, dual-CRISPR deletion of genomic elements including long non-coding RNAs. BMC Genomics 16: 846.	0.54
MALAT1	Homo sapiens	chr11	CTAGAGCCGGTTAGAACCAG	TGG	65497562-65497581(+)	AACCGGTGGGGCTGCGTCAGG	GAC	65497685-65497705(-)	Qu D, Sun WW, Li L, Ma L, Sun L, et al. (2019). Long noncoding RNA MALAT1 releases epigenetic silencing of HIV-1 replication by displacing the polycomb repressive complex 2 from binding to the LTR promoter. Nucleic Acids Res 47(6): 3013-3027.	0
MALAT1	Homo sapiens	chr11	CAAACCTCGTGTAGCTATCA	AGG	65497241-65497260(-)	AATGTGAAGGACTTTCGTAA	CGG	65500266-65500285(+)	Aparicio-Prat E, Arnan C, Sala I, Bosch N, Guigó R, et al. (2015). DECKO: Single-oligo, dual-CRISPR deletion of genomic elements including long non-coding RNAs. BMC Genomics 16: 846.	0
MALAT1	Homo sapiens	chr11	GTTGAGATGAAGCTTCTTCA	TGG	65499306-65499325(+)	TCAACCGTCCCTGCAAGGCT	GGG	65498598-65498617(+)	Aparicio-Prat E, Arnan C, Sala I, Bosch N, Guigó R, et al. (2015). DECKO: Single-oligo, dual-CRISPR deletion of genomic elements including long non-coding RNAs. BMC Genomics 16: 846.	0.55
MALAT1	Homo sapiens	chr11	CCAACTTCCATTTTCAGTCT	AGG	65497346-65497365(-)	GGAAGCCTCAGCTCGCCTGA	AGG	65497844-65497863(+)	Aparicio-Prat E, Arnan C, Sala I, Bosch N, Guigó R, et al. (2015). DECKO: Single-oligo, dual-CRISPR deletion of genomic elements including long non-coding RNAs. BMC Genomics 16: 846.	0.34
LINC01087	Homo sapiens	chr2	GCAGTGTCATACAACCCATG	AGG	131636172-131636191(-)	GATACACCACCACACAAATG	CGG	131645819-131645838(+)	Zhu S, Li W, Liu J, Chen CH, Liao Q, et al. (2016). Genome-scale deletion screening of human long non-coding RNAs using a paired-guide RNA CRISPR-Cas9 library. Nat Biotechnol 34(12): 1279-1301.	0
LINC01087	Homo sapiens	chr2	GATACACCACCACACAAATG	CGG	131645819-131645838(+)	AAGGGTGTGCGAGAAGCTGG	TGG	131635995-131636014(-)	Zhu S, Li W, Liu J, Chen CH, Liao Q, et al. (2016). Genome-scale deletion screening of human long non-coding RNAs using a paired-guide RNA CRISPR-Cas9 library. Nat Biotechnol 34(12): 1279-1302.	0.88
LINC01087	Homo sapiens	chr2	TACAATTCTTCGTTGCCAAG	AGG	131635553-131635572(+)	TATGACCCATGAGGCATGGA	CGG	131636802-131636821(-)	Zhu S, Li W, Liu J, Chen CH, Liao Q, et al. (2016). Genome-scale deletion screening of human long non-coding RNAs using a paired-guide RNA CRISPR-Cas9 library. Nat Biotechnol 34(12): 1279-1303.	0.91
LINC01087	Homo sapiens	chr2	GAAGAATTGTACAGTGCCAT	AGG	131635544-131635563(-)	TATGACCCATGAGGCATGGA	CGG	131636802-131636821(-)	Zhu S, Li W, Liu J, Chen CH, Liao Q, et al. (2016). Genome-scale deletion screening of human long non-coding RNAs using a paired-guide RNA CRISPR-Cas9 library. Nat Biotechnol 34(12): 1279-1304.	0
LINC01087	Homo sapiens	chr2	CCTTAGGAAAAGCAAGCAGA	TGG	131634448-131634467(+)	AATGAGCTTGAGCAAGTACA	GGG	131642906-131642925(-)	Zhu S, Li W, Liu J, Chen CH, Liao Q, et al. (2016). Genome-scale deletion screening of human long non-coding RNAs using a paired-guide RNA CRISPR-Cas9 library. Nat Biotechnol 34(12): 1279-1305.	0.64
ENSG00000254166	Homo sapiens	chr8	AATGGCTTTGGACTCCGATT	TGG	127218427-127218446(-)	ATAATGGAGGGGATTTACGT	GGC	127219305-127219324(+)	Zare K, Shademan M, Ghahramani Seno MM, Dehghani H (2018). CRISPR/Cas9 Knockout Strategies to Ablate <i>CCAT1</i> lncRNA Gene in Cancer Cells. Biol Proced Online 20: 21.	0.55
ENSG00000280997	Homo sapiens	chr8	GAGCTAAGAGGAAACCACCT	TGG	127400608-127400627(+)	CTCCTATTCATACCATATTA	AGG	127401686-127401705(-)	Yu Y, Nangia-Makker P, Farhana L, Majumdar APN (2017). A novel mechanism of lncRNA and miRNA interaction: CCAT2 regulates miR-145 expression by suppressing its maturation process in colon cancer cells. Mol Cancer 16(1): 155.	0.78
LINC00173	Homo sapiens	chr12	GCTCTAAGCGCTTGGTACCA	GGG	116533449-116533468(+)	ACCATTTGGCTCCTATGCAC	AGG	116536549-116536568(+)	Postler TS, Pantry SN, Desrosiers RC, Ghosh S (2017). Identification and characterization of a long non-coding RNA up-regulated during HIV-1 infection. Virology 511: 30-39.	0.5
LINC00173	Homo sapiens	chr12	TCCCACCTGCTCTAAGCGCT	TGG	116533441-116533460(+)	ACCATTTGGCTCCTATGCAC	AGG	116536549-116536568(+)	Postler TS, Pantry SN, Desrosiers RC, Ghosh S (2017). Identification and characterization of a long non-coding RNA up-regulated during HIV-1 infection. Virology 511: 30-39.	0.61
LINC00173	Homo sapiens	chr12	TCCCACCTGCTCTAAGCGCT	TGG	116533441-116533460(+)	AGATCACGTGAACTGGTGAT	GGG	116536412-116536431(+)	Postler TS, Pantry SN, Desrosiers RC, Ghosh S (2017). Identification and characterization of a long non-coding RNA up-regulated during HIV-1 infection. Virology 511: 30-39.	0.73
LINC-ROR	Homo sapiens	chr18	GATGGCATTTCAGTTCTTCC	AGG	57056244-57056263(-)	GACCCTGTTTTTAATTCGTT	TGG	57054501-57054520(+)	Huang J, Zhang A, Ho TT, Zhang Z, Zhou N, et al. (2016). Linc-RoR promotes c-Myc expression through hnRNP I and AUF1. Nucleic Acids Res 44(7): 3059-69.	0.62
NOP14-AS1	Homo sapiens	chr4	AGAGATGTACGTCACTTCCG	GGG	2934872-2934891(-)	AAGTAGGACAAGGCCAACTG	TGG	2937847-2937866(+)	Goyal A, Myacheva K, Groß M, Klingenberg M, Duran Arqué B, et al. (2017). Challenges of CRISPR/Cas9 applications for long non-coding RNA genes. Nucleic Acids Res 45(3): e12.	0.68
SNHG15	Homo sapiens	chr7	AAGACCCTGCGTCTTCTTGA	AGG	44982959-44982978(-)	CCTGTGTTCCTCTGGGTGGT	GGG	44984478-44984497(-)	Saeinasab M, Bahrami AR, González J, Marchese FP, Martinez D, et al. (2019). SNHG15 is a bifunctional MYC-regulated noncoding locus encoding a lncRNA that promotes cell proliferation, invasion and drug resistance in colorectal cancer by interacting with AIF. J Exp Clin Cancer Res 38(1): 172.	0.71
UCA1	Homo sapiens	chr19	GTGCATGGTGGAGAGATGAT	GGG	15828973-15828992(-)	TTCTGGAATGGTGAACCCAA	TGG	15834647-15834666(-)	Aparicio-Prat E, Arnan C, Sala I, Bosch N, Guigó R, et al. (2015). DECKO: Single-oligo, dual-CRISPR deletion of genomic elements including long non-coding RNAs. BMC Genomics 16: 846.	0.34
UCA1	Homo sapiens	chr19	GGTTTCCTTTTAGATGACGG	AGG	15828455-15828474(+)	TCTGAAAAGAGAGTCAGCGA	AGG	15829093-15829112(-)	Aparicio-Prat E, Arnan C, Sala I, Bosch N, Guigó R, et al. (2015). DECKO: Single-oligo, dual-CRISPR deletion of genomic elements including long non-coding RNAs. BMC Genomics 16: 846.	0.58
